# Supplementary material for: Proteomics discovery of MTDH and SND1 interaction vulnerabilities in ovarian cancer
Source: Sci Rep. 2025 Nov 24;15:41818. doi: 10.1038/s41598-025-26913-1 (PMC12647655; doi:10.1038/s41598-025-26913-1)
Supplement: Supplementary file 1 — Supplementary Material 1 [file 41598_2025_26913_MOESM1_ESM.xlsx]

## Sheet: S1 KURAMOCHi .vs other cells
Supplementary Data S1. DEP in Kuram (KURAMOCHI) vs other cell lines (8 other cell lines), FDR<0.05
Protein.Group	Protein.Ids	Protein.Names	Genes	First.Protein.Description	P-Value	AdjPVal	Log2FoldChange
Q05682	Q05682	CALD1_HUMAN	CALD1	Caldesmon	8.6122705915197e-21	2.1169e-17	4.28650762969854
Q9BQ39;Q9NR30	Q9BQ39;Q9NR30	DDX21_HUMAN;DDX50_HUMAN	DDX21;DDX50	ATP-dependent RNA helicase DDX50	7.86229537478836e-21	2.1169e-17	-2.49595705788846
Q8TEA8	Q8TEA8	DTD1_HUMAN	DTD1	D-aminoacyl-tRNA deacylase 1	1.62694504159722e-20	2.66602e-17	-2.19911060603047
Q8IY81	Q8IY81	SPB1_HUMAN	FTSJ3	pre-rRNA 2'-O-ribose RNA methyltransferase FTSJ3	3.00897411928621e-19	3.69803e-16	-1.59906100346272
O76003	O76003	GLRX3_HUMAN	GLRX3	Glutaredoxin-3	2.40055737249325e-18	2.36023e-15	-1.27389503588757
P07951;P09493	P09493;P07951	TPM1_HUMAN;TPM2_HUMAN	TPM1;TPM2	Tropomyosin beta chain	1.39869460343022e-17	1.146e-14	3.46899714031004
P01111;P01116	P01116;P01111	RASK_HUMAN;RASN_HUMAN	KRAS;NRAS	GTPase NRas	4.61286497295203e-17	3.23955e-14	2.09236830841282
P63027;Q15836	P63027;Q15836	VAMP2_HUMAN;VAMP3_HUMAN	VAMP2;VAMP3	Vesicle-associated membrane protein 2	1.03825840856946e-16	6.3801e-14	1.40946004766449
O43396	O43396	TXNL1_HUMAN	TXNL1	Thioredoxin-like protein 1	1.27720870614416e-16	6.9764e-14	-1.97502771454759
P68133	P68133;P62736;P63267;P68032	ACTS_HUMAN	ACTA1	Actin, alpha skeletal muscle	4.23783663041792e-16	2.08332e-13	1.97166373407219
Q13643	Q13643	FHL3_HUMAN	FHL3	Four and a half LIM domains protein 3	6.74525440737276e-16	3.01452e-13	2.67818509748405
Q6DKJ4	Q6DKJ4	NXN_HUMAN	NXN	Nucleoredoxin	1.77552638090626e-15	7.27374e-13	1.69667603472755
O43684	O43684	BUB3_HUMAN	BUB3	Mitotic checkpoint protein BUB3	3.17705433149391e-15	1.20142e-12	-1.02330002227415
Q9H0D6	Q9H0D6	XRN2_HUMAN	XRN2	5'-3' exoribonuclease 2	3.8121654838353e-15	1.33861e-12	-1.53389411102764
P46108	P46108	CRK_HUMAN	CRK	Adapter molecule crk	4.39072225740407e-15	1.34905e-12	1.16980693231843
Q9Y639	Q9Y639	NPTN_HUMAN	NPTN	Neuroplastin	4.17419086739773e-15	1.34905e-12	1.76627470908678
P26358	P26358	DNMT1_HUMAN	DNMT1	DNA (cytosine-5)-methyltransferase 1	5.54705630234631e-15	1.51496e-12	-1.40469696481606
Q5SSJ5	Q5SSJ5	HP1B3_HUMAN	HP1BP3	Heterochromatin protein 1-binding protein 3	5.51152310074796e-15	1.51496e-12	1.1495360790008
P14550	P14550	AK1A1_HUMAN	AKR1A1	Aldo-keto reductase family 1 member A1	6.24899781898209e-15	1.536e-12	1.82002929035227
Q53H96	Q53H96	P5CR3_HUMAN	PYCR3	Pyrroline-5-carboxylate reductase 3	6.13378692787311e-15	1.536e-12	1.81183626214911
Q92616	Q92616	GCN1_HUMAN	GCN1	eIF-2-alpha kinase activator GCN1	1.66254249623929e-14	3.89193e-12	-1.09991859125343
Q9BWU0	Q9BWU0	NADAP_HUMAN	SLC4A1AP	Kanadaptin	2.13337383823067e-14	4.76712e-12	-1.63475416657664
P62736;P63267	P62736;P63267	ACTA_HUMAN;ACTH_HUMAN	ACTA2;ACTG2	Actin, aortic smooth muscle	2.6517925648442e-14	5.66792e-12	3.47761555362437
P62258	P62258	1433E_HUMAN	YWHAE	14-3-3 protein epsilon	3.2671354860695e-14	6.69218e-12	1.41706821937452
O15305	O15305	PMM2_HUMAN	PMM2	Phosphomannomutase 2	4.51033434788191e-14	8.38087e-12	0.983760501771727
O76094	O76094	SRP72_HUMAN	SRP72	Signal recognition particle subunit SRP72	4.60299994909551e-14	8.38087e-12	-0.914022913739441
Q13895	Q13895	BYST_HUMAN	BYSL	Bystin	4.31338364538788e-14	8.38087e-12	-1.37450700472787
Q8N573	Q8N573	OXR1_HUMAN	OXR1	Oxidation resistance protein 1	5.20576497762273e-14	9.13984e-12	2.37091061204215
Q9NR30	Q9NR30	DDX21_HUMAN	DDX21	Nucleolar RNA helicase 2	6.10423119485642e-14	1.03477e-11	-1.98169449707111
P35580	P35580	MYH10_HUMAN	MYH10	Myosin-10	9.59346823967826e-14	1.57205e-11	2.74409836074905
O43920	O43920	NDUS5_HUMAN	NDUFS5	NADH dehydrogenase [ubiquinone] iron-sulfur protein 5	1.09534799575e-13	1.73701e-11	-1.3193591493579
Q5T9L3	Q5T9L3	WLS_HUMAN	WLS	Protein wntless homolog	1.18884686192051e-13	1.82637e-11	3.19164235593136
Q9H0H5	Q9H0H5	RGAP1_HUMAN	RACGAP1	Rac GTPase-activating protein 1	1.25672750164354e-13	1.87214e-11	-1.36331822228774
P49748	P49748	ACADV_HUMAN	ACADVL	Very long-chain specific acyl-CoA dehydrogenase, mitochondrial	1.34262873315737e-13	1.94128e-11	2.64260440144306
P35573	P35573	GDE_HUMAN	AGL	Glycogen debranching enzyme	1.40429974052705e-13	1.97244e-11	1.61004283039482
Q16795	Q16795	NDUA9_HUMAN	NDUFA9	NADH dehydrogenase [ubiquinone] 1 alpha subcomplex subunit 9, mitochondrial	2.31717067442169e-13	3.16423e-11	-1.32965222433191
O43776	O43776	SYNC_HUMAN	NARS1	Asparagine--tRNA ligase, cytoplasmic	2.50288709343726e-13	3.19661e-11	-1.62905986820666
P07951	P07951	TPM2_HUMAN	TPM2	Tropomyosin beta chain	2.60098118419427e-13	3.19661e-11	2.60939547132566
P12429	P12429	ANXA3_HUMAN	ANXA3	Annexin A3	2.52110523017946e-13	3.19661e-11	1.06304489445787
Q16836	Q16836	HCDH_HUMAN	HADH	Hydroxyacyl-coenzyme A dehydrogenase, mitochondrial	2.54166684920411e-13	3.19661e-11	2.0955954929946
Q6NVY1	Q6NVY1	HIBCH_HUMAN	HIBCH	3-hydroxyisobutyryl-CoA hydrolase, mitochondrial	3.77667951001193e-13	4.52833e-11	1.52238093157898
P35914	P35914	HMGCL_HUMAN	HMGCL	Hydroxymethylglutaryl-CoA lyase, mitochondrial	3.87109512535739e-13	4.53102e-11	1.84381177364469
Q14558	Q14558	KPRA_HUMAN	PRPSAP1	Phosphoribosyl pyrophosphate synthase-associated protein 1	5.35442928154863e-13	6.12148e-11	-2.07136577431072
Q16775	Q16775	GLO2_HUMAN	HAGH	Hydroxyacylglutathione hydrolase, mitochondrial	7.0965916085937e-13	7.92883e-11	1.37866526588295
P16989	P16989	YBOX3_HUMAN	YBX3	Y-box-binding protein 3	7.7406194023298e-13	8.4562e-11	-2.04283211913671
P52292	P52292	IMA1_HUMAN	KPNA2	Importin subunit alpha-1	8.18575659421164e-13	8.74808e-11	-1.77748207439878
Q9P2R3	Q9P2R3	ANFY1_HUMAN	ANKFY1	Rabankyrin-5	8.6126284282397e-13	9.00844e-11	1.60602179116555
P53041	P53041	PPP5_HUMAN	PPP5C	Serine/threonine-protein phosphatase 5	9.39928799306529e-13	9.62644e-11	1.34414147007402
O00461	O00461	GOLI4_HUMAN	GOLIM4	Golgi integral membrane protein 4	1.34171380343653e-12	1.34581e-10	1.5803354974529
P24844	P24844	MYL9_HUMAN	MYL9	Myosin regulatory light polypeptide 9	1.36880713788722e-12	1.34581e-10	4.93656923826162
O95168	O95168	NDUB4_HUMAN	NDUFB4	NADH dehydrogenase [ubiquinone] 1 beta subcomplex subunit 4	1.44446979643453e-12	1.39236e-10	-1.00982266449126
P29762	P29762	RABP1_HUMAN	CRABP1	Cellular retinoic acid-binding protein 1	1.53608934035571e-12	1.4522e-10	3.72042616074017
P00450	P00450	CERU_HUMAN	CP	Ceruloplasmin	1.60747447941047e-12	1.45348e-10	2.18670656714357
Q6EMK4	Q6EMK4	VASN_HUMAN	VASN	Vasorin	1.62586300945635e-12	1.45348e-10	2.48930689403898
Q9P2B2	Q9P2B2	FPRP_HUMAN	PTGFRN	Prostaglandin F2 receptor negative regulator	1.62614204409662e-12	1.45348e-10	1.7993697471125
Q9UHB9	Q9UHB9	SRP68_HUMAN	SRP68	Signal recognition particle subunit SRP68	1.98051401425112e-12	1.73861e-10	-0.911819275800323
P46013	P46013	KI67_HUMAN	MKI67	Proliferation marker protein Ki-67	2.16570895458582e-12	1.86783e-10	-1.43360628688838
Q9NY61	Q9NY61	AATF_HUMAN	AATF	Protein AATF	3.33633098138912e-12	2.82783e-10	-1.50068731441744
Q86V81	Q86V81	THOC4_HUMAN	ALYREF	THO complex subunit 4	4.92974504404459e-12	4.10756e-10	-0.951840371164764
P35580;P35749	P35580;P35749	MYH10_HUMAN;MYH11_HUMAN	MYH10;MYH11	Myosin-10	5.19028125850478e-12	4.20156e-10	2.56687423497712
P47756	P47756	CAPZB_HUMAN	CAPZB	F-actin-capping protein subunit beta	5.23883713156864e-12	4.20156e-10	0.987783883748222
Q9BUN8	Q9BUN8	DERL1_HUMAN	DERL1	Derlin-1	5.29895626753644e-12	4.20156e-10	1.35874847977147
Q92692	Q92692	NECT2_HUMAN	NECTIN2	Nectin-2	6.81069828904561e-12	5.31451e-10	1.76237687229642
E9PRG8	E9PRG8	CK098_HUMAN	C11orf98	Uncharacterized protein C11orf98	8.55820993503489e-12	6.57378e-10	-1.09308255888902
O95861	O95861	BPNT1_HUMAN	BPNT1	3'(2'),5'-bisphosphate nucleotidase 1	1.35059513790623e-11	1.02147e-09	1.4194549284718
P01116	P01116	RASK_HUMAN	KRAS	GTPase KRas	1.45476696855322e-11	1.08358e-09	4.03331619126767
Q15121	Q15121	PEA15_HUMAN	PEA15	Astrocytic phosphoprotein PEA-15	1.66829280125815e-11	1.20608e-09	2.76335540023472
Q9H0S4	Q9H0S4	DDX47_HUMAN	DDX47	Probable ATP-dependent RNA helicase DDX47	1.64990680946069e-11	1.20608e-09	-1.97140237173541
O14639	O14639	ABLM1_HUMAN	ABLIM1	Actin-binding LIM protein 1	1.78150349848394e-11	1.26926e-09	1.99707792930089
P07900;P08238;Q58FF8	P08238;Q58FF8;P07900;Q14568	H90B2_HUMAN;HS90A_HUMAN;HS90B_HUMAN	HSP90AA1;HSP90AB1;HSP90AB2P	Heat shock protein HSP 90-alpha	1.9752179695145e-11	1.38717e-09	-0.993275002904419
O75251	O75251	NDUS7_HUMAN	NDUFS7	NADH dehydrogenase [ubiquinone] iron-sulfur protein 7, mitochondrial	2.26541696185564e-11	1.54678e-09	-1.2780894948514
P31930	P31930	QCR1_HUMAN	UQCRC1	Cytochrome b-c1 complex subunit 1, mitochondrial	2.25472967036468e-11	1.54678e-09	1.16049975454101
Q14160	Q14160	SCRIB_HUMAN	SCRIB	Protein scribble homolog	4.00817133704427e-11	2.6992e-09	0.878832391155523
O43432	O43432	IF4G3_HUMAN	EIF4G3	Eukaryotic translation initiation factor 4 gamma 3	4.14658560818813e-11	2.75468e-09	1.50447096489225
Q8WVM8	Q8WVM8	SCFD1_HUMAN	SCFD1	Sec1 family domain-containing protein 1	5.01677254338826e-11	3.28833e-09	1.50019532191246
Q8N163	Q8N163	CCAR2_HUMAN	CCAR2	Cell cycle and apoptosis regulator protein 2	5.28459162474046e-11	3.4183e-09	-1.3877916586352
Q15942	Q15942	ZYX_HUMAN	ZYX	Zyxin	6.28304281362464e-11	4.01136e-09	2.45450787745799
O75691	O75691	UTP20_HUMAN	UTP20	Small subunit processome component 20 homolog	6.63893364907203e-11	4.13127e-09	-1.60925547787868
Q8TB37	Q8TB37	NUBPL_HUMAN	NUBPL	Iron-sulfur protein NUBPL	6.58596086687205e-11	4.13127e-09	3.01267090579302
P06753;P07951;P09493;P67936	P67936;P09493;P07951;P06753	TPM1_HUMAN;TPM2_HUMAN;TPM3_HUMAN;TPM4_HUMAN	TPM1;TPM2;TPM3;TPM4	Tropomyosin alpha-3 chain	7.13416076099568e-11	4.34031e-09	2.04332287307479
P42285	P42285	MTREX_HUMAN	MTREX	Exosome RNA helicase MTR4	7.15144475762223e-11	4.34031e-09	-1.15413753866851
P58546	P58546	MTPN_HUMAN	MTPN	Myotrophin	7.27920931150778e-11	4.36397e-09	1.4289524791895
P00374	P00374	DYR_HUMAN	DHFR	Dihydrofolate reductase	7.46462495643932e-11	4.42122e-09	-1.47305277726477
Q9Y5X3	Q9Y5X3	SNX5_HUMAN	SNX5	Sorting nexin-5	7.66641322863853e-11	4.48668e-09	-1.94823561838074
Q9H8H0	Q9H8H0	NOL11_HUMAN	NOL11	Nucleolar protein 11	8.64339971622673e-11	4.99894e-09	-1.41678088626853
Q02241	Q02241	KIF23_HUMAN	KIF23	Kinesin-like protein KIF23	8.76232016068805e-11	5.00879e-09	-1.23279157349424
O14949	O14949	QCR8_HUMAN	UQCRQ	Cytochrome b-c1 complex subunit 8	1.08535846814532e-10	6.1329e-09	1.14484372577531
Q9UIA9	Q9UIA9	XPO7_HUMAN	XPO7	Exportin-7	1.19398487386336e-10	6.67003e-09	-1.30835718806473
P21291	P21291	CSRP1_HUMAN	CSRP1	Cysteine and glycine-rich protein 1	1.29375467729044e-10	7.14618e-09	2.25787819695433
P51970	P51970	NDUA8_HUMAN	NDUFA8	NADH dehydrogenase [ubiquinone] 1 alpha subcomplex subunit 8	1.56960096834053e-10	8.57351e-09	-1.32322539946354
P43304	P43304	GPDM_HUMAN	GPD2	Glycerol-3-phosphate dehydrogenase, mitochondrial	1.65740279971318e-10	8.95362e-09	1.32130476105873
P50895	P50895	BCAM_HUMAN	BCAM	Basal cell adhesion molecule	1.68284993463229e-10	8.99227e-09	5.00346902149967
O60739;P41567	O60739;P41567	EIF1B_HUMAN;EIF1_HUMAN	EIF1;EIF1B	Eukaryotic translation initiation factor 1b	1.94759809187826e-10	1.01855e-08	-0.916286789478743
Q9P0J0	Q9P0J0	NDUAD_HUMAN	NDUFA13	NADH dehydrogenase [ubiquinone] 1 alpha subcomplex subunit 13	1.92801398648888e-10	1.01855e-08	-1.68028538128586
P52907	P52907	CAZA1_HUMAN	CAPZA1	F-actin-capping protein subunit alpha-1	2.29978112024338e-10	1.19008e-08	0.925674390793365
O15355	O15355	PPM1G_HUMAN	PPM1G	Protein phosphatase 1G	2.80338202570926e-10	1.43021e-08	-0.830432919381987
Q9BVC6	Q9BVC6	TM109_HUMAN	TMEM109	Transmembrane protein 109	2.82201932515142e-10	1.43021e-08	0.889291490503492
P05161	P05161	ISG15_HUMAN	ISG15	Ubiquitin-like protein ISG15	2.9414446511329e-10	1.47552e-08	3.43966524049175
Q9BZE4	Q9BZE4	GTPB4_HUMAN	GTPBP4	GTP-binding protein 4	3.03868879284641e-10	1.50891e-08	-1.02748832856208
Q5TAQ9	Q5TAQ9	DCAF8_HUMAN	DCAF8	DDB1- and CUL4-associated factor 8	3.22311110830614e-10	1.56879e-08	2.13260422452221
Q8ND76	Q8ND76	CCNY_HUMAN	CCNY	Cyclin-Y	3.19225334369031e-10	1.56879e-08	1.45554886366637
Q9NUQ9	Q9NUQ9	CYRIB_HUMAN	CYRIB	CYFIP-related Rac1 interactor B	3.45127831953763e-10	1.66338e-08	1.70428027240183
Q96A49	Q96A49	SYAP1_HUMAN	SYAP1	Synapse-associated protein 1	3.60329427163541e-10	1.71979e-08	-1.28473435123869
P14927	P14927	QCR7_HUMAN	UQCRB	Cytochrome b-c1 complex subunit 7	3.86925937733415e-10	1.82897e-08	1.24768588115515
O14562	O14562	UBFD1_HUMAN	UBFD1	Ubiquitin domain-containing protein UBFD1	4.64231743340638e-10	2.13286e-08	0.925520700968256
P16989;P67809;Q9Y2T7	Q9Y2T7;P16989;P67809	YBOX1_HUMAN;YBOX2_HUMAN;YBOX3_HUMAN	YBX1;YBX2;YBX3	Y-box-binding protein 3	4.6401123402564e-10	2.13286e-08	-0.777510350764942
Q8NCN5	Q8NCN5	PDPR_HUMAN	PDPR	Pyruvate dehydrogenase phosphatase regulatory subunit, mitochondrial	4.57480668584444e-10	2.13286e-08	1.10971109056957
Q6PI78	Q6PI78	TMM65_HUMAN	TMEM65	Transmembrane protein 65	4.7618880630717e-10	2.16754e-08	3.43901446852991
O75746;Q9UJS0	O75746;Q9UJS0	CMC1_HUMAN;CMC2_HUMAN	SLC25A12;SLC25A13	Calcium-binding mitochondrial carrier protein Aralar1	5.11880062483885e-10	2.28764e-08	1.67879679749587
Q5T6F2	Q5T6F2	UBAP2_HUMAN	UBAP2	Ubiquitin-associated protein 2	5.10319361819527e-10	2.28764e-08	-1.50011886682443
P53999	P53999	TCP4_HUMAN	SUB1	Activated RNA polymerase II transcriptional coactivator p15	5.45588118485746e-10	2.41632e-08	1.20462010303258
P52597	P52597	HNRPF_HUMAN	HNRNPF	Heterogeneous nuclear ribonucleoprotein F	6.25602005337012e-10	2.74595e-08	-1.06892739310311
Q5T9A4;Q9NVI7	Q9NVI7;Q5T9A4	ATD3A_HUMAN;ATD3B_HUMAN	ATAD3A;ATAD3B	ATPase family AAA domain-containing protein 3B	8.29894222798296e-10	3.60105e-08	0.73369428499479
Q9UBE0	Q9UBE0	SAE1_HUMAN	SAE1	SUMO-activating enzyme subunit 1	8.35068105458323e-10	3.60105e-08	0.951663070365537
P22695	P22695	QCR2_HUMAN	UQCRC2	Cytochrome b-c1 complex subunit 2, mitochondrial	8.75035036047685e-10	3.74058e-08	1.10999144402341
Q6RFH5	Q6RFH5	WDR74_HUMAN	WDR74	WD repeat-containing protein 74	9.5059947928963e-10	4.01571e-08	-1.38561899165641
Q9BYG3	Q9BYG3	MK67I_HUMAN	NIFK	MKI67 FHA domain-interacting nucleolar phosphoprotein	9.55732753333873e-10	4.01571e-08	-1.09598700980429
Q9UHX1	Q9UHX1	PUF60_HUMAN	PUF60	Poly(U)-binding-splicing factor PUF60	9.73326687697392e-10	4.05498e-08	0.973238983646922
O95834	O95834	EMAL2_HUMAN	EML2	Echinoderm microtubule-associated protein-like 2	1.04741458910125e-09	4.32697e-08	1.9002501420262
O15511	O15511	ARPC5_HUMAN	ARPC5	Actin-related protein 2/3 complex subunit 5	1.10258951300697e-09	4.47961e-08	1.11853809157505
P78417	P78417	GSTO1_HUMAN	GSTO1	Glutathione S-transferase omega-1	1.09960437883844e-09	4.47961e-08	-1.82077740657624
Q13421	Q13421	MSLN_HUMAN	MSLN	Mesothelin	1.13348521262525e-09	4.56739e-08	2.47919633129389
Q6ZVM7	Q6ZVM7	TM1L2_HUMAN	TOM1L2	TOM1-like protein 2	1.1428190824443e-09	4.56756e-08	2.72120431600977
P61011	P61011	SRP54_HUMAN	SRP54	Signal recognition particle 54 kDa protein	1.17806076901203e-09	4.67044e-08	-0.71973942431848
P10155	P10155	RO60_HUMAN	RO60	RNA-binding protein RO60	1.19773753541215e-09	4.71046e-08	1.65508935475814
Q15738	Q15738	NSDHL_HUMAN	NSDHL	Sterol-4-alpha-carboxylate 3-dehydrogenase, decarboxylating	1.6364245751817e-09	6.38465e-08	-0.917559641396757
O75436	O75436	VP26A_HUMAN	VPS26A	Vacuolar protein sorting-associated protein 26A	1.72516791685146e-09	6.67789e-08	-1.11899508884638
Q15746	Q15746	MYLK_HUMAN	MYLK	Myosin light chain kinase, smooth muscle	1.94772700049523e-09	7.48049e-08	2.13843644633146
O00231	O00231	PSD11_HUMAN	PSMD11	26S proteasome non-ATPase regulatory subunit 11	1.96673886304655e-09	7.48449e-08	-0.828283489467296
P41567	P41567	EIF1_HUMAN	EIF1	Eukaryotic translation initiation factor 1	1.97921718668006e-09	7.48449e-08	-1.05438885606428
Q16850	Q16850	CP51A_HUMAN	CYP51A1	Lanosterol 14-alpha demethylase	2.25194673989913e-09	8.4062e-08	-2.09812541518211
Q9NVM9	Q9NVM9	INT13_HUMAN	INTS13	Integrator complex subunit 13	2.25715827230223e-09	8.4062e-08	1.43765121999308
P09488;P28161;Q03013	P28161;Q03013;P09488	GSTM1_HUMAN;GSTM2_HUMAN;GSTM4_HUMAN	GSTM1;GSTM2;GSTM4	Glutathione S-transferase Mu 1	2.38029332420559e-09	8.79814e-08	2.51463093094933
Q9BUJ2	Q9BUJ2	HNRL1_HUMAN	HNRNPUL1	Heterogeneous nuclear ribonucleoprotein U-like protein 1	2.42082114252721e-09	8.88116e-08	1.08201040471286
Q9H425	Q9H425	CA198_HUMAN	C1orf198	Uncharacterized protein C1orf198	2.49225000551451e-09	9.07548e-08	2.53905610305488
P32455;P32456	P32455;P32456	GBP1_HUMAN;GBP2_HUMAN	GBP1;GBP2	Guanylate-binding protein 1	2.56247525589131e-09	9.26259e-08	3.45899772333912
P09132	P09132	SRP19_HUMAN	SRP19	Signal recognition particle 19 kDa protein	2.58813904559872e-09	9.28707e-08	-1.16474954357104
O14683	O14683	P5I11_HUMAN	TP53I11	Tumor protein p53-inducible protein 11	2.76549160361715e-09	9.78069e-08	2.83090680865302
O15254	O15254	ACOX3_HUMAN	ACOX3	Peroxisomal acyl-coenzyme A oxidase 3	2.75835452907675e-09	9.78069e-08	2.20940098346729
P54920	P54920	SNAA_HUMAN	NAPA	Alpha-soluble NSF attachment protein	2.84839296050128e-09	1.00019e-07	1.1841571799349
Q96HC4	Q96HC4	PDLI5_HUMAN	PDLIM5	PDZ and LIM domain protein 5	3.23129306173242e-09	1.1266e-07	1.99525745405892
Q12872	Q12872	SFSWA_HUMAN	SFSWAP	Splicing factor, suppressor of white-apricot homolog	3.2880875491947e-09	1.13833e-07	-1.49537751260239
Q9H074	Q9H074	PAIP1_HUMAN	PAIP1	Polyadenylate-binding protein-interacting protein 1	3.5217627444491e-09	1.2107e-07	0.68416904463848
Q9NVI7	Q9NVI7	ATD3A_HUMAN	ATAD3A	ATPase family AAA domain-containing protein 3A	3.7453073500722e-09	1.27861e-07	0.812165573646045
P09493	P09493	TPM1_HUMAN	TPM1	Tropomyosin alpha-1 chain	3.87721600386045e-09	1.31451e-07	3.03957044287523
Q9Y2H1	Q9Y2H1	ST38L_HUMAN	STK38L	Serine/threonine-protein kinase 38-like	3.97355370607435e-09	1.33794e-07	2.57892396594072
O43670	O43670	ZN207_HUMAN	ZNF207	BUB3-interacting and GLEBS motif-containing protein ZNF207	4.04855183476982e-09	1.34478e-07	-0.607379011120255
P61019	P61019	RAB2A_HUMAN	RAB2A	Ras-related protein Rab-2A	4.02216216415753e-09	1.34478e-07	1.00178501984837
Q92979	Q92979	NEP1_HUMAN	EMG1	Ribosomal RNA small subunit methyltransferase NEP1	4.08685596714524e-09	1.34839e-07	-1.67966439832137
P46937	P46937	YAP1_HUMAN	YAP1	Transcriptional coactivator YAP1	4.2012657726277e-09	1.37689e-07	1.11820351789307
P54687	P54687	BCAT1_HUMAN	BCAT1	Branched-chain-amino-acid aminotransferase, cytosolic	4.24654876720875e-09	1.38252e-07	4.37903830183003
O15347	O15347	HMGB3_HUMAN	HMGB3	High mobility group protein B3	4.38437550308339e-09	1.418e-07	-1.53032633312401
Q9UNM6	Q9UNM6	PSD13_HUMAN	PSMD13	26S proteasome non-ATPase regulatory subunit 13	4.43907004623462e-09	1.42631e-07	-0.764394828451668
Q9BSC4	Q9BSC4	NOL10_HUMAN	NOL10	Nucleolar protein 10	4.71647107990051e-09	1.5056e-07	-1.1119361946514
O00541	O00541	PESC_HUMAN	PES1	Pescadillo homolog	4.94309894687546e-09	1.56776e-07	-1.14863548870603
Q9Y3X0	Q9Y3X0	CCDC9_HUMAN	CCDC9	Coiled-coil domain-containing protein 9	5.24752090422458e-09	1.65364e-07	1.05989603485659
P28161	P28161	GSTM2_HUMAN	GSTM2	Glutathione S-transferase Mu 2	5.74861775397986e-09	1.80001e-07	2.90780235441379
Q9NYJ1	Q9NYJ1	COA4_HUMAN	COA4	Cytochrome c oxidase assembly factor 4 homolog, mitochondrial	6.09079735094858e-09	1.89509e-07	-1.24448995499513
P07900;P08238;Q58FF6;Q58FF8	P08238;Q58FF8;Q58FF7;Q58FF6;P07900	H90B2_HUMAN;H90B4_HUMAN;HS90A_HUMAN;HS90B_HUMAN	HSP90AA1;HSP90AB1;HSP90AB2P;HSP90AB4P	Heat shock protein HSP 90-alpha	6.14415411716291e-09	1.89578e-07	-0.81863129073577
Q08752	Q08752	PPID_HUMAN	PPID	Peptidyl-prolyl cis-trans isomerase D	6.17014183642255e-09	1.89578e-07	-1.31894982652463
Q9NRX1	Q9NRX1	PNO1_HUMAN	PNO1	RNA-binding protein PNO1	6.24724512224616e-09	1.90754e-07	-1.51399263827927
Q9UKF6	Q9UKF6	CPSF3_HUMAN	CPSF3	Cleavage and polyadenylation specificity factor subunit 3	6.69155931891602e-09	2.0306e-07	-1.05155095950898
P62195	P62195	PRS8_HUMAN	PSMC5	26S proteasome regulatory subunit 8	6.87080876401137e-09	2.0722e-07	-0.70615695081861
Q9BY77	Q9BY77	PDIP3_HUMAN	POLDIP3	Polymerase delta-interacting protein 3	6.97892838834066e-09	2.09198e-07	-1.1038010260585
Q9UI09	Q9UI09	NDUAC_HUMAN	NDUFA12	NADH dehydrogenase [ubiquinone] 1 alpha subcomplex subunit 12	7.07213650516959e-09	2.10707e-07	-1.10253759973547
P56182	P56182	RRP1_HUMAN	RRP1	Ribosomal RNA processing protein 1 homolog A	7.21896483330231e-09	2.13786e-07	-1.03381190060365
O15143	O15143	ARC1B_HUMAN	ARPC1B	Actin-related protein 2/3 complex subunit 1B	7.41325920605983e-09	2.17474e-07	0.780799895767771
P61981	P61981	1433G_HUMAN	YWHAG	14-3-3 protein gamma	7.43197219370212e-09	2.17474e-07	1.02159606278844
P17980	P17980	PRS6A_HUMAN	PSMC3	26S proteasome regulatory subunit 6A	8.3272018750851e-09	2.42228e-07	-0.658271497998381
P20290	P20290	BTF3_HUMAN	BTF3	Transcription factor BTF3	8.55140746798121e-09	2.47287e-07	-1.42746952629659
Q8NEZ2	Q8NEZ2	VP37A_HUMAN	VPS37A	Vacuolar protein sorting-associated protein 37A	8.68521531370396e-09	2.49687e-07	-1.21429948508251
P21266	P21266	GSTM3_HUMAN	GSTM3	Glutathione S-transferase Mu 3	9.1904642197115e-09	2.62185e-07	2.38412799709497
Q9UJS0	Q9UJS0	CMC2_HUMAN	SLC25A13	Calcium-binding mitochondrial carrier protein Aralar2	9.22660355533287e-09	2.62185e-07	1.94963866994518
Q9HB07	Q9HB07	MYG1_HUMAN	MYG1	MYG1 exonuclease	9.46506912260654e-09	2.67415e-07	-1.05749523014937
P24821	P24821	TENA_HUMAN	TNC	Tenascin	9.75147808090027e-09	2.73933e-07	2.94308234894715
P98172	P98172	EFNB1_HUMAN	EFNB1	Ephrin-B1	9.8419016395372e-09	2.74902e-07	2.36006170793113
O14548	O14548	COX7R_HUMAN	COX7A2L	Cytochrome c oxidase subunit 7A-related protein, mitochondrial	1.00823780119822e-08	2.80028e-07	1.68966997024191
Q15645	Q15645	PCH2_HUMAN	TRIP13	Pachytene checkpoint protein 2 homolog	1.04852373075615e-08	2.89581e-07	0.707131389878093
O95163	O95163	ELP1_HUMAN	ELP1	Elongator complex protein 1	1.05850308117915e-08	2.90704e-07	-0.658469581563072
Q969N2	Q969N2	PIGT_HUMAN	PIGT	GPI transamidase component PIG-T	1.07898410707876e-08	2.94683e-07	1.08438938566823
P62191	P62191	PRS4_HUMAN	PSMC1	26S proteasome regulatory subunit 4	1.20443411186233e-08	3.27127e-07	-0.836607495736711
O95298	O95298	NDUC2_HUMAN	NDUFC2	NADH dehydrogenase [ubiquinone] 1 subunit C2	1.30367546313226e-08	3.50211e-07	-1.38990077872381
P23528	P23528	COF1_HUMAN	CFL1	Cofilin-1	1.2990200553362e-08	3.50211e-07	0.734018695232418
P54819	P54819	KAD2_HUMAN	AK2	Adenylate kinase 2, mitochondrial	1.35394829906404e-08	3.6037e-07	1.10327499881902
P62333	P62333	PRS10_HUMAN	PSMC6	26S proteasome regulatory subunit 10B	1.35615129854922e-08	3.6037e-07	-0.627125775121776
E9PAV3;Q13765	E9PAV3;Q13765	NACAM_HUMAN;NACA_HUMAN	NACA	Nascent polypeptide-associated complex subunit alpha, muscle-specific form	1.39784601165961e-08	3.69452e-07	-0.622009299134309
Q9NRY4	Q9NRY4	RHG35_HUMAN	ARHGAP35	Rho GTPase-activating protein 35	1.45333044464834e-08	3.82063e-07	1.17081935882041
P55010	P55010	IF5_HUMAN	EIF5	Eukaryotic translation initiation factor 5	1.46453777219845e-08	3.82961e-07	-1.02664373818381
Q01995	Q01995	TAGL_HUMAN	TAGLN	Transgelin	1.47887082251565e-08	3.84663e-07	5.42551507722703
P07942	P07942	LAMB1_HUMAN	LAMB1	Laminin subunit beta-1	1.50903738668096e-08	3.90444e-07	1.18501857424278
Q14692	Q14692	BMS1_HUMAN	BMS1	Ribosome biogenesis protein BMS1 homolog	1.67215969303249e-08	4.30384e-07	-1.11642993844658
Q05397	Q05397	FAK1_HUMAN	PTK2	Focal adhesion kinase 1	1.70494814998468e-08	4.36538e-07	1.28585435456328
P0CW19;P0CW20	P0CW19;P0CW20	LIMS3_HUMAN;LIMS4_HUMAN	LIMS3;LIMS4	LIM and senescent cell antigen-like-containing domain protein 3	1.88214393122079e-08	4.76939e-07	1.94095520344191
Q8NI36	Q8NI36	WDR36_HUMAN	WDR36	WD repeat-containing protein 36	1.87544467852979e-08	4.76939e-07	-1.56156736328874
Q96D53	Q96D53	COQ8B_HUMAN	COQ8B	Atypical kinase COQ8B, mitochondrial	1.90191842868854e-08	4.79479e-07	1.71023673937478
P21266;P28161	P46439;P28161;P21266	GSTM2_HUMAN;GSTM3_HUMAN	GSTM2;GSTM3	Glutathione S-transferase Mu 3	1.95620958977099e-08	4.90649e-07	2.58037823645972
O00217	O00217	NDUS8_HUMAN	NDUFS8	NADH dehydrogenase [ubiquinone] iron-sulfur protein 8, mitochondrial	1.97593513149656e-08	4.93081e-07	-1.25522474330647
Q92973	Q92973	TNPO1_HUMAN	TNPO1	Transportin-1	2.0050849409214e-08	4.97828e-07	-0.964204333063339
P51858	P51858	HDGF_HUMAN	HDGF	Hepatoma-derived growth factor	2.2894932230958e-08	5.65585e-07	1.44544139704441
P35580;Q7Z406	Q7Z406;P35580	MYH10_HUMAN;MYH14_HUMAN	MYH10;MYH14	Myosin-10	2.38894937794366e-08	5.87204e-07	2.18149203626911
Q13630	Q13630	FCL_HUMAN	GFUS	GDP-L-fucose synthase	2.47129223455257e-08	6.04422e-07	1.92530856221441
Q86UE4	Q86UE4	LYRIC_HUMAN	MTDH	Protein LYRIC	2.53390702671835e-08	6.16668e-07	0.898216750733976
Q15008	Q15008	PSMD6_HUMAN	PSMD6	26S proteasome non-ATPase regulatory subunit 6	2.57571838384659e-08	6.20698e-07	-0.69778246867482
Q96P48	Q96P48	ARAP1_HUMAN	ARAP1	Arf-GAP with Rho-GAP domain, ANK repeat and PH domain-containing protein 1	2.5723664369305e-08	6.20698e-07	1.86950988422527
P60709;P63261	P60709;P63261	ACTB_HUMAN;ACTG_HUMAN	ACTB;ACTG1	Actin, cytoplasmic 1	2.61060165015139e-08	6.26035e-07	1.20902139403168
Q96GA3	Q96GA3	LTV1_HUMAN	LTV1	Protein LTV1 homolog	2.81161935427401e-08	6.70967e-07	-1.63973285232489
P51397	P51397	DAP1_HUMAN	DAP	Death-associated protein 1	3.36903157839643e-08	8.00104e-07	2.37044200445491
P23634	P23634	AT2B4_HUMAN	ATP2B4	Plasma membrane calcium-transporting ATPase 4	3.70316549473721e-08	8.71041e-07	3.23262633540648
Q8TED0	Q8TED0	UTP15_HUMAN	UTP15	U3 small nucleolar RNA-associated protein 15 homolog	3.69156219835585e-08	8.71041e-07	-1.24958843285474
Q71RC2	Q71RC2	LARP4_HUMAN	LARP4	La-related protein 4	3.95001338571057e-08	9.24679e-07	-1.60146255661043
P17858	P17858	PFKAL_HUMAN	PFKL	ATP-dependent 6-phosphofructokinase, liver type	4.06617538318903e-08	9.47361e-07	1.57863011646116
Q9BVI4	Q9BVI4	NOC4L_HUMAN	NOC4L	Nucleolar complex protein 4 homolog	4.31199716413979e-08	9.99895e-07	-1.65193253576009
Q8TCB0	Q8TCB0	IFI44_HUMAN	IFI44	Interferon-induced protein 44	4.47374359408518e-08	1.03253e-06	2.50083803975033
O14745	O14745	NHRF1_HUMAN	SLC9A3R1	Na(+)/H(+) exchange regulatory cofactor NHE-RF1	4.57178143871793e-08	1.05023e-06	1.51787509780936
Q9UBT2	Q9UBT2	SAE2_HUMAN	UBA2	SUMO-activating enzyme subunit 2	4.75233617144214e-08	1.08663e-06	0.98962817833889
P62851	P62851	RS25_HUMAN	RPS25	40S ribosomal protein S25	5.06815701247072e-08	1.15347e-06	-0.517699246664428
O60828	O60828	PQBP1_HUMAN	PQBP1	Polyglutamine-binding protein 1	5.607329072343e-08	1.27031e-06	-1.3739937880127
Q8NCC5	Q8NCC5	SPX3_HUMAN	SLC37A3	Sugar phosphate exchanger 3	5.66486154699133e-08	1.27745e-06	1.69025183188104
O00148	O00148	DX39A_HUMAN	DDX39A	ATP-dependent RNA helicase DDX39A	5.78246463391682e-08	1.29802e-06	-1.51470785197984
Q9UQ80	Q9UQ80	PA2G4_HUMAN	PA2G4	Proliferation-associated protein 2G4	5.84734509058171e-08	1.30662e-06	-1.06719780865301
Q5VW32	Q5VW32	BROX_HUMAN	BROX	BRO1 domain-containing protein BROX	6.07029150507713e-08	1.3503e-06	0.879835854138662
P05067	P05067	A4_HUMAN	APP	Amyloid-beta precursor protein	6.23821830803134e-08	1.3814e-06	1.41061499199328
P38919	P38919	IF4A3_HUMAN	EIF4A3	Eukaryotic initiation factor 4A-III	6.31346025986363e-08	1.39179e-06	-0.649875060465956
Q9Y221	Q9Y221	NIP7_HUMAN	NIP7	60S ribosome subunit biogenesis protein NIP7 homolog	6.351685085927e-08	1.39397e-06	-1.40368927831863
Q86SQ0	Q86SQ0	PHLB2_HUMAN	PHLDB2	Pleckstrin homology-like domain family B member 2	6.57381687363651e-08	1.43631e-06	1.36349225973635
P00338	P00338	LDHA_HUMAN	LDHA	L-lactate dehydrogenase A chain	6.71526958284325e-08	1.44871e-06	-1.2759610043613
P84022;Q15796;Q15797;Q99717	O15198;Q99717;Q15797;Q15796;P84022	SMAD1_HUMAN;SMAD2_HUMAN;SMAD3_HUMAN;SMAD5_HUMAN	SMAD1;SMAD2;SMAD3;SMAD5	Mothers against decapentaplegic homolog 3	6.71899957540239e-08	1.44871e-06	-1.12398009385896
Q9H583	Q9H583	HEAT1_HUMAN	HEATR1	HEAT repeat-containing protein 1	6.68549408688571e-08	1.44871e-06	-1.27471578771975
P54578	P54578	UBP14_HUMAN	USP14	Ubiquitin carboxyl-terminal hydrolase 14	6.83824879944677e-08	1.46798e-06	-1.2172623957898
Q9BZL6	Q9BZL6	KPCD2_HUMAN	PRKD2	Serine/threonine-protein kinase D2	6.88531436708912e-08	1.47166e-06	1.86825755890264
P07900	P07900	HS90A_HUMAN	HSP90AA1	Heat shock protein HSP 90-alpha	7.31277479606385e-08	1.55478e-06	-1.00215092548112
Q99460	Q99460	PSMD1_HUMAN	PSMD1	26S proteasome non-ATPase regulatory subunit 1	7.33746279708653e-08	1.55478e-06	-0.586903008329926
P31350	P31350	RIR2_HUMAN	RRM2	Ribonucleoside-diphosphate reductase subunit M2	7.388367863199e-08	1.55885e-06	-1.72988288722688
Q8TBQ9	Q8TBQ9	KISHA_HUMAN	TMEM167A	Protein kish-A	7.43755298102339e-08	1.56252e-06	-1.42057439977421
Q8TC07	Q8TC07	TBC15_HUMAN	TBC1D15	TBC1 domain family member 15	7.58543615733336e-08	1.58681e-06	-1.00270075642671
P17844;Q92841	P17844;Q92841	DDX17_HUMAN;DDX5_HUMAN	DDX17;DDX5	Probable ATP-dependent RNA helicase DDX5	8.14449545472963e-08	1.69654e-06	-0.648768508370512
O75915	O75915	PRAF3_HUMAN	ARL6IP5	PRA1 family protein 3	8.32997920272025e-08	1.72786e-06	1.47851549613663
O43181	O43181	NDUS4_HUMAN	NDUFS4	NADH dehydrogenase [ubiquinone] iron-sulfur protein 4, mitochondrial	8.65059156820155e-08	1.78682e-06	-1.14164608141968
P06396	P06396	GELS_HUMAN	GSN	Gelsolin	8.6921137341874e-08	1.78747e-06	3.11374444293695
P53597	P53597	SUCA_HUMAN	SUCLG1	Succinate--CoA ligase [ADP/GDP-forming] subunit alpha, mitochondrial	8.7520795551455e-08	1.78747e-06	0.763176853337978
Q9BQI0	Q9BQI0	AIF1L_HUMAN	AIF1L	Allograft inflammatory factor 1-like	8.76283136088639e-08	1.78747e-06	2.92581366657388
Q15366	Q15366	PCBP2_HUMAN	PCBP2	Poly(rC)-binding protein 2	9.4117437665718e-08	1.91191e-06	-0.603386260488946
O00468	O00468	AGRIN_HUMAN	AGRN	Agrin	9.7127220590404e-08	1.96493e-06	2.09695128596927
P06753;P07951;P67936	P67936;P07951;P06753	TPM2_HUMAN;TPM3_HUMAN;TPM4_HUMAN	TPM2;TPM3;TPM4	Tropomyosin alpha-3 chain	9.96802439615978e-08	2.00831e-06	1.66355765886536
Q15185	Q15185	TEBP_HUMAN	PTGES3	Prostaglandin E synthase 3	1.03828473584586e-07	2.08335e-06	-0.660503008531862
P15104	P15104	GLNA_HUMAN	GLUL	Glutamine synthetase	1.05881867841675e-07	2.11592e-06	1.87591933675176
Q9UBQ0	Q9UBQ0	VPS29_HUMAN	VPS29	Vacuolar protein sorting-associated protein 29	1.07091383378488e-07	2.13142e-06	-1.17390302121314
Q02818	Q02818	NUCB1_HUMAN	NUCB1	Nucleobindin-1	1.14795025023116e-07	2.27553e-06	-1.18929140563606
P61158	P61158	ARP3_HUMAN	ACTR3	Actin-related protein 3	1.17318072943424e-07	2.31621e-06	0.759531009607592
Q15269	Q15269	PWP2_HUMAN	PWP2	Periodic tryptophan protein 2 homolog	1.18085886412618e-07	2.32204e-06	-1.5510027951043
Q96J84	Q96J84	KIRR1_HUMAN	KIRREL1	Kin of IRRE-like protein 1	1.22946700598794e-07	2.40799e-06	1.45104101400241
Q99459	Q99459	CDC5L_HUMAN	CDC5L	Cell division cycle 5-like protein	1.38322387716563e-07	2.69838e-06	-0.622828661468322
P20591	P20591	MX1_HUMAN	MX1	Interferon-induced GTP-binding protein Mx1	1.41819508920586e-07	2.74482e-06	3.717723171737
Q9NVP1	Q9NVP1	DDX18_HUMAN	DDX18	ATP-dependent RNA helicase DDX18	1.41450979021873e-07	2.74482e-06	-1.07202796319347
P19404	P19404	NDUV2_HUMAN	NDUFV2	NADH dehydrogenase [ubiquinone] flavoprotein 2, mitochondrial	1.44782399891092e-07	2.79118e-06	-0.624478135275627
Q16531	Q16531	DDB1_HUMAN	DDB1	DNA damage-binding protein 1	1.46537494240592e-07	2.81398e-06	0.453465567411399
Q96AQ6	Q96AQ6	PBIP1_HUMAN	PBXIP1	Pre-B-cell leukemia transcription factor-interacting protein 1	1.47912636379941e-07	2.82933e-06	1.90952251329814
Q13823	Q13823	NOG2_HUMAN	GNL2	Nucleolar GTP-binding protein 2	1.60709803515588e-07	3.06221e-06	-1.16409731757211
P02461	P02461	CO3A1_HUMAN	COL3A1	Collagen alpha-1(III) chain	1.65374800867945e-07	3.13893e-06	2.14944575465329
Q9UIQ6	Q9UIQ6	LCAP_HUMAN	LNPEP	Leucyl-cystinyl aminopeptidase	1.68757976309206e-07	3.19082e-06	-1.99010318459367
Q9UHQ9	Q9UHQ9	NB5R1_HUMAN	CYB5R1	NADH-cytochrome b5 reductase 1	1.81447308222134e-07	3.41761e-06	1.50411429836712
Q16186	Q16186	ADRM1_HUMAN	ADRM1	Proteasomal ubiquitin receptor ADRM1	1.89306246721822e-07	3.55202e-06	-0.753103650641918
O14734	O14734	ACOT8_HUMAN	ACOT8	Acyl-coenzyme A thioesterase 8	1.97001960415612e-07	3.67275e-06	1.54180403369953
P61160	P61160	ARP2_HUMAN	ACTR2	Actin-related protein 2	1.97234828264885e-07	3.67275e-06	0.772021542836537
P04844	P04844	RPN2_HUMAN	RPN2	Dolichyl-diphosphooligosaccharide--protein glycosyltransferase subunit 2	2.04451359350683e-07	3.79277e-06	0.651304146555098
P61019;Q8WUD1	P61019;Q8WUD1	RAB2A_HUMAN;RAB2B_HUMAN	RAB2A;RAB2B	Ras-related protein Rab-2A	2.12995150476104e-07	3.93641e-06	0.74848638390856
P35580;P35749;Q7Z406	Q7Z406;P35580;P35749	MYH10_HUMAN;MYH11_HUMAN;MYH14_HUMAN	MYH10;MYH11;MYH14	Myosin-10	2.21634667387321e-07	4.08073e-06	2.42984304313646
Q5VYK3	Q5VYK3	ECM29_HUMAN	ECPAS	Proteasome adapter and scaffold protein ECM29	2.25147970816574e-07	4.12995e-06	-0.655704985685219
P28161;Q03013	P46439;P28161;Q03013;P09488	GSTM2_HUMAN;GSTM4_HUMAN	GSTM2;GSTM4	Glutathione S-transferase Mu 2	2.37162965658599e-07	4.33418e-06	2.14516983522952
Q9H0J9	Q9H0J9	PAR12_HUMAN	PARP12	Protein mono-ADP-ribosyltransferase PARP12	2.39092842626175e-07	4.35326e-06	2.03981909463804
P84157	P84157	MXRA7_HUMAN	MXRA7	Matrix-remodeling-associated protein 7	2.40664122757653e-07	4.3657e-06	2.30985895622832
Q9NR12	Q9NR12	PDLI7_HUMAN	PDLIM7	PDZ and LIM domain protein 7	2.54797933545521e-07	4.6051e-06	1.88466274467457
O94855	O94855	SC24D_HUMAN	SEC24D	Protein transport protein Sec24D	2.57881203154257e-07	4.6268e-06	1.80585229906249
Q12797	Q12797	ASPH_HUMAN	ASPH	Aspartyl/asparaginyl beta-hydroxylase	2.57524087701764e-07	4.6268e-06	1.52847617222698
P20020;P23634;Q16720	P20020;Q01814;Q16720;P23634	AT2B1_HUMAN;AT2B3_HUMAN;AT2B4_HUMAN	ATP2B1;ATP2B3;ATP2B4	Plasma membrane calcium-transporting ATPase 1	2.71643806196904e-07	4.856e-06	2.17296131031886
Q15836	Q15836	VAMP3_HUMAN	VAMP3	Vesicle-associated membrane protein 3	2.72676108704376e-07	4.8568e-06	1.46228509136868
Q9BU61	Q9BU61	NDUF3_HUMAN	NDUFAF3	NADH dehydrogenase [ubiquinone] 1 alpha subcomplex assembly factor 3	2.81158674588573e-07	4.98981e-06	-0.749373276176943
P30536	P30536	TSPO_HUMAN	TSPO	Translocator protein	2.97221113222888e-07	5.2559e-06	1.40678023850326
Q12788	Q12788	TBL3_HUMAN	TBL3	Transducin beta-like protein 3	2.98711730962375e-07	5.26332e-06	-1.11295913262162
Q10570	Q10570	CPSF1_HUMAN	CPSF1	Cleavage and polyadenylation specificity factor subunit 1	3.02191181243881e-07	5.30561e-06	-0.658013680425409
O75439	O75439	MPPB_HUMAN	PMPCB	Mitochondrial-processing peptidase subunit beta	3.03796473022661e-07	5.31482e-06	0.731464625295285
O43488	O43488	ARK72_HUMAN	AKR7A2	Aflatoxin B1 aldehyde reductase member 2	3.07478837915128e-07	5.35843e-06	1.97716223796054
Q9UDW1	Q9UDW1	QCR9_HUMAN	UQCR10	Cytochrome b-c1 complex subunit 9	3.0846916928104e-07	5.35843e-06	1.34732151716203
Q13228	Q13228	SBP1_HUMAN	SELENBP1	Methanethiol oxidase	3.13246059966336e-07	5.42225e-06	3.72247698447594
P16070	P16070	CD44_HUMAN	CD44	CD44 antigen	3.15301357029875e-07	5.43867e-06	-3.13936179289088
Q12913	Q12913	PTPRJ_HUMAN	PTPRJ	Receptor-type tyrosine-protein phosphatase eta	3.18239455669882e-07	5.47016e-06	-1.46405129095178
O43242	O43242	PSMD3_HUMAN	PSMD3	26S proteasome non-ATPase regulatory subunit 3	3.21320052814007e-07	5.50387e-06	-0.650337313138301
Q9Y2P8	Q9Y2P8	RCL1_HUMAN	RCL1	RNA 3'-terminal phosphate cyclase-like protein	3.22873259439489e-07	5.51127e-06	-1.11067924386318
P43034	P43034	LIS1_HUMAN	PAFAH1B1	Platelet-activating factor acetylhydrolase IB subunit beta	3.25414101444642e-07	5.53542e-06	0.766214404949057
P35998	P35998	PRS7_HUMAN	PSMC2	26S proteasome regulatory subunit 7	3.40274088397771e-07	5.76823e-06	-0.709482943700973
Q6DKI1	Q6DKI1	RL7L_HUMAN	RPL7L1	60S ribosomal protein L7-like 1	3.50183284329946e-07	5.91581e-06	-1.02016143703052
Q13200	Q13200	PSMD2_HUMAN	PSMD2	26S proteasome non-ATPase regulatory subunit 2	3.52737148512297e-07	5.93855e-06	-0.960332157292807
P49327	P49327	FAS_HUMAN	FASN	Fatty acid synthase	3.84527437162278e-07	6.45166e-06	-1.51398573588062
Q16891	Q16891	MIC60_HUMAN	IMMT	MICOS complex subunit MIC60	3.90177282067577e-07	6.52419e-06	0.70865764873637
P57721;Q15366	P57721;Q15366	PCBP2_HUMAN;PCBP3_HUMAN	PCBP2;PCBP3	Poly(rC)-binding protein 3	3.94202201869717e-07	6.56915e-06	-0.659037706636621
Q969X6	Q969X6	UTP4_HUMAN	UTP4	U3 small nucleolar RNA-associated protein 4 homolog	3.99902834025427e-07	6.64163e-06	-1.17464861290976
Q8TCS8	Q8TCS8	PNPT1_HUMAN	PNPT1	Polyribonucleotide nucleotidyltransferase 1, mitochondrial	4.03787171640001e-07	6.68356e-06	0.642486178201139
Q3ZAQ7	Q3ZAQ7	VMA21_HUMAN	VMA21	Vacuolar ATPase assembly integral membrane protein VMA21	4.30894813956901e-07	7.10832e-06	-0.942086715113835
Q8IXI1	Q8IXI1	MIRO2_HUMAN	RHOT2	Mitochondrial Rho GTPase 2	4.40723565837906e-07	7.24614e-06	0.974581869043476
P62256	P62256	UBE2H_HUMAN	UBE2H	Ubiquitin-conjugating enzyme E2 H	4.42810285031379e-07	7.25618e-06	1.48752746315298
O94919	O94919	ENDD1_HUMAN	ENDOD1	Endonuclease domain-containing 1 protein	4.5231531346749e-07	7.38732e-06	2.15624237311786
Q8IZ83	Q8IZ83	A16A1_HUMAN	ALDH16A1	Aldehyde dehydrogenase family 16 member A1	4.65542610515091e-07	7.55511e-06	0.847825096085003
Q9Y679	Q9Y679	AUP1_HUMAN	AUP1	Lipid droplet-regulating VLDL assembly factor AUP1	4.65663039521945e-07	7.55511e-06	-0.857591843735015
O94806;Q00532;Q8IVW4;Q9BZL6	Q8IVW4;Q15139;Q9BZL6;O94806;Q92772;Q00532;O76039;Q9NRP7	CDKL1_HUMAN;CDKL3_HUMAN;KPCD2_HUMAN;KPCD3_HUMAN	CDKL1;CDKL3;PRKD2;PRKD3	Serine/threonine-protein kinase D3	5.00672283533303e-07	8.0964e-06	1.53282143762116
O43707;P12814	P12814;O43707	ACTN1_HUMAN;ACTN4_HUMAN	ACTN1;ACTN4	Alpha-actinin-4	5.07980581761958e-07	8.16089e-06	1.7395772961524
Q9UDY4	Q9UDY4	DNJB4_HUMAN	DNAJB4	DnaJ homolog subfamily B member 4	5.07976726951643e-07	8.16089e-06	1.77373375109219
Q9UHD1	Q9UHD1	CHRD1_HUMAN	CHORDC1	Cysteine and histidine-rich domain-containing protein 1	5.12716586647678e-07	8.21015e-06	-1.4866127772888
P24390	P24390	ERD21_HUMAN	KDELR1	ER lumen protein-retaining receptor 1	5.7586277069163e-07	9.19137e-06	2.04361557159025
P07900;P08238	P08238;P07900	HS90A_HUMAN;HS90B_HUMAN	HSP90AA1;HSP90AB1	Heat shock protein HSP 90-alpha	5.81199858692439e-07	9.24653e-06	-0.659108435430067
Q15061	Q15061	WDR43_HUMAN	WDR43	WD repeat-containing protein 43	6.29590635022769e-07	9.98409e-06	-0.933393963484093
Q9P287	Q9P287	BCCIP_HUMAN	BCCIP	BRCA2 and CDKN1A-interacting protein	6.74913919220254e-07	1.06684e-05	-1.81999685498236
Q29RF7	Q29RF7	PDS5A_HUMAN	PDS5A	Sister chromatid cohesion protein PDS5 homolog A	7.05034707585755e-07	1.11088e-05	-0.972391577108422
B7ZAP0	B7ZAP0	RBG10_HUMAN	RABGAP1L	Rab GTPase-activating protein 1-like, isoform 10	7.47251488141986e-07	1.17364e-05	2.41046346400231
P47985	P47985;P0C7P4	UCRI_HUMAN	UQCRFS1	Cytochrome b-c1 complex subunit Rieske, mitochondrial	7.54116228987061e-07	1.1794e-05	0.987632293117382
P52435	P52435	RPB11_HUMAN	POLR2J	DNA-directed RNA polymerase II subunit RPB11-a	7.55720815555437e-07	1.1794e-05	-0.805538522787582
Q92791	Q92791	SC65_HUMAN	P3H4	Endoplasmic reticulum protein SC65	7.71816067643726e-07	1.20071e-05	1.76301306581176
O43707;P12814;Q08043	P12814;P35609;O43707;Q08043	ACTN1_HUMAN;ACTN3_HUMAN;ACTN4_HUMAN	ACTN1;ACTN3;ACTN4	Alpha-actinin-4	8.22733005725997e-07	1.27589e-05	1.57842959955218
Q96QK1	Q96QK1	VPS35_HUMAN	VPS35	Vacuolar protein sorting-associated protein 35	8.25884867056094e-07	1.27675e-05	-0.852507006475406
O43707	O43707	ACTN4_HUMAN	ACTN4	Alpha-actinin-4	8.35726191555863e-07	1.28318e-05	2.03286549937857
Q93052	Q93052	LPP_HUMAN	LPP	Lipoma-preferred partner	8.3787696804486e-07	1.28318e-05	1.16957401518237
Q96AT9	Q96AT9	RPE_HUMAN	RPE	Ribulose-phosphate 3-epimerase	8.37704517646728e-07	1.28318e-05	1.35753912694786
Q9NY93	Q9NY93	DDX56_HUMAN	DDX56	Probable ATP-dependent RNA helicase DDX56	8.4075761001372e-07	1.28359e-05	-1.05408910818235
Q8IX12	Q8IX12	CCAR1_HUMAN	CCAR1	Cell division cycle and apoptosis regulator protein 1	8.66551992022648e-07	1.31888e-05	-0.76076753945518
Q8TEW0	Q8TEW0	PARD3_HUMAN	PARD3	Partitioning defective 3 homolog	8.85440587633202e-07	1.34346e-05	1.19533189072202
Q96A72	Q96A72	MGN2_HUMAN	MAGOHB	Protein mago nashi homolog 2	8.91239127206172e-07	1.3481e-05	-1.05757838885926
Q9NP74	Q9NP74	PALMD_HUMAN	PALMD	Palmdelphin	8.98751302678215e-07	1.35529e-05	2.5414963482036
Q8TEQ6	Q8TEQ6	GEMI5_HUMAN	GEMIN5	Gem-associated protein 5	9.04217915871822e-07	1.35937e-05	-0.819039988064738
Q6P1N9	Q6P1N9	TATD1_HUMAN	TATDN1	Deoxyribonuclease TATDN1	9.14883245687215e-07	1.37121e-05	1.56009057897753
P27105	P27105	STOM_HUMAN	STOM	Stomatin	9.19931838097431e-07	1.37459e-05	2.06781500123501
Q5K651	Q5K651	SAMD9_HUMAN	SAMD9	Sterile alpha motif domain-containing protein 9	9.22868942011144e-07	1.3748e-05	1.75323329282581
Q01469	Q01469	FABP5_HUMAN	FABP5	Fatty acid-binding protein 5	9.43430700824017e-07	1.40118e-05	-1.49924590781691
Q8WXX5	Q8WXX5	DNJC9_HUMAN	DNAJC9	DnaJ homolog subfamily C member 9	9.51014635249769e-07	1.40819e-05	-0.853591849186998
P08574	P08574	CY1_HUMAN	CYC1	Cytochrome c1, heme protein, mitochondrial	9.60370339350747e-07	1.41777e-05	1.17906038737259
Q8IYQ7	Q8IYQ7	THNS1_HUMAN	THNSL1	Threonine synthase-like 1	9.72032425160709e-07	1.43069e-05	2.08137169139615
Q99615	Q99615	DNJC7_HUMAN	DNAJC7	DnaJ homolog subfamily C member 7	1.00162161882268e-06	1.46984e-05	-1.26411307920252
P32455	P32455;Q9H0R5	GBP1_HUMAN	GBP1	Guanylate-binding protein 1	1.00608732072945e-06	1.472e-05	2.82914648753847
Q86Y82	Q86Y82	STX12_HUMAN	STX12	Syntaxin-12	1.01976615056116e-06	1.48759e-05	1.28672755626697
A5A3E0;P60709;P63261;P68133	P68133;Q9BYX7;P60709;P63261;A5A3E0;Q6S8J3;P0CG39;P0CG38;P68032	ACTB_HUMAN;ACTG_HUMAN;ACTS_HUMAN;POTEF_HUMAN	ACTA1;ACTB;ACTG1;POTEF	POTE ankyrin domain family member F	1.03476728086004e-06	1.50092e-05	0.901943296903067
Q9ULA0	Q9ULA0	DNPEP_HUMAN	DNPEP	Aspartyl aminopeptidase	1.03501476010088e-06	1.50092e-05	0.672512700966504
Q9UMS4	Q9UMS4	PRP19_HUMAN	PRPF19	Pre-mRNA-processing factor 19	1.07290104289496e-06	1.55129e-05	-0.76436475559505
Q15004	Q15004	PAF15_HUMAN	PCLAF	PCNA-associated factor	1.08168866659012e-06	1.55941e-05	-1.845274305109
O60231	O60231	DHX16_HUMAN	DHX16	Pre-mRNA-splicing factor ATP-dependent RNA helicase DHX16	1.09288299721787e-06	1.57094e-05	-0.542261077593619
O43252;O95340	O95340;O43252	PAPS1_HUMAN;PAPS2_HUMAN	PAPSS1;PAPSS2	Bifunctional 3'-phosphoadenosine 5'-phosphosulfate synthase 1	1.11412627341932e-06	1.58727e-05	0.612287742345369
O95989	O95989	NUDT3_HUMAN	NUDT3	Diphosphoinositol polyphosphate phosphohydrolase 1	1.11715669915827e-06	1.58727e-05	0.696979646220381
Q7Z5K2	Q7Z5K2	WAPL_HUMAN	WAPL	Wings apart-like protein homolog	1.10767148214536e-06	1.58727e-05	-0.908813219242116
Q9Y2G5	Q9Y2G5	OFUT2_HUMAN	POFUT2	GDP-fucose protein O-fucosyltransferase 2	1.11420178027285e-06	1.58727e-05	1.46600253356813
Q9NPH3	Q9NPH3	IL1AP_HUMAN	IL1RAP	Interleukin-1 receptor accessory protein	1.16343098494211e-06	1.64825e-05	1.54412493206656
O75616	O75616	ERAL1_HUMAN	ERAL1	GTPase Era, mitochondrial	1.17909977983859e-06	1.66565e-05	-1.20501318237729
O96008	O96008	TOM40_HUMAN	TOMM40	Mitochondrial import receptor subunit TOM40 homolog	1.18401358975901e-06	1.6678e-05	0.784746082638698
Q96L92	Q96L92	SNX27_HUMAN	SNX27	Sorting nexin-27	1.19459360813123e-06	1.67789e-05	-1.06802295760336
P57088	P57088	TMM33_HUMAN	TMEM33	Transmembrane protein 33	1.20319520685916e-06	1.68516e-05	-1.41202326875371
P51809	P51809	VAMP7_HUMAN	VAMP7	Vesicle-associated membrane protein 7	1.25036129971039e-06	1.74012e-05	-1.1887542504147
Q9BQ04;Q9BWF3	Q9BWF3;Q9BQ04	RBM4B_HUMAN;RBM4_HUMAN	RBM4;RBM4B	RNA-binding protein 4B	1.25305300679095e-06	1.74012e-05	-0.607790874358265
Q9NX63	Q9NX63	MIC19_HUMAN	CHCHD3	MICOS complex subunit MIC19	1.25203673054563e-06	1.74012e-05	0.780527413779392
O43414	O43414	ERI3_HUMAN	ERI3	ERI1 exoribonuclease 3	1.26293931255084e-06	1.7489e-05	1.64077856138331
P49821	P49821	NDUV1_HUMAN	NDUFV1	NADH dehydrogenase [ubiquinone] flavoprotein 1, mitochondrial	1.26970003251026e-06	1.75315e-05	-0.646695626983998
Q15843	Q15843	NEDD8_HUMAN	NEDD8	NEDD8	1.27313503115458e-06	1.75315e-05	0.71804103435877
P23528;Q9Y281	P23528;Q9Y281	COF1_HUMAN;COF2_HUMAN	CFL1;CFL2	Cofilin-1	1.28173056328198e-06	1.76005e-05	1.40857538391963
O75347	O75347	TBCA_HUMAN	TBCA	Tubulin-specific chaperone A	1.29158344119616e-06	1.76373e-05	-0.817207713165249
Q9NUJ1	Q9NUJ1	ABHDA_HUMAN	ABHD10	Palmitoyl-protein thioesterase ABHD10, mitochondrial	1.29142194701453e-06	1.76373e-05	0.901689045181143
P78527	P78527	PRKDC_HUMAN	PRKDC	DNA-dependent protein kinase catalytic subunit	1.29652117434935e-06	1.76557e-05	0.553798843042756
O43310	O43310	CTIF_HUMAN	CTIF	CBP80/20-dependent translation initiation factor	1.30332342412436e-06	1.76735e-05	-1.43081324612618
Q14257	Q14257	RCN2_HUMAN	RCN2	Reticulocalbin-2	1.30501791274882e-06	1.76735e-05	1.10252376238671
O60884	O60884	DNJA2_HUMAN	DNAJA2	DnaJ homolog subfamily A member 2	1.31480415810203e-06	1.77571e-05	-0.823244525863768
Q15714	Q15714	T22D1_HUMAN	TSC22D1	TSC22 domain family protein 1	1.32402344490483e-06	1.78326e-05	2.04596334792062
O15321	O15321	TM9S1_HUMAN	TM9SF1	Transmembrane 9 superfamily member 1	1.33581632073651e-06	1.79423e-05	1.02095651435404
Q15436	Q15436	SC23A_HUMAN	SEC23A	Protein transport protein Sec23A	1.34602737529403e-06	1.80302e-05	1.17358595913063
Q16270	Q16270	IBP7_HUMAN	IGFBP7	Insulin-like growth factor-binding protein 7	1.35145165841512e-06	1.80536e-05	3.91027436025854
Q9UHL4	Q9UHL4	DPP2_HUMAN	DPP7	Dipeptidyl peptidase 2	1.36470888108321e-06	1.81813e-05	2.28520393613487
Q9HC38	Q9HC38	GLOD4_HUMAN	GLOD4	Glyoxalase domain-containing protein 4	1.40283020620815e-06	1.86387e-05	0.990481420282887
P17844	P17844	DDX5_HUMAN	DDX5	Probable ATP-dependent RNA helicase DDX5	1.44833159438435e-06	1.91914e-05	-1.02648352565594
Q15165	Q15165	PON2_HUMAN	PON2	Serum paraoxonase/arylesterase 2	1.47580591922211e-06	1.95029e-05	2.83225892758071
A0FGR8	A0FGR8	ESYT2_HUMAN	ESYT2	Extended synaptotagmin-2	1.50998865206384e-06	1.99011e-05	1.24821826509866
O75122;Q7Z460	Q7Z460;O75122	CLAP1_HUMAN;CLAP2_HUMAN	CLASP1;CLASP2	CLIP-associating protein 2	1.56504563865137e-06	2.05716e-05	-1.24391866023721
O43252	O43252	PAPS1_HUMAN	PAPSS1	Bifunctional 3'-phosphoadenosine 5'-phosphosulfate synthase 1	1.56933892542032e-06	2.0573e-05	1.15616860824304
Q9NR28	Q9NR28	DBLOH_HUMAN	DIABLO	Diablo IAP-binding mitochondrial protein	1.62471509269261e-06	2.12423e-05	0.6845104389472
Q9Y2W2	Q9Y2W2	WBP11_HUMAN	WBP11	WW domain-binding protein 11	1.6536928901853e-06	2.15638e-05	-0.882080420970855
Q9UNX4	Q9UNX4	WDR3_HUMAN	WDR3	WD repeat-containing protein 3	1.67356010516333e-06	2.17651e-05	-1.13454565054691
O60306	O60306	AQR_HUMAN	AQR	RNA helicase aquarius	1.68991322194621e-06	2.18828e-05	-0.683131302444743
P35580;Q13439	Q13439;P35580	GOGA4_HUMAN;MYH10_HUMAN	GOLGA4;MYH10	Myosin-10	1.69151213738075e-06	2.18828e-05	2.48274298085004
O00571	O00571;O15523	DDX3X_HUMAN	DDX3X	ATP-dependent RNA helicase DDX3X	1.70965582362621e-06	2.20595e-05	-0.941886347019388
O00487	O00487	PSDE_HUMAN	PSMD14	26S proteasome non-ATPase regulatory subunit 14	1.7380906319191e-06	2.23093e-05	-0.717126688190916
Q9H201;Q9Y6I3	Q9H201;Q9Y6I3	EPN1_HUMAN;EPN3_HUMAN	EPN1;EPN3	Epsin-3	1.7342153800259e-06	2.23093e-05	0.918164830528028
P83436	P83436	COG7_HUMAN	COG7	Conserved oligomeric Golgi complex subunit 7	1.75862383744608e-06	2.2514e-05	1.14463625573119
Q9BT40	Q9BT40	INP5K_HUMAN	INPP5K	Inositol polyphosphate 5-phosphatase K	1.78932862239409e-06	2.28274e-05	0.976528020602917
Q9ULR0	Q9ULR0	ISY1_HUMAN	ISY1	Pre-mRNA-splicing factor ISY1 homolog	1.79468978724245e-06	2.28274e-05	-0.917045165312363
Q9Y314	Q9Y314	NOSIP_HUMAN	NOSIP	Nitric oxide synthase-interacting protein	1.79703244493426e-06	2.28274e-05	-1.42467443911775
P31942	P31942	HNRH3_HUMAN	HNRNPH3	Heterogeneous nuclear ribonucleoprotein H3	1.88424235609633e-06	2.38735e-05	-0.805950564516831
O60613	O60613	SEP15_HUMAN	SELENOF	Selenoprotein F	1.9959159656626e-06	2.51127e-05	1.14735069012306
P42696	P42696	RBM34_HUMAN	RBM34	RNA-binding protein 34	1.99238740900491e-06	2.51127e-05	-0.83256355213755
Q92888	Q92888	ARHG1_HUMAN	ARHGEF1	Rho guanine nucleotide exchange factor 1	1.99736608012954e-06	2.51127e-05	1.20816068423518
P00387	P00387	NB5R3_HUMAN	CYB5R3	NADH-cytochrome b5 reductase 3	2.01067237569127e-06	2.52155e-05	1.35499366509913
Q9NXA8	Q9NXA8	SIR5_HUMAN	SIRT5	NAD-dependent protein deacylase sirtuin-5, mitochondrial	2.03268456860437e-06	2.54267e-05	1.4572343514878
O14950;P24844	P19105;P24844;O14950	ML12B_HUMAN;MYL9_HUMAN	MYL12B;MYL9	Myosin regulatory light chain 12B	2.07083327886674e-06	2.57811e-05	1.62997933405221
P55809	P55809;Q9BYC2	SCOT1_HUMAN	OXCT1	Succinyl-CoA:3-ketoacid coenzyme A transferase 1, mitochondrial	2.07150480681272e-06	2.57811e-05	2.81102506862545
Q8WXF1	Q8WXF1	PSPC1_HUMAN	PSPC1	Paraspeckle component 1	2.1059267752976e-06	2.61038e-05	1.15052285303926
Q96RS6	Q96RS6	NUDC1_HUMAN	NUDCD1	NudC domain-containing protein 1	2.10805689229712e-06	2.61038e-05	0.850086070977579
O95479	O95479	G6PE_HUMAN	H6PD	GDH/6PGL endoplasmic bifunctional protein	2.13294712902568e-06	2.63456e-05	1.59336291105696
Q6NZY4	Q6NZY4	ZCHC8_HUMAN	ZCCHC8	Zinc finger CCHC domain-containing protein 8	2.16601475759118e-06	2.6687e-05	-0.984301818557707
O43852	O43852	CALU_HUMAN	CALU	Calumenin	2.23864007348636e-06	2.75129e-05	1.85623321384366
Q5T5P2	Q5T5P2	SKT_HUMAN	KIAA1217	Sickle tail protein homolog	2.26081347267814e-06	2.77161e-05	1.99895681499956
Q13242	Q13242	SRSF9_HUMAN	SRSF9	Serine/arginine-rich splicing factor 9	2.31246330240187e-06	2.82788e-05	-0.929746284293277
P39656	P39656	OST48_HUMAN	DDOST	Dolichyl-diphosphooligosaccharide--protein glycosyltransferase 48 kDa subunit	2.35990248453137e-06	2.87873e-05	0.621874733344711
Q96NB2	Q96NB2	SFXN2_HUMAN	SFXN2	Sideroflexin-2	2.3911234824272e-06	2.90959e-05	1.48307528929518
Q9Y3B9	Q9Y3B9	RRP15_HUMAN	RRP15	RRP15-like protein	2.40687816787697e-06	2.92153e-05	-0.981703076110332
P11717	P11717	MPRI_HUMAN	IGF2R	Cation-independent mannose-6-phosphate receptor	2.46531028659214e-06	2.98509e-05	-0.851819663215974
Q9UKD2	Q9UKD2	MRT4_HUMAN	MRTO4	mRNA turnover protein 4 homolog	2.54313817435438e-06	3.07176e-05	-0.877741450463049
P16401	P16401	H15_HUMAN	H1-5	Histone H1.5	2.65595346964711e-06	3.20016e-05	-1.38939893711757
Q8TAT6	Q8TAT6	NPL4_HUMAN	NPLOC4	Nuclear protein localization protein 4 homolog	2.6971356893761e-06	3.24184e-05	-0.82334721492553
Q9H4A5	Q9H4A5	GLP3L_HUMAN	GOLPH3L	Golgi phosphoprotein 3-like	2.81095998880538e-06	3.37041e-05	1.08839779866679
Q99439	Q99439	CNN2_HUMAN	CNN2	Calponin-2	2.82254730336402e-06	3.37607e-05	1.37197126938678
Q9UL12	Q9UL12	SARDH_HUMAN	SARDH	Sarcosine dehydrogenase, mitochondrial	2.87107869170202e-06	3.42578e-05	1.26676365461696
Q86YB8;Q96HE7	Q86YB8;Q96HE7	ERO1A_HUMAN;ERO1B_HUMAN	ERO1A;ERO1B	ERO1-like protein beta	2.88197246840489e-06	3.43045e-05	-1.39072751680329
Q9NRX4	Q9NRX4	PHP14_HUMAN	PHPT1	14 kDa phosphohistidine phosphatase	2.90087787066447e-06	3.44462e-05	1.16936101550402
O96005	O96005	CLPT1_HUMAN	CLPTM1	Cleft lip and palate transmembrane protein 1	2.91648395489702e-06	3.4548e-05	1.0505331943584
O00592	O00592	PODXL_HUMAN	PODXL	Podocalyxin	2.9638626883566e-06	3.50249e-05	2.90038537959321
Q6UB35	Q6UB35	C1TM_HUMAN	MTHFD1L	Monofunctional C1-tetrahydrofolate synthase, mitochondrial	2.97768371547118e-06	3.51038e-05	0.614170250164534
P04632	Q96L46;P04632	CPNS1_HUMAN	CAPNS1	Calpain small subunit 1	3.0302387213262e-06	3.56379e-05	1.27528892233891
P27701	P27701	CD82_HUMAN	CD82	CD82 antigen	3.05975532385133e-06	3.58992e-05	2.01402316764091
P48556	P48556	PSMD8_HUMAN	PSMD8	26S proteasome non-ATPase regulatory subunit 8	3.08071776319584e-06	3.60591e-05	-0.589780590281492
P49916	P49916	DNLI3_HUMAN	LIG3	DNA ligase 3	3.09225101237798e-06	3.61081e-05	-0.756747997673823
Q9UKU7	Q9UKU7	ACAD8_HUMAN	ACAD8	Isobutyryl-CoA dehydrogenase, mitochondrial	3.12612720632892e-06	3.64172e-05	1.7311466991658
O15226	O15226	NKRF_HUMAN	NKRF	NF-kappa-B-repressing factor	3.1586255135317e-06	3.64609e-05	-1.2568715034569
P17612;P22694	P17612;P22694	KAPCA_HUMAN;KAPCB_HUMAN	PRKACA;PRKACB	cAMP-dependent protein kinase catalytic subunit alpha	3.14079931238392e-06	3.64609e-05	-1.32805864858297
Q8IXB1	Q8IXB1	DJC10_HUMAN	DNAJC10	DnaJ homolog subfamily C member 10	3.1678301704335e-06	3.64609e-05	0.643009664218475
Q92917	Q92917	GPKOW_HUMAN	GPKOW	G-patch domain and KOW motifs-containing protein	3.16838585643347e-06	3.64609e-05	-1.07169927406177
Q9NV31	Q9NV31	IMP3_HUMAN	IMP3	U3 small nucleolar ribonucleoprotein protein IMP3	3.17438486077453e-06	3.64609e-05	-0.959003271493884
Q9P0J1	Q9P0J1	PDP1_HUMAN	PDP1	[Pyruvate dehydrogenase [acetyl-transferring]]-phosphatase 1, mitochondrial	3.16654642045832e-06	3.64609e-05	1.3401313259684
Q8TF05	Q8TF05	PP4R1_HUMAN	PPP4R1	Serine/threonine-protein phosphatase 4 regulatory subunit 1	3.23110720101254e-06	3.70259e-05	-1.15729211559305
P41091	Q2VIR3;P41091	IF2G_HUMAN	EIF2S3	Eukaryotic translation initiation factor 2 subunit 3	3.36732877905142e-06	3.84972e-05	-0.666212733203345
O75306	O75306	NDUS2_HUMAN	NDUFS2	NADH dehydrogenase [ubiquinone] iron-sulfur protein 2, mitochondrial	3.56048595786262e-06	4.0611e-05	-0.575478216410072
P60709;P63261;P68133	P68133;P60709;P63261;P62736;P63267;P68032	ACTB_HUMAN;ACTG_HUMAN;ACTS_HUMAN	ACTA1;ACTB;ACTG1	Actin, cytoplasmic 1	3.73884815899601e-06	4.25467e-05	0.932991427125742
P35579;P35580;P35749	P35579;P35580;P35749	MYH10_HUMAN;MYH11_HUMAN;MYH9_HUMAN	MYH10;MYH11;MYH9	Myosin-9	3.7574212811569e-06	4.26593e-05	2.10354870251226
Q9Y3D6	Q9Y3D6	FIS1_HUMAN	FIS1	Mitochondrial fission 1 protein	3.82181700079697e-06	4.32904e-05	2.32990639874037
O14981	O14981	BTAF1_HUMAN	BTAF1	TATA-binding protein-associated factor 172	3.8742648287642e-06	4.37836e-05	-1.08867754332175
O43149	O43149	ZZEF1_HUMAN	ZZEF1	Zinc finger ZZ-type and EF-hand domain-containing protein 1	3.90771556324774e-06	4.40495e-05	1.10912627988473
Q6NYC1	Q6NYC1	JMJD6_HUMAN	JMJD6	Bifunctional arginine demethylase and lysyl-hydroxylase JMJD6	3.91571179265719e-06	4.40495e-05	-1.63809047604033
O76021	O76021	RL1D1_HUMAN	RSL1D1	Ribosomal L1 domain-containing protein 1	3.97066754933739e-06	4.44642e-05	-0.895758681290513
Q6L8Q7	Q6L8Q7	PDE12_HUMAN	PDE12	2',5'-phosphodiesterase 12	3.96830092096855e-06	4.44642e-05	-0.671977100199012
Q9UKZ1	Q9UKZ1	CNO11_HUMAN	CNOT11	CCR4-NOT transcription complex subunit 11	4.04593553109337e-06	4.52041e-05	-1.42644013963763
Q92530	Q92530	PSMF1_HUMAN	PSMF1	Proteasome inhibitor PI31 subunit	4.08594031140427e-06	4.55476e-05	-0.810284469197043
P23588	P23588	IF4B_HUMAN	EIF4B	Eukaryotic translation initiation factor 4B	4.13143015608997e-06	4.59505e-05	-0.549465928717257
P60709	P60709	ACTB_HUMAN	ACTB	Actin, cytoplasmic 1	4.25824098127782e-06	4.7254e-05	1.48281200616464
Q12768	Q12768	WASC5_HUMAN	WASHC5	WASH complex subunit 5	4.36058272123128e-06	4.82807e-05	-0.632550199130044
P40123	P40123	CAP2_HUMAN	CAP2	Adenylyl cyclase-associated protein 2	4.39671721412783e-06	4.85714e-05	1.19501771810955
P98160	P98160	PGBM_HUMAN	HSPG2	Basement membrane-specific heparan sulfate proteoglycan core protein	4.69272965965774e-06	5.17252e-05	1.96266796200112
O43818	O43818	U3IP2_HUMAN	RRP9	U3 small nucleolar RNA-interacting protein 2	4.76354144920628e-06	5.23883e-05	-0.80754456633111
Q14974	Q14974	IMB1_HUMAN	KPNB1	Importin subunit beta-1	4.78446057545703e-06	5.25009e-05	-0.657467159893734
P49914	P49914	MTHFS_HUMAN	MTHFS	5-formyltetrahydrofolate cyclo-ligase	4.94769471579068e-06	5.41712e-05	-1.15658449566025
P29966	P29966	MARCS_HUMAN	MARCKS	Myristoylated alanine-rich C-kinase substrate	5.01958495761888e-06	5.48356e-05	2.97931719594511
Q9UEY8	Q9UEY8	ADDG_HUMAN	ADD3	Gamma-adducin	5.03068365394304e-06	5.48356e-05	1.11095381407981
P27694	P27694	RFA1_HUMAN	RPA1	Replication protein A 70 kDa DNA-binding subunit	5.0653560535259e-06	5.49697e-05	0.907687413468341
Q9UHR5	Q9UHR5	S30BP_HUMAN	SAP30BP	SAP30-binding protein	5.05526374514793e-06	5.49697e-05	-0.552690665440505
O60684	O60684	IMA7_HUMAN	KPNA6	Importin subunit alpha-7	5.15427468049128e-06	5.58115e-05	0.620858759519717
P50225	P50225;P50226	ST1A1_HUMAN	SULT1A1	Sulfotransferase 1A1	5.25391220596978e-06	5.67653e-05	2.18547283643888
A5A3E0;P60709;P63261	Q9BYX7;P60709;P63261;A5A3E0;Q6S8J3;P0CG39;P0CG38	ACTB_HUMAN;ACTG_HUMAN;POTEF_HUMAN	ACTB;ACTG1;POTEF	POTE ankyrin domain family member F	5.28111794625262e-06	5.69342e-05	0.863927545451858
Q9H0A8	Q9H0A8	COMD4_HUMAN	COMMD4	COMM domain-containing protein 4	5.52017701141592e-06	5.93812e-05	-1.06360108285634
P36959	P36959	GMPR1_HUMAN	GMPR	GMP reductase 1	5.62823880515135e-06	6.04114e-05	1.14828099198162
Q9NQZ2	Q9NQZ2	SAS10_HUMAN	UTP3	Something about silencing protein 10	5.67807299918344e-06	6.08135e-05	-0.856703924499126
Q9HAN9	Q9HAN9	NMNA1_HUMAN	NMNAT1	Nicotinamide/nicotinic acid mononucleotide adenylyltransferase 1	5.82838384823598e-06	6.22877e-05	1.27742849132935
P15927	P15927	RFA2_HUMAN	RPA2	Replication protein A 32 kDa subunit	5.90286631207253e-06	6.29468e-05	0.800668184244312
O15144	O15144	ARPC2_HUMAN	ARPC2	Actin-related protein 2/3 complex subunit 2	6.15496237424644e-06	6.54931e-05	0.676483757513356
P20020;P23634	P20020;P23634	AT2B1_HUMAN;AT2B4_HUMAN	ATP2B1;ATP2B4	Plasma membrane calcium-transporting ATPase 1	6.23348272902628e-06	6.61853e-05	2.24561841732714
P60510	P60510	PP4C_HUMAN	PPP4C	Serine/threonine-protein phosphatase 4 catalytic subunit	6.36876614193297e-06	6.73786e-05	-0.696639730594502
Q9BR76	Q9BR76	COR1B_HUMAN	CORO1B	Coronin-1B	6.37328059910643e-06	6.73786e-05	1.03555387694348
Q9Y6R0	Q9Y6R0	NUMBL_HUMAN	NUMBL	Numb-like protein	6.39198980072545e-06	6.74314e-05	1.52797606556615
O00244	O00244	ATOX1_HUMAN	ATOX1	Copper transport protein ATOX1	6.41121112137503e-06	6.74893e-05	1.19166232689785
Q53GL7	Q53GL7	PAR10_HUMAN	PARP10	Protein mono-ADP-ribosyltransferase PARP10	6.53627263033989e-06	6.86588e-05	1.55822147239051
Q8TDX7	Q8TDX7	NEK7_HUMAN	NEK7	Serine/threonine-protein kinase Nek7	6.62154551531465e-06	6.94062e-05	1.2848858967002
Q9NUQ3	Q9NUQ3	TXLNG_HUMAN	TXLNG	Gamma-taxilin	6.8900544729435e-06	7.2067e-05	-1.15893310287757
P60903	P60903	S10AA_HUMAN	S100A10	Protein S100-A10	6.90932680761294e-06	7.21152e-05	2.72635549617348
P20073	P20073	ANXA7_HUMAN	ANXA7	Annexin A7	6.92905988364086e-06	7.21679e-05	-0.831893427881084
Q92643	Q92643	GPI8_HUMAN	PIGK	GPI-anchor transamidase	6.95865497075187e-06	7.21704e-05	0.904117693511605
Q9BRJ6	Q9BRJ6	CG050_HUMAN	C7orf50	Uncharacterized protein C7orf50	6.94610357033315e-06	7.21704e-05	-1.42673621694647
Q10713	Q10713	MPPA_HUMAN	PMPCA	Mitochondrial-processing peptidase subunit alpha	7.07402534226101e-06	7.30586e-05	0.576843189715834
Q9BVP2	Q9BVP2	GNL3_HUMAN	GNL3	Guanine nucleotide-binding protein-like 3	7.06901502549691e-06	7.30586e-05	-0.874642349502786
Q07065	Q07065	CKAP4_HUMAN	CKAP4	Cytoskeleton-associated protein 4	7.09828446565687e-06	7.31555e-05	1.05374206733588
Q8NC56	Q8NC56	LEMD2_HUMAN	LEMD2	LEM domain-containing protein 2	7.12668882949739e-06	7.32946e-05	1.0520721494473
Q13505	Q13505	MTX1_HUMAN	MTX1	Metaxin-1	7.3186047855337e-06	7.51112e-05	0.754484676109207
Q6P1N0	Q6P1N0	C2D1A_HUMAN	CC2D1A	Coiled-coil and C2 domain-containing protein 1A	7.66999952939621e-06	7.85536e-05	-1.22654125848529
O14787;Q92973	O14787;Q92973	TNPO1_HUMAN;TNPO2_HUMAN	TNPO1;TNPO2	Transportin-2	7.72202280421286e-06	7.87582e-05	-0.682965297142221
P09622	P09622	DLDH_HUMAN	DLD	Dihydrolipoyl dehydrogenase, mitochondrial	7.70890228861867e-06	7.87582e-05	1.32973660920815
P63104	P63104	1433Z_HUMAN	YWHAZ	14-3-3 protein zeta/delta	7.87629160046437e-06	8.01653e-05	0.885410235664331
O75083	O75083	WDR1_HUMAN	WDR1	WD repeat-containing protein 1	7.95622131974326e-06	8.06449e-05	0.703800895191137
P43686	P43686	PRS6B_HUMAN	PSMC4	26S proteasome regulatory subunit 6B	7.94450411635086e-06	8.06449e-05	-0.75040142746931
O14561	O14561	ACPM_HUMAN	NDUFAB1	Acyl carrier protein, mitochondrial	8.03913169298032e-06	8.12633e-05	1.21774528081831
Q96M27	Q96M27	PRRC1_HUMAN	PRRC1	Protein PRRC1	8.0502890641648e-06	8.12633e-05	-1.24927723423727
Q9UBB6	Q9UBB6	NCDN_HUMAN	NCDN	Neurochondrin	8.40958058249773e-06	8.47162e-05	1.4468170460635
P17655	P17655	CAN2_HUMAN	CAPN2	Calpain-2 catalytic subunit	8.50318143760777e-06	8.54839e-05	1.83128596699698
P62249	P62249	RS16_HUMAN	RPS16	40S ribosomal protein S16	8.58208437312738e-06	8.61011e-05	-0.548769722966924
Q8IVS2	Q8IVS2	FABD_HUMAN	MCAT	Malonyl-CoA-acyl carrier protein transacylase, mitochondrial	8.63636767754009e-06	8.64692e-05	0.76339952382401
Q92820	Q92820	GGH_HUMAN	GGH	Gamma-glutamyl hydrolase	8.75417171425229e-06	8.74705e-05	-1.36263360922003
P35611	P35611	ADDA_HUMAN	ADD1	Alpha-adducin	8.89285728983958e-06	8.8676e-05	0.984929512870298
Q9UP83	Q9UP83	COG5_HUMAN	COG5	Conserved oligomeric Golgi complex subunit 5	9.010522123292e-06	8.96675e-05	0.92558008024136
P67809	P67809	YBOX1_HUMAN	YBX1	Y-box-binding protein 1	9.08364027419151e-06	9.02125e-05	-0.594265388710035
P21281	P21281	VATB2_HUMAN	ATP6V1B2	V-type proton ATPase subunit B, brain isoform	9.1674065391599e-06	9.08608e-05	-1.31310132514874
P51688	P51688	SPHM_HUMAN	SGSH	N-sulphoglucosamine sulphohydrolase	9.45242199615767e-06	9.31225e-05	1.95454080080454
Q8NEW0	Q8NEW0	ZNT7_HUMAN	SLC30A7	Zinc transporter 7	9.42439871779901e-06	9.31225e-05	0.720302876933154
Q9H098	Q9H098	F107B_HUMAN	FAM107B	Protein FAM107B	9.43868075779196e-06	9.31225e-05	-1.74644178961133
Q9BVJ6	Q9BVJ6	UT14A_HUMAN	UTP14A	U3 small nucleolar RNA-associated protein 14 homolog A	9.60187168257863e-06	9.42172e-05	-0.934146912800863
Q9NW82	Q9NW82	WDR70_HUMAN	WDR70	WD repeat-containing protein 70	9.599402198449e-06	9.42172e-05	0.709336729904187
O43772	O43772	MCAT_HUMAN	SLC25A20	Mitochondrial carnitine/acylcarnitine carrier protein	9.69981087027999e-06	9.49886e-05	0.974421162367513
P40855	P40855	PEX19_HUMAN	PEX19	Peroxisomal biogenesis factor 19	9.74720460647133e-06	9.51257e-05	1.39013226389953
Q9UK76	Q9UK76	JUPI1_HUMAN	JPT1	Jupiter microtubule associated homolog 1	9.75250978736272e-06	9.51257e-05	-1.18439692955861
Q13085	Q13085	ACACA_HUMAN	ACACA	Acetyl-CoA carboxylase 1	1.00787900457645e-05	9.81135e-05	-1.18909562276148
Q8N4X5	Q8N4X5	AF1L2_HUMAN	AFAP1L2	Actin filament-associated protein 1-like 2	1.012548959273e-05	9.83733e-05	3.51779969352553
Q9BQ39	Q9BQ39	DDX50_HUMAN	DDX50	ATP-dependent RNA helicase DDX50	1.02319556062483e-05	9.90163e-05	-1.38456462973626
Q9NXH9	Q9NXH9	TRM1_HUMAN	TRMT1	tRNA (guanine(26)-N(2))-dimethyltransferase	1.02136832471305e-05	9.90163e-05	-1.36265617462561
P34896	P34896	GLYC_HUMAN	SHMT1	Serine hydroxymethyltransferase, cytosolic	1.02694176769546e-05	9.91836e-05	0.838801532274488
Q9H488	Q9H488	OFUT1_HUMAN	POFUT1	GDP-fucose protein O-fucosyltransferase 1	1.04053552310648e-05	0.000100299	1.24275533597296
O75351;Q9UN37	Q6PIW4;O75351;Q9UN37	VPS4A_HUMAN;VPS4B_HUMAN	VPS4A;VPS4B	Vacuolar protein sorting-associated protein 4B	1.04962661940717e-05	0.000100978	-0.932602284531967
P55196	P55196	AFAD_HUMAN	AFDN	Afadin	1.05465673340135e-05	0.000101066	1.42087919490121
P62318	P62318	SMD3_HUMAN	SNRPD3	Small nuclear ribonucleoprotein Sm D3	1.05264755448312e-05	0.000101066	-0.509610070572226
P04216	P04216	THY1_HUMAN	THY1	Thy-1 membrane glycoprotein	1.05875485848626e-05	0.000101261	-1.11488153111518
Q15036	Q15036	SNX17_HUMAN	SNX17	Sorting nexin-17	1.06932313965918e-05	0.000102074	-1.12328116925815
P19784	P19784	CSK22_HUMAN	CSNK2A2	Casein kinase II subunit alpha'	1.07327018663304e-05	0.000102252	-0.854634864397035
Q96MG7	Q96MG7	NSE3_HUMAN	NSMCE3	Non-structural maintenance of chromosomes element 3 homolog	1.10852429299897e-05	0.000105406	-1.14797193139336
Q9Y3B3	Q9Y3B3	TMED7_HUMAN	TMED7	Transmembrane emp24 domain-containing protein 7	1.11989015718915e-05	0.000106281	-0.972926898168179
P04818	P04818	TYSY_HUMAN	TYMS	Thymidylate synthase	1.13055178119377e-05	0.000107087	-1.82394427551103
P11182	P11182	ODB2_HUMAN	DBT	Lipoamide acyltransferase component of branched-chain alpha-keto acid dehydrogenase complex, mitochondrial	1.1451810648332e-05	0.000108264	1.23417996907358
P05198	P05198	IF2A_HUMAN	EIF2S1	Eukaryotic translation initiation factor 2 subunit 1	1.15729300691033e-05	0.00010899	-0.549154194891504
Q8WZA9	Q8WZA9	IRGQ_HUMAN	IRGQ	Immunity-related GTPase family Q protein	1.15683163186191e-05	0.00010899	0.98160746968184
Q9BWM7	Q9BWM7	SFXN3_HUMAN	SFXN3	Sideroflexin-3	1.17640431683134e-05	0.000110578	1.10412494532146
O75525	O75525	KHDR3_HUMAN	KHDRBS3	KH domain-containing, RNA-binding, signal transduction-associated protein 3	1.22025489358552e-05	0.00011448	1.45196924415443
Q13617	Q13617	CUL2_HUMAN	CUL2	Cullin-2	1.24930859269021e-05	0.000116983	0.637102061968132
Q92989	Q92989	CLP1_HUMAN	CLP1	Polyribonucleotide 5'-hydroxyl-kinase Clp1	1.2543986542223e-05	0.000117236	-0.911802437133929
P35579;P35580	P35579;P35580	MYH10_HUMAN;MYH9_HUMAN	MYH10;MYH9	Myosin-9	1.26573878407401e-05	0.000118072	1.53740966130941
Q15678	Q15678	PTN14_HUMAN	PTPN14	Tyrosine-protein phosphatase non-receptor type 14	1.2792772905116e-05	0.000119108	1.24535276203578
Q9Y696	Q9Y696	CLIC4_HUMAN	CLIC4	Chloride intracellular channel protein 4	1.29335169698507e-05	0.000120191	0.901124753264565
P20936	P20936	RASA1_HUMAN	RASA1	Ras GTPase-activating protein 1	1.2983482279827e-05	0.000120428	-1.31228264518637
P07951;P67936	P67936;P07951	TPM2_HUMAN;TPM4_HUMAN	TPM2;TPM4	Tropomyosin beta chain	1.31211651544316e-05	0.000121476	2.00946878606861
Q96S52	Q96S52	PIGS_HUMAN	PIGS	GPI transamidase component PIG-S	1.3235064792926e-05	0.0001223	0.96966602145708
Q2NL82	Q2NL82	TSR1_HUMAN	TSR1	Pre-rRNA-processing protein TSR1 homolog	1.34509908579447e-05	0.00012383	-0.906341427941587
Q8WY22	Q8WY22	BRI3B_HUMAN	BRI3BP	BRI3-binding protein	1.34403786000055e-05	0.00012383	-1.06079646544104
Q0ZGT2	Q0ZGT2	NEXN_HUMAN	NEXN	Nexilin	1.38679711434643e-05	0.00012743	1.46512892407877
P47755;P52907	P52907;P47755	CAZA1_HUMAN;CAZA2_HUMAN	CAPZA1;CAPZA2	F-actin-capping protein subunit alpha-2	1.44089931322296e-05	0.000132154	0.592017047067664
O15145	O15145	ARPC3_HUMAN	ARPC3	Actin-related protein 2/3 complex subunit 3	1.48346765785379e-05	0.000135585	0.759786340689622
Q86WX3	Q86WX3	AROS_HUMAN	RPS19BP1	Active regulator of SIRT1	1.48657978583989e-05	0.000135585	-0.969958112505065
Q9UI30	Q9UI30	TR112_HUMAN	TRMT112	Multifunctional methyltransferase subunit TRM112-like protein	1.48570240825076e-05	0.000135585	-0.592062514723072
O00410	O00410	IPO5_HUMAN	IPO5	Importin-5	1.49665733390668e-05	0.000136251	-0.947863490285229
Q6P1X6	Q6P1X6	CH082_HUMAN	C8orf82	UPF0598 protein C8orf82	1.5072308121905e-05	0.000136708	2.23165747198555
Q9Y6X8	Q9Y6X8	ZHX2_HUMAN	ZHX2	Zinc fingers and homeoboxes protein 2	1.5052658043644e-05	0.000136708	1.86935695780371
Q8N3V7	Q8N3V7	SYNPO_HUMAN	SYNPO	Synaptopodin	1.51186536766842e-05	0.000136875	1.7383422585656
P08243	P08243	ASNS_HUMAN	ASNS	Asparagine synthetase [glutamine-hydrolyzing]	1.58159528141617e-05	0.000142925	-3.17347206552024
Q01433	Q01433	AMPD2_HUMAN	AMPD2	AMP deaminase 2	1.59184822052578e-05	0.000143588	1.26926026807608
Q15417;Q99439	Q99439;Q15417	CNN2_HUMAN;CNN3_HUMAN	CNN2;CNN3	Calponin-3	1.59907391246326e-05	0.000143975	1.47929345301043
O95816	O95816	BAG2_HUMAN	BAG2	BAG family molecular chaperone regulator 2	1.60980455758417e-05	0.000144676	-0.804218829574598
O76024	O76024	WFS1_HUMAN	WFS1	Wolframin	1.62906691640966e-05	0.00014614	1.15974860548997
P15313	P15313	VATB1_HUMAN	ATP6V1B1	V-type proton ATPase subunit B, kidney isoform	1.68745692040363e-05	0.000151103	2.7872024566925
Q9BUT1	Q9BUT1	BDH2_HUMAN	BDH2	3-hydroxybutyrate dehydrogenase type 2	1.73234397420543e-05	0.00015484	1.29175327887254
O95749	O95749	GGPPS_HUMAN	GGPS1	Geranylgeranyl pyrophosphate synthase	1.73942399145716e-05	0.000155191	0.858536196407332
O60749	O60749	SNX2_HUMAN	SNX2	Sorting nexin-2	1.7472155811598e-05	0.000155603	-0.654753942282365
P51580	P51580	TPMT_HUMAN	TPMT	Thiopurine S-methyltransferase	1.76588893718598e-05	0.000156982	1.17945472004813
P12004	P12004	PCNA_HUMAN	PCNA	Proliferating cell nuclear antigen	1.77147479925749e-05	0.000157194	-0.938792564733426
Q96DB5	Q96DB5	RMD1_HUMAN	RMDN1	Regulator of microtubule dynamics protein 1	1.7902832825351e-05	0.000158577	0.956571917955443
O95425	O95425	SVIL_HUMAN	SVIL	Supervillin	1.81873796212762e-05	0.000160519	1.90356942941367
Q9Y4P3	Q9Y4P3	TBL2_HUMAN	TBL2	Transducin beta-like protein 2	1.81704876260779e-05	0.000160519	0.944770159388803
Q5R372	Q5R372	RBG1L_HUMAN	RABGAP1L	Rab GTPase-activating protein 1-like	1.83248029970204e-05	0.000161442	1.55833714766236
Q16527	Q16527	CSRP2_HUMAN	CSRP2	Cysteine and glycine-rich protein 2	1.84010526925857e-05	0.000161824	1.40755464083108
Q7L1Q6	Q7L1Q6	5MP2_HUMAN	BZW1	eIF5-mimic protein 2	1.85029752335152e-05	0.00016243	-1.05365663608309
P52306	P52306	GDS1_HUMAN	RAP1GDS1	Rap1 GTPase-GDP dissociation stimulator 1	1.85840137213382e-05	0.000162632	1.21303426595479
Q0JRZ9	Q0JRZ9	FCHO2_HUMAN	FCHO2	F-BAR domain only protein 2	1.85921561768744e-05	0.000162632	-1.93410930998377
O75487	O75487	GPC4_HUMAN	GPC4	Glypican-4	1.88229544405413e-05	0.000164067	1.45165292059067
Q96P70	Q96P70	IPO9_HUMAN	IPO9	Importin-9	1.87979164019775e-05	0.000164067	0.905426112880757
P08559	P29803;P08559	ODPA_HUMAN	PDHA1	Pyruvate dehydrogenase E1 component subunit alpha, somatic form, mitochondrial	1.94278686244848e-05	0.000168838	0.967567251234723
Q96B54	Q96B54	ZN428_HUMAN	ZNF428	Zinc finger protein 428	1.94389902770747e-05	0.000168838	1.21657184958834
O14880	O14880	MGST3_HUMAN	MGST3	Microsomal glutathione S-transferase 3	1.95181497168418e-05	0.000168928	1.91839449485823
Q14914	Q14914	PTGR1_HUMAN	PTGR1	Prostaglandin reductase 1	1.95076067600976e-05	0.000168928	-1.89064316604024
Q9Y2V7	Q9Y2V7	COG6_HUMAN	COG6	Conserved oligomeric Golgi complex subunit 6	1.99233267497198e-05	0.000172132	1.30753211751559
P62899	P62899	RL31_HUMAN	RPL31	60S ribosomal protein L31	2.01037243805239e-05	0.000173386	-0.559994720942374
Q9BZI7	Q9BZI7	REN3B_HUMAN	UPF3B	Regulator of nonsense transcripts 3B	2.08622145456455e-05	0.000179612	-1.39113124059896
P47755	P47755	CAZA2_HUMAN	CAPZA2	F-actin-capping protein subunit alpha-2	2.09467083426767e-05	0.000179974	1.25265352192242
Q92696	Q92696	PGTA_HUMAN	RABGGTA	Geranylgeranyl transferase type-2 subunit alpha	2.09774101086881e-05	0.000179974	0.826776699468567
Q5JTZ9	Q5JTZ9	SYAM_HUMAN	AARS2	Alanine--tRNA ligase, mitochondrial	2.14671201884386e-05	0.000183854	0.943341029240266
O75718	O75718	CRTAP_HUMAN	CRTAP	Cartilage-associated protein	2.16541922047624e-05	0.000185134	0.88646602156853
Q15029	Q15029	U5S1_HUMAN	EFTUD2	116 kDa U5 small nuclear ribonucleoprotein component	2.17070323752445e-05	0.000185263	-0.477755928217181
Q9BZE9	Q9BZE9	ASPC1_HUMAN	ASPSCR1	Tether containing UBX domain for GLUT4	2.17593302059252e-05	0.000185388	-1.17394062463482
Q96HE7	Q96HE7	ERO1A_HUMAN	ERO1A	ERO1-like protein alpha	2.18400495523697e-05	0.000185754	-1.06756593010946
Q9NXS2	Q9NXS2	QPCTL_HUMAN	QPCTL	Glutaminyl-peptide cyclotransferase-like protein	2.19876284220513e-05	0.000186686	1.34083385602618
Q99569	Q99569	PKP4_HUMAN	PKP4	Plakophilin-4	2.20907107724271e-05	0.000187238	1.12764913553794
P60709;P63261;P68133;Q562R1	P68133;Q562R1;P60709;P63261;P62736;P63267;P68032	ACTBL_HUMAN;ACTB_HUMAN;ACTG_HUMAN;ACTS_HUMAN	ACTA1;ACTB;ACTBL2;ACTG1	Actin, cytoplasmic 1	2.2258559186643e-05	0.000188336	1.20474096745157
Q00765	Q00765	REEP5_HUMAN	REEP5	Receptor expression-enhancing protein 5	2.26827946804328e-05	0.000191596	-1.02764547331634
Q8IWA0	Q8IWA0	WDR75_HUMAN	WDR75	WD repeat-containing protein 75	2.27769165736291e-05	0.000192061	-0.935508411885404
Q8N4C8	Q8N4C8	MINK1_HUMAN	MINK1	Misshapen-like kinase 1	2.28571306258582e-05	0.000192407	0.770832254614884
Q15172	Q15172	2A5A_HUMAN	PPP2R5A	Serine/threonine-protein phosphatase 2A 56 kDa regulatory subunit alpha isoform	2.35436314716615e-05	0.000197847	0.894986898295144
Q9BY32	Q9BY32	ITPA_HUMAN	ITPA	Inosine triphosphate pyrophosphatase	2.36435158346733e-05	0.000198347	1.06616773094262
Q9H4A5;Q9H4A6	Q9H4A5;Q9H4A6	GLP3L_HUMAN;GOLP3_HUMAN	GOLPH3;GOLPH3L	Golgi phosphoprotein 3-like	2.39592978676021e-05	0.000200654	1.31115494685494
Q00169	Q00169	PIPNA_HUMAN	PITPNA	Phosphatidylinositol transfer protein alpha isoform	2.50163521834596e-05	0.00020915	1.24792631521253
Q6PIU2	Q6PIU2	NCEH1_HUMAN	NCEH1	Neutral cholesterol ester hydrolase 1	2.61560009284139e-05	0.000218307	-2.44793151187424
P35270	P35270	SPRE_HUMAN	SPR	Sepiapterin reductase	2.62344013827343e-05	0.00021859	-0.979494639350332
Q5TGY3	Q5TGY3	AHDC1_HUMAN	AHDC1	AT-hook DNA-binding motif-containing protein 1	2.62897340095613e-05	0.000218681	1.36979581297637
Q13033	Q13033	STRN3_HUMAN	STRN3	Striatin-3	2.66307236260433e-05	0.000221143	0.940888543798721
P35244	P35244	RFA3_HUMAN	RPA3	Replication protein A 14 kDa subunit	2.67839761344831e-05	0.0002217	1.03586082553397
Q13601	Q13601	KRR1_HUMAN	KRR1	KRR1 small subunit processome component homolog	2.67879872863066e-05	0.0002217	-0.894767734328042
P47736	P47736	RPGP1_HUMAN	RAP1GAP	Rap1 GTPase-activating protein 1	2.69170709639849e-05	0.000222021	1.19514722936398
Q96LJ7	Q96LJ7	DHRS1_HUMAN	DHRS1	Dehydrogenase/reductase SDR family member 1	2.6883279040923e-05	0.000222021	2.32038249215217
P11802	P11802	CDK4_HUMAN	CDK4	Cyclin-dependent kinase 4	2.84004293438058e-05	0.000233808	-1.47995535434977
Q9BX66	Q9BX66	SRBS1_HUMAN	SORBS1	Sorbin and SH3 domain-containing protein 1	2.84412469012995e-05	0.000233808	1.79589513279934
Q5VWQ0	Q5VWQ0	RSBN1_HUMAN	RSBN1	Lysine-specific demethylase 9	2.91431716722657e-05	0.000239178	-1.00860524940839
Q15046	Q15046	SYK_HUMAN	KARS1	Lysine--tRNA ligase	2.93105224556434e-05	0.000240151	-0.619391103075831
Q96A33	Q96A33	CCD47_HUMAN	CCDC47	PAT complex subunit CCDC47	3.02889676521221e-05	0.000247343	-0.575284369089484
Q9BRQ8	Q9BRQ8	FSP1_HUMAN	AIFM2	Ferroptosis suppressor protein 1	3.02760666842343e-05	0.000247343	-1.85992575754324
O43676	O43676	NDUB3_HUMAN	NDUFB3	NADH dehydrogenase [ubiquinone] 1 beta subcomplex subunit 3	3.06475946618962e-05	0.000249857	-0.851420757264414
P80404	P80404	GABT_HUMAN	ABAT	4-aminobutyrate aminotransferase, mitochondrial	3.12700370837221e-05	0.000254509	1.11334797704089
Q86VN1	Q86VN1	VPS36_HUMAN	VPS36	Vacuolar protein-sorting-associated protein 36	3.17965183301389e-05	0.000258345	0.864230719086791
Q9H078	Q9H078	CLPB_HUMAN	CLPB	Caseinolytic peptidase B protein homolog	3.18463948726409e-05	0.000258345	0.709328540766087
A6NDU8	A6NDU8	RIMC1_HUMAN	RIMOC1	RAB7A-interacting MON1-CCZ1 complex subunit 1	3.21532558854181e-05	0.000260404	1.09508162547391
O75880	O75880	SCO1_HUMAN	SCO1	Protein SCO1 homolog, mitochondrial	3.22441610906239e-05	0.000260711	1.21913962007153
P15374	P15374	UCHL3_HUMAN	UCHL3	Ubiquitin carboxyl-terminal hydrolase isozyme L3	3.23361985902346e-05	0.000261026	0.903637659496859
P31689	P31689	DNJA1_HUMAN	DNAJA1	DnaJ homolog subfamily A member 1	3.25767608284469e-05	0.000262537	-0.737192907535018
O43660	O43660	PLRG1_HUMAN	PLRG1	Pleiotropic regulator 1	3.28588334077733e-05	0.000264252	-0.68860285006394
Q9NRW1	Q9NRW1	RAB6B_HUMAN	RAB6B	Ras-related protein Rab-6B	3.28970629257978e-05	0.000264252	1.88093510463213
Q16763	Q16763	UBE2S_HUMAN	UBE2S	Ubiquitin-conjugating enzyme E2 S	3.29788378671886e-05	0.000264476	-1.11656840586654
P11940;Q13310	P11940;Q13310	PABP1_HUMAN;PABP4_HUMAN	PABPC1;PABPC4	Polyadenylate-binding protein 1	3.36354436228704e-05	0.000269303	-0.362614858776801
Q6NXE6	Q6NXE6	ARMC6_HUMAN	ARMC6	Armadillo repeat-containing protein 6	3.37545234438693e-05	0.000269817	-1.29438301956836
Q69YN2	Q69YN2	C19L1_HUMAN	CWF19L1	CWF19-like protein 1	3.38624305794407e-05	0.00027024	-1.02534297403291
Q6NUK1	Q6NUK1	SCMC1_HUMAN	SLC25A24	Calcium-binding mitochondrial carrier protein SCaMC-1	3.41802697546495e-05	0.000272334	1.08521203385275
P30876	P30876	RPB2_HUMAN	POLR2B	DNA-directed RNA polymerase II subunit RPB2	3.45931036311374e-05	0.000275178	-0.404979263569974
O00115	O00115	DNS2A_HUMAN	DNASE2	Deoxyribonuclease-2-alpha	3.48675551596218e-05	0.000275577	-1.36113864027755
P15291	P15291	B4GT1_HUMAN	B4GALT1	Beta-1,4-galactosyltransferase 1	3.47389971764862e-05	0.000275577	-0.958143480885877
Q16629	Q16629	SRSF7_HUMAN	SRSF7	Serine/arginine-rich splicing factor 7	3.47566206841463e-05	0.000275577	-0.434106204826346
Q9Y3E5	Q9Y3E5	PTH2_HUMAN	PTRH2	Peptidyl-tRNA hydrolase 2, mitochondrial	3.48585823182085e-05	0.000275577	-1.23123768072712
Q14108	Q14108	SCRB2_HUMAN	SCARB2	Lysosome membrane protein 2	3.58072965231779e-05	0.00028255	1.25956749200895
P55327	P55327	TPD52_HUMAN	TPD52	Tumor protein D52	3.58685073840307e-05	0.000282579	1.20372943191845
Q13283	Q13283	G3BP1_HUMAN	G3BP1	Ras GTPase-activating protein-binding protein 1	3.6905486566419e-05	0.000290284	-0.511676183567566
Q8N6M0	Q8N6M0	OTU6B_HUMAN	OTUD6B	Deubiquitinase OTUD6B	3.69711160729959e-05	0.000290335	0.988810705857482
O75746	O75746	CMC1_HUMAN	SLC25A12	Calcium-binding mitochondrial carrier protein Aralar1	3.77865553230013e-05	0.000296266	1.09230001375511
P17050	P17050	NAGAB_HUMAN	NAGA	Alpha-N-acetylgalactosaminidase	3.8185238509223e-05	0.000298915	1.29920117992227
Q16637	Q16637	SMN_HUMAN	SMN1	Survival motor neuron protein	3.82790518975938e-05	0.000299173	-0.902423836802594
Q9GZP4	Q9GZP4	PITH1_HUMAN	PITHD1	PITH domain-containing protein 1	3.85105092269783e-05	0.000300504	0.895350522655775
Q14141	Q14141	SEPT6_HUMAN	SEPTIN6	Septin-6	3.93841101778319e-05	0.000306349	-1.78574613208312
Q5JRX3	Q5JRX3	PREP_HUMAN	PITRM1	Presequence protease, mitochondrial	3.93750476131602e-05	0.000306349	1.17388419430623
P04637	P04637	P53_HUMAN	TP53	Cellular tumor antigen p53	3.98635689524725e-05	0.000309588	2.63218812653579
P32004	P32004	L1CAM_HUMAN	L1CAM	Neural cell adhesion molecule L1	4.00710041655916e-05	0.000310656	-1.89888406291702
Q8IWZ8	Q8IWZ8	SUGP1_HUMAN	SUGP1	SURP and G-patch domain-containing protein 1	4.01274036532553e-05	0.000310656	-1.08304331711256
Q9BRX5	Q9BRX5	PSF3_HUMAN	GINS3	DNA replication complex GINS protein PSF3	4.02925079816526e-05	0.000311443	-1.85027057918042
P33316	P33316	DUT_HUMAN	DUT	Deoxyuridine 5'-triphosphate nucleotidohydrolase, mitochondrial	4.06130344934639e-05	0.000313428	-1.3224868223064
O00515	O00515	LAD1_HUMAN	LAD1	Ladinin-1	4.21548930833022e-05	0.000324817	-2.11628244837779
Q9P206	Q9P206	K1522_HUMAN	KIAA1522	Uncharacterized protein KIAA1522	4.22269496391226e-05	0.000324863	1.54495902172104
A5A3E0;P60709;P63261;P68133;Q562R1	P68133;Q562R1;Q9BYX7;P60709;P63261;P62736;P63267;A5A3E0;Q6S8J3;P68032	ACTBL_HUMAN;ACTB_HUMAN;ACTG_HUMAN;ACTS_HUMAN;POTEF_HUMAN	ACTA1;ACTB;ACTBL2;ACTG1;POTEF	POTE ankyrin domain family member F	4.3058807122282e-05	0.000329715	1.16754584769283
O75431	O75431	MTX2_HUMAN	MTX2	Metaxin-2	4.29630027268028e-05	0.000329715	0.764766303980199
Q96N67	Q96N67	DOCK7_HUMAN	DOCK7	Dedicator of cytokinesis protein 7	4.30051709877809e-05	0.000329715	0.601614576112294
O43768	O43768	ENSA_HUMAN	ENSA	Alpha-endosulfine	4.33037455493426e-05	0.000331075	0.769839550311172
Q15417	Q15417	CNN3_HUMAN	CNN3	Calponin-3	4.39150964692752e-05	0.000335228	1.50892604303095
O95299	O95299	NDUAA_HUMAN	NDUFA10	NADH dehydrogenase [ubiquinone] 1 alpha subcomplex subunit 10, mitochondrial	4.41311718250774e-05	0.000336355	-0.560023390823272
Q9HC35	Q9HC35	EMAL4_HUMAN	EML4	Echinoderm microtubule-associated protein-like 4	4.42426727483043e-05	0.000336683	1.06243241200691
P63092;Q5JWF2	P63092;Q5JWF2	GNAS1_HUMAN;GNAS2_HUMAN	GNAS	Guanine nucleotide-binding protein G(s) subunit alpha isoforms short	4.46775221075531e-05	0.000338942	0.921532785229513
Q13017	Q13017	RHG05_HUMAN	ARHGAP5	Rho GTPase-activating protein 5	4.46242259941539e-05	0.000338942	0.979837704587744
P49755	P49755	TMEDA_HUMAN	TMED10	Transmembrane emp24 domain-containing protein 10	4.4839692689597e-05	0.000339649	-0.721145176377028
P41226	P41226	UBA7_HUMAN	UBA7	Ubiquitin-like modifier-activating enzyme 7	4.5347878195371e-05	0.000342969	1.34886298143762
P14735	P14735	IDE_HUMAN	IDE	Insulin-degrading enzyme	4.60368609019609e-05	0.000347645	-0.448019739896061
Q5QJE6	Q5QJE6	TDIF2_HUMAN	DNTTIP2	Deoxynucleotidyltransferase terminal-interacting protein 2	4.61714332369892e-05	0.000348127	-0.744436234742356
P47813	O14602;P47813	IF1AX_HUMAN	EIF1AX	Eukaryotic translation initiation factor 1A, X-chromosomal	4.75242702808337e-05	0.000357778	-0.818043777287954
P48147	P48147	PPCE_HUMAN	PREP	Prolyl endopeptidase	4.94977072537467e-05	0.000372065	1.32062436765767
O00571;Q9NQI0	Q9NQI0;O00571;O15523	DDX3X_HUMAN;DDX4_HUMAN	DDX3X;DDX4	ATP-dependent RNA helicase DDX3X	4.97333931699712e-05	0.000373266	-0.794322946294997
P25686	P25686	DNJB2_HUMAN	DNAJB2	DnaJ homolog subfamily B member 2	5.00833930330838e-05	0.00037532	1.04394544816738
Q9ULH1	Q9ULH1	ASAP1_HUMAN	ASAP1	Arf-GAP with SH3 domain, ANK repeat and PH domain-containing protein 1	5.03357492087647e-05	0.000376637	1.39159343965144
Q9BVC4	Q9BVC4	LST8_HUMAN	MLST8	Target of rapamycin complex subunit LST8	5.1224401632606e-05	0.000382704	0.94987528098304
Q9P2R7	Q9P2R7	SUCB1_HUMAN	SUCLA2	Succinate--CoA ligase [ADP-forming] subunit beta, mitochondrial	5.21707825027518e-05	0.000389183	1.27422139259587
Q92600	Q92600	CNOT9_HUMAN	CNOT9	CCR4-NOT transcription complex subunit 9	5.24175541293114e-05	0.000390431	-0.67838101149513
O15260	O15260	SURF4_HUMAN	SURF4	Surfeit locus protein 4	5.26777487737156e-05	0.000391776	0.911421924598322
Q6YP21	Q6YP21	KAT3_HUMAN	KYAT3	Kynurenine--oxoglutarate transaminase 3	5.33630625041116e-05	0.000395675	0.913509442082308
Q9UNZ2	Q9UNZ2	NSF1C_HUMAN	NSFL1C	NSFL1 cofactor p47	5.33371370866814e-05	0.000395675	-1.16371551531786
P68366	P68366	TBA4A_HUMAN	TUBA4A	Tubulin alpha-4A chain	5.34669951539999e-05	0.000395849	1.14519692030729
Q2M389	Q2M389	WASC4_HUMAN	WASHC4	WASH complex subunit 4	5.5776402053671e-05	0.000412326	-1.05220466067253
O15091	O15091	MRPP3_HUMAN	PRORP	Mitochondrial ribonuclease P catalytic subunit	5.59545026118499e-05	0.00041299	1.02612376528695
Q9GZT8	Q9GZT8	NIF3L_HUMAN	NIF3L1	NIF3-like protein 1	5.60342550231205e-05	0.00041299	0.74197826102786
Q07020	Q07020	RL18_HUMAN	RPL18	60S ribosomal protein L18	5.69117224066943e-05	0.000418829	-0.503143640620753
Q9Y281	Q9Y281	COF2_HUMAN	CFL2	Cofilin-2	5.8181644660375e-05	0.000427535	1.26325076747427
P78347	P78347	GTF2I_HUMAN	GTF2I	General transcription factor II-I	5.83480744792368e-05	0.000428118	1.05937456791736
P50479	P50479	PDLI4_HUMAN	PDLIM4	PDZ and LIM domain protein 4	5.84631370324734e-05	0.000428323	1.8631635230767
Q14331	Q14331	FRG1_HUMAN	FRG1	Protein FRG1	5.91686244689133e-05	0.000432847	-0.87132324336465
Q15654	Q15654	TRIP6_HUMAN	TRIP6	Thyroid receptor-interacting protein 6	5.9988853607046e-05	0.000438195	1.45849388480769
Q15648	Q15648	MED1_HUMAN	MED1	Mediator of RNA polymerase II transcription subunit 1	6.08603697589619e-05	0.000443901	-1.11303008950333
O75380	O75380	NDUS6_HUMAN	NDUFS6	NADH dehydrogenase [ubiquinone] iron-sulfur protein 6, mitochondrial	6.18655212438931e-05	0.000450564	-0.626709204876555
P49411	P49411	EFTU_HUMAN	TUFM	Elongation factor Tu, mitochondrial	6.26371970668226e-05	0.00045551	0.710655242121813
Q9NTK5	Q9NTK5	OLA1_HUMAN	OLA1	Obg-like ATPase 1	6.31618545263154e-05	0.000458646	0.589073271913577
O43290	O43290	SNUT1_HUMAN	SART1	U4/U6.U5 tri-snRNP-associated protein 1	6.47671472717508e-05	0.00046961	-0.510392435109463
Q9C0A0	Q9C0A0	CNTP4_HUMAN	CNTNAP4	Contactin-associated protein-like 4	6.48728224535e-05	0.000469683	-0.747482177860164
P26447	P26447	S10A4_HUMAN	S100A4	Protein S100-A4	6.54770812367034e-05	0.000472666	3.21146906971443
P35249	P35249	RFC4_HUMAN	RFC4	Replication factor C subunit 4	6.54020573982933e-05	0.000472666	-0.58812829669402
Q13610	Q13610	PWP1_HUMAN	PWP1	Periodic tryptophan protein 1 homolog	6.5803937534648e-05	0.000474329	-1.48802458026172
P62269	P62269	RS18_HUMAN	RPS18	40S ribosomal protein S18	6.70665618970097e-05	0.000482722	-0.360692377101977
P19544	P19544	WT1_HUMAN	WT1	Wilms tumor protein	6.76625741153164e-05	0.0004863	1.07503447375174
P09488;Q03013	P46439;Q03013;P09488	GSTM1_HUMAN;GSTM4_HUMAN	GSTM1;GSTM4	Glutathione S-transferase Mu 1	6.80977514282789e-05	0.000488713	1.62566009487198
Q96A26	Q96A26	F162A_HUMAN	FAM162A	Protein FAM162A	7.01732857916454e-05	0.000502874	1.41335794924255
P29373;P29762	P29762;P29373	RABP1_HUMAN;RABP2_HUMAN	CRABP1;CRABP2	Cellular retinoic acid-binding protein 2	7.0492472924583e-05	0.000504426	2.01072508499894
P11908;P21108;P60891	P21108;P11908;P60891	PRPS1_HUMAN;PRPS2_HUMAN;PRPS3_HUMAN	PRPS1;PRPS1L1;PRPS2	Ribose-phosphate pyrophosphokinase 2	7.07103048147079e-05	0.00050525	-1.22104269934726
Q92934	Q92934	BAD_HUMAN	BAD	Bcl2-associated agonist of cell death	7.10264665934847e-05	0.000506772	1.53274268846642
P27348;P31946;P31947;P61981;P62258;P63104;Q04917	P62258;P61981;P31946;P27348;Q04917;P31947;P63104	1433B_HUMAN;1433E_HUMAN;1433F_HUMAN;1433G_HUMAN;1433S_HUMAN;1433T_HUMAN;1433Z_HUMAN	SFN;YWHAB;YWHAE;YWHAG;YWHAH;YWHAQ;YWHAZ	14-3-3 protein theta	7.16646160317439e-05	0.000510584	0.521874700794651
P28062	P28062	PSB8_HUMAN	PSMB8	Proteasome subunit beta type-8	7.18716515420654e-05	0.000511318	-1.13804017903622
Q9H490	Q9H490	PIGU_HUMAN	PIGU	Phosphatidylinositol glycan anchor biosynthesis class U protein	7.27357514664213e-05	0.000516718	0.910713352239441
O94760	O94760	DDAH1_HUMAN	DDAH1	N(G),N(G)-dimethylarginine dimethylaminohydrolase 1	7.3011969637624e-05	0.000517932	1.55875458177342
O43292	O43292	GPAA1_HUMAN	GPAA1	Glycosylphosphatidylinositol anchor attachment 1 protein	7.37279818248076e-05	0.000522258	0.914203178590427
Q92890	Q92890	UFD1_HUMAN	UFD1	Ubiquitin recognition factor in ER-associated degradation protein 1	7.39761125748459e-05	0.000523261	-0.870063303312058
Q8WUY8	Q8WUY8	NAT14_HUMAN	NAT14	Probable N-acetyltransferase 14	7.6213391572467e-05	0.000538312	1.83436970182277
P29218	P29218	IMPA1_HUMAN	IMPA1	Inositol monophosphatase 1	7.72086691485698e-05	0.000544559	0.765559838456635
O75351	O75351	VPS4B_HUMAN	VPS4B	Vacuolar protein sorting-associated protein 4B	7.97610920171081e-05	0.000558555	-0.861838602951661
P02538;P04264;P05787;P13647	P05787;P48668;P02538;P13647;Q5XKE5;P04264;P04259	K2C1_HUMAN;K2C5_HUMAN;K2C6A_HUMAN;K2C8_HUMAN	KRT1;KRT5;KRT6A;KRT8	Keratin, type II cytoskeletal 6A	7.96806195922618e-05	0.000558555	1.93743776428786
P54852	P54852	EMP3_HUMAN	EMP3	Epithelial membrane protein 3	7.94658125409178e-05	0.000558555	1.26910774317203
Q6YHK3	Q6YHK3	CD109_HUMAN	CD109	CD109 antigen	7.94451357109994e-05	0.000558555	1.83684997224172
Q7Z2T5	Q7Z2T5	TRM1L_HUMAN	TRMT1L	TRMT1-like protein	7.95902827830073e-05	0.000558555	-1.30145440671022
Q9BTE3	Q9BTE3	MCMBP_HUMAN	MCMBP	Mini-chromosome maintenance complex-binding protein	8.10050107907342e-05	0.000566459	-0.999276861744036
Q14315	Q14315	FLNC_HUMAN	FLNC	Filamin-C	8.11460946002478e-05	0.000566639	2.39908837304153
P09417	P09417	DHPR_HUMAN	QDPR	Dihydropteridine reductase	8.22752319566692e-05	0.000573709	0.933873279378034
Q9BVA1	Q9BVA1	TBB2B_HUMAN	TUBB2B	Tubulin beta-2B chain	8.30330870475012e-05	0.000578174	-2.54546672796057
Q5JTH9	Q5JTH9	RRP12_HUMAN	RRP12	RRP12-like protein	8.34745183000682e-05	0.000580425	-1.0924230645699
Q9BVC3	Q9BVC3	DCC1_HUMAN	DSCC1	Sister chromatid cohesion protein DCC1	8.49217301167931e-05	0.000589654	0.805387808802017
O00232	O00232	PSD12_HUMAN	PSMD12	26S proteasome non-ATPase regulatory subunit 12	8.60837430686048e-05	0.00059688	-0.502271934794653
Q9NY33	Q9NY33	DPP3_HUMAN	DPP3	Dipeptidyl peptidase 3	8.6531358775567e-05	0.000599138	0.793501921587271
Q52LJ0	Q52LJ0	FA98B_HUMAN	FAM98B	Protein FAM98B	8.84067050675702e-05	0.000611262	-0.576822756908964
Q14554	Q14554	PDIA5_HUMAN	PDIA5	Protein disulfide-isomerase A5	8.86676118661342e-05	0.000612205	1.02302125326966
Q6ZXV5	Q6ZXV5	TMTC3_HUMAN	TMTC3	Protein O-mannosyl-transferase TMTC3	8.95662224767607e-05	0.000617282	-1.22574076662166
Q99584	Q99584	S10AD_HUMAN	S100A13	Protein S100-A13	8.96540657891626e-05	0.000617282	1.0095759298955
Q7L7X3;Q9H2K8	Q7L7X3;Q9H2K8	TAOK1_HUMAN;TAOK3_HUMAN	TAOK1;TAOK3	Serine/threonine-protein kinase TAO1	9.0049119932702e-05	0.000619135	-1.27477954891463
P15848	P15848	ARSB_HUMAN	ARSB	Arylsulfatase B	9.0541691860422e-05	0.000621652	1.80310634140927
P49815	P49815	TSC2_HUMAN	TSC2	Tuberin	9.144269718933e-05	0.00062609	1.28412781365041
P67870	P67870	CSK2B_HUMAN	CSNK2B	Casein kinase II subunit beta	9.14187709610706e-05	0.00062609	-0.556078722818977
Q92785	Q92785	REQU_HUMAN	DPF2	Zinc finger protein ubi-d4	9.17373221478625e-05	0.000627233	1.13735478018883
Q86XA9	Q86XA9	HTR5A_HUMAN	HEATR5A	HEAT repeat-containing protein 5A	9.24123189266342e-05	0.000630971	1.43040217621588
P07902	P07902	GALT_HUMAN	GALT	Galactose-1-phosphate uridylyltransferase	9.32245304642415e-05	0.000635634	1.17429603420899
Q96I99	Q96I99	SUCB2_HUMAN	SUCLG2	Succinate--CoA ligase [GDP-forming] subunit beta, mitochondrial	9.34749632816232e-05	0.000636458	0.899555994710134
Q96QD9	Q96QD9	UIF_HUMAN	FYTTD1	UAP56-interacting factor	9.37322939216959e-05	0.000637328	0.927259506247928
P28331	P28331	NDUS1_HUMAN	NDUFS1	NADH-ubiquinone oxidoreductase 75 kDa subunit, mitochondrial	9.44201557777874e-05	0.000641118	-0.612607882733489
Q9BZX2	Q9HA47;Q9BZX2	UCK2_HUMAN	UCK2	Uridine-cytidine kinase 2	9.52514146893e-05	0.00064587	-1.21096023356209
P11177	P11177	ODPB_HUMAN	PDHB	Pyruvate dehydrogenase E1 component subunit beta, mitochondrial	9.57244615772575e-05	0.000647292	1.12805775509628
Q9Y5J1	Q9Y5J1	UTP18_HUMAN	UTP18	U3 small nucleolar RNA-associated protein 18 homolog	9.56268512824764e-05	0.000647292	-1.03140297864444
O00410;O60518	O00410;O60518	IPO5_HUMAN;RNBP6_HUMAN	IPO5;RANBP6	Importin-5	9.62749572799699e-05	0.000649229	-0.748286303316675
Q96HN2	Q96HN2	SAHH3_HUMAN	AHCYL2	Adenosylhomocysteinase 3	9.62162010629407e-05	0.000649229	1.2672214300119
P31153	P31153	METK2_HUMAN	MAT2A	S-adenosylmethionine synthase isoform type-2	9.72033190400071e-05	0.000654591	-0.408942224867182
O75821	O75821	EIF3G_HUMAN	EIF3G	Eukaryotic translation initiation factor 3 subunit G	9.76727703947733e-05	0.000656853	-0.65528386505888
Q9BQ61	Q9BQ61	TRIR_HUMAN	TRIR	Telomerase RNA component interacting RNase	9.86883109323059e-05	0.000661871	-1.08808581956678
Q9Y237	Q9Y237	PIN4_HUMAN	PIN4	Peptidyl-prolyl cis-trans isomerase NIMA-interacting 4	9.86374024353269e-05	0.000661871	-0.812974496555917
P68402	P68402	PA1B2_HUMAN	PAFAH1B2	Platelet-activating factor acetylhydrolase IB subunit alpha2	9.98610431529853e-05	0.000667957	0.848333999335825
Q92804	Q92804	RBP56_HUMAN	TAF15	TATA-binding protein-associated factor 2N	9.98674029721798e-05	0.000667957	-1.40848472914483
Q9H6R4	Q9H6R4	NOL6_HUMAN	NOL6	Nucleolar protein 6	0.000101444659466679	0.000677584	-0.897764909193526
Q16698	Q16698	DECR_HUMAN	DECR1	2,4-dienoyl-CoA reductase [(3E)-enoyl-CoA-producing], mitochondrial	0.000102700769834608	0.000685043	0.92266953659782
Q9NS86	Q9NS86	LANC2_HUMAN	LANCL2	LanC-like protein 2	0.000103085036046435	0.000686675	-0.927967877493167
P58107;Q15149	P58107;Q15149	EPIPL_HUMAN;PLEC_HUMAN	EPPK1;PLEC	Epiplakin	0.000104568025674988	0.000695611	1.408122225265
P08237	P08237	PFKAM_HUMAN	PFKM	ATP-dependent 6-phosphofructokinase, muscle type	0.000105426082816277	0.000699426	-1.39515596969178
Q99497	Q99497	PARK7_HUMAN	PARK7	Parkinson disease protein 7	0.00010532619767484	0.000699426	0.87965381858956
Q9BZJ0	Q9BZJ0	CRNL1_HUMAN	CRNKL1	Crooked neck-like protein 1	0.00010652889239791	0.00070579	-0.928312310475999
Q9Y680	Q9Y680	FKBP7_HUMAN	FKBP7	Peptidyl-prolyl cis-trans isomerase FKBP7	0.000107356113217578	0.000710313	1.11843805573492
P46087	P46087	NOP2_HUMAN	NOP2	Probable 28S rRNA (cytosine(4447)-C(5))-methyltransferase	0.000107556938364059	0.000710685	-1.14092473740556
P27361	P27361	MK03_HUMAN	MAPK3	Mitogen-activated protein kinase 3	0.000107866829528626	0.000711776	0.542835917060813
Q9HCE1	Q9HCE1	MOV10_HUMAN	MOV10	Helicase MOV-10	0.000109585384527956	0.000722147	-0.976666138350783
Q9NVT9	Q9NVT9	ARMC1_HUMAN	ARMC1	Armadillo repeat-containing protein 1	0.000110170533459759	0.000725031	0.781633106249188
Q9H089	Q9H089	LSG1_HUMAN	LSG1	Large subunit GTPase 1 homolog	0.000112960613916524	0.000742399	-0.949047016829383
P12955	P12955	PEPD_HUMAN	PEPD	Xaa-Pro dipeptidase	0.000113494903847842	0.000744914	0.966195106977128
P54289	P54289	CA2D1_HUMAN	CACNA2D1	Voltage-dependent calcium channel subunit alpha-2/delta-1	0.000114304469978097	0.000749228	1.78898928891394
Q92620	Q92620	PRP16_HUMAN	DHX38	Pre-mRNA-splicing factor ATP-dependent RNA helicase PRP16	0.000115089964430253	0.000753372	-0.739770267640587
P42766	P42766	RL35_HUMAN	RPL35	60S ribosomal protein L35	0.000115617220123819	0.000755817	-0.551613425556045
P26038;P35241	P35241;P26038	MOES_HUMAN;RADI_HUMAN	MSN;RDX	Moesin	0.000116346000804211	0.000759571	1.79788175313239
Q7Z417	Q7Z417	NUFP2_HUMAN	NUFIP2	Nuclear fragile X mental retardation-interacting protein 2	0.000117054790036334	0.000763185	-1.01853660390834
O15143;Q92747	O15143;Q92747	ARC1A_HUMAN;ARC1B_HUMAN	ARPC1A;ARPC1B	Actin-related protein 2/3 complex subunit 1B	0.000117538844437804	0.000765326	1.56782875765942
P02538;P04264;P05787;P13647;P35908	Q01546;P05787;P48668;P02538;P35908;P12035;P13647;P04264;P04259;Q7Z794;O95678	K22E_HUMAN;K2C1_HUMAN;K2C5_HUMAN;K2C6A_HUMAN;K2C8_HUMAN	KRT1;KRT2;KRT5;KRT6A;KRT8	Keratin, type II cytoskeletal 6A	0.000118687581952436	0.000771783	1.96918499567246
P27348;P31946;P63104	P31946;P27348;P63104	1433B_HUMAN;1433T_HUMAN;1433Z_HUMAN	YWHAB;YWHAQ;YWHAZ	14-3-3 protein theta	0.000120141958659724	0.000780209	0.901275716502123
Q71SY5	Q71SY5	MED25_HUMAN	MED25	Mediator of RNA polymerase II transcription subunit 25	0.000121451023231955	0.000787669	-0.687473051248642
P48059	P48059	LIMS1_HUMAN	LIMS1	LIM and senescent cell antigen-like-containing domain protein 1	0.000121841530494641	0.000788463	1.04327286199283
P62277	P62277	RS13_HUMAN	RPS13	40S ribosomal protein S13	0.000121894205192044	0.000788463	-0.502895548382917
Q5VT25	Q5VT25	MRCKA_HUMAN	CDC42BPA	Serine/threonine-protein kinase MRCK alpha	0.000122192943674023	0.000789357	0.979031358013142
Q8NEB9	Q8NEB9	PK3C3_HUMAN	PIK3C3	Phosphatidylinositol 3-kinase catalytic subunit type 3	0.000123253324287764	0.000795162	-0.959868203930309
P04075;P09972	P09972;P04075	ALDOA_HUMAN;ALDOC_HUMAN	ALDOA;ALDOC	Fructose-bisphosphate aldolase A	0.000123471047281985	0.000795523	0.65669600898666
Q6FI81	Q6FI81	CPIN1_HUMAN	CIAPIN1	Anamorsin	0.000124540487833802	0.000801363	-0.64544916567057
Q9H0Q0;Q9NUQ9	Q9H0Q0;Q9NUQ9	CYRIA_HUMAN;CYRIB_HUMAN	CYRIA;CYRIB	CYFIP-related Rac1 interactor A	0.000125616694549047	0.000807231	1.98174301242082
P42566	P42566	EPS15_HUMAN	EPS15	Epidermal growth factor receptor substrate 15	0.000127888244785773	0.000820755	0.758886878475767
Q9UGT4	Q9UGT4	SUSD2_HUMAN	SUSD2	Sushi domain-containing protein 2	0.000128629713162396	0.000824438	1.61442419862038
O15460	O15460	P4HA2_HUMAN	P4HA2	Prolyl 4-hydroxylase subunit alpha-2	0.000129906124280457	0.000831535	1.33537352252615
Q9H330	Q9H330	TM245_HUMAN	TMEM245	Transmembrane protein 245	0.000130384881534294	0.000833514	1.54458098482006
Q03013	Q03013	GSTM4_HUMAN	GSTM4	Glutathione S-transferase Mu 4	0.000132265266458613	0.000844436	2.34350466189126
Q96HH9	Q96HH9	GRM2B_HUMAN	GRAMD2B	GRAM domain-containing protein 2B	0.000132744290875344	0.000846396	-1.69112216196919
O75489	O75489	NDUS3_HUMAN	NDUFS3	NADH dehydrogenase [ubiquinone] iron-sulfur protein 3, mitochondrial	0.000133778939314272	0.000850786	-0.580211675662419
P43121	P43121	MUC18_HUMAN	MCAM	Cell surface glycoprotein MUC18	0.000133611717096519	0.000850786	2.23805670194849
P55285	P55285	CADH6_HUMAN	CDH6	Cadherin-6	0.000134565351498898	0.000853578	2.52464083352994
Q9UKY1	Q9UKY1	ZHX1_HUMAN	ZHX1	Zinc fingers and homeoboxes protein 1	0.00013440917551554	0.000853578	1.22419326418785
P09455	P09455	RET1_HUMAN	RBP1	Retinol-binding protein 1	0.000135020261145618	0.00085536	3.36330683453818
Q13310	Q13310	PABP4_HUMAN	PABPC4	Polyadenylate-binding protein 4	0.00013727762483834	0.000867425	-0.678537242104316
Q4G0N4	Q4G0N4	NAKD2_HUMAN	NADK2	NAD kinase 2, mitochondrial	0.000137269806204769	0.000867425	1.28313883182497
P61254;Q9UNX3	Q9UNX3;P61254	RL26L_HUMAN;RL26_HUMAN	RPL26;RPL26L1	60S ribosomal protein L26	0.000137457533464778	0.000867447	-0.447806989017192
Q8WUY1	Q8WUY1	THEM6_HUMAN	THEM6	Protein THEM6	0.000138351033356551	0.000871966	1.29433278364825
P35625	P35625	TIMP3_HUMAN	TIMP3	Metalloproteinase inhibitor 3	0.000139233054606918	0.000876402	1.20219384374643
Q15334	Q15334	L2GL1_HUMAN	LLGL1	Lethal(2) giant larvae protein homolog 1	0.000139591866807587	0.000877537	1.09425590996996
Q9UPN3	Q9UPN3	MACF1_HUMAN	MACF1	Microtubule-actin cross-linking factor 1, isoforms 1/2/3/4/5	0.000140383265143008	0.000881385	1.04912074707784
P22061	P22061	PIMT_HUMAN	PCMT1	Protein-L-isoaspartate(D-aspartate) O-methyltransferase	0.000141299645535489	0.000884308	1.05673337381487
P63173	P63173	RL38_HUMAN	RPL38	60S ribosomal protein L38	0.000141388476340353	0.000884308	-0.48929348058201
Q9Y3T9	Q9Y3T9	NOC2L_HUMAN	NOC2L	Nucleolar complex protein 2 homolog	0.000141366003418294	0.000884308	-0.63028335255872
Q8NDA8	Q8NDA8	MROH1_HUMAN	MROH1	Maestro heat-like repeat-containing protein family member 1	0.000143161074499632	0.000894256	1.51785314287077
Q96AB3	Q96AB3	ISOC2_HUMAN	ISOC2	Isochorismatase domain-containing protein 2	0.0001473299741878	0.00091913	1.86423515830559
P80303	P80303	NUCB2_HUMAN	NUCB2	Nucleobindin-2	0.000148782488276271	0.000927015	-1.14965187005664
O00151	O00151	PDLI1_HUMAN	PDLIM1	PDZ and LIM domain protein 1	0.000150984335908319	0.000939543	2.17567196703256
P30041	P30041	PRDX6_HUMAN	PRDX6	Peroxiredoxin-6	0.000151232718048517	0.000939899	1.07871494643398
P28838	P28838	AMPL_HUMAN	LAP3	Cytosol aminopeptidase	0.00015172012742125	0.00094078	0.654266699455441
Q8IX01	Q8IX01	SUGP2_HUMAN	SUGP2	SURP and G-patch domain-containing protein 2	0.000151757209420546	0.00094078	-1.07075630130919
Q9HCM4	Q9HCM4	E41L5_HUMAN	EPB41L5	Band 4.1-like protein 5	0.00015210100915838	0.000941724	1.59016765630495
P18124	P18124	RL7_HUMAN	RPL7	60S ribosomal protein L7	0.000152314478577227	0.000941859	-0.408656731527856
O43493	O43493	TGON2_HUMAN	TGOLN2	Trans-Golgi network integral membrane protein 2	0.000154617195580911	0.000952035	1.1604368875556
O75368	O75368	SH3L1_HUMAN	SH3BGRL	SH3 domain-binding glutamic acid-rich-like protein	0.000154757357878125	0.000952035	0.866811778581809
P05141;P12236	P12236;P05141	ADT2_HUMAN;ADT3_HUMAN	SLC25A5;SLC25A6	ADP/ATP translocase 2	0.000154257990732619	0.000952035	-0.647207809245813
P55011	P55011	S12A2_HUMAN	SLC12A2	Solute carrier family 12 member 2	0.000154928467818329	0.000952035	-1.22857520187681
Q7Z2Z2	Q7Z2Z2	EFL1_HUMAN	EFL1	Elongation factor-like GTPase 1	0.000154436625631563	0.000952035	-0.632493958344291
O75643	O75643	U520_HUMAN	SNRNP200	U5 small nuclear ribonucleoprotein 200 kDa helicase	0.000156919603621618	0.000963067	-0.385992755489045
P48637	P48637	GSHB_HUMAN	GSS	Glutathione synthetase	0.00015730025431626	0.0009642	1.09519830647091
P05787;P08729;P19013;Q6KB66	P05787;P08729;P19013;Q6KB66;P14136	K2C4_HUMAN;K2C7_HUMAN;K2C80_HUMAN;K2C8_HUMAN	KRT4;KRT7;KRT8;KRT80	Keratin, type II cytoskeletal 8	0.000158120666085713	0.000968021	2.31754021892241
Q9H6I2	Q9H6I2	SOX17_HUMAN	SOX17	Transcription factor SOX-17	0.000158861713481729	0.000971348	1.28324947606647
P62487	P62487	RPB7_HUMAN	POLR2G	DNA-directed RNA polymerase II subunit RPB7	0.00016345383179755	0.000998185	-0.590708789230781
P04040	P04040	CATA_HUMAN	CAT	Catalase	0.00016491364771229	0.00100585	-1.28485312238248
P02538;P05787	P05787;P48668;P02538;P04259	K2C6A_HUMAN;K2C8_HUMAN	KRT6A;KRT8	Keratin, type II cytoskeletal 6A	0.00016567092423323	0.00100922	2.47174832902165
Q9BUE6	Q9BUE6	ISCA1_HUMAN	ISCA1	Iron-sulfur cluster assembly 1 homolog, mitochondrial	0.000168788784614103	0.00102694	1.23180551481223
O00148;Q13838	Q13838;O00148	DX39A_HUMAN;DX39B_HUMAN	DDX39A;DDX39B	ATP-dependent RNA helicase DDX39A	0.000169289428820749	0.00102744	-0.463899926131432
O95997;Q9NZH5	O95997;Q9NZH5	PTTG1_HUMAN;PTTG2_HUMAN	PTTG1;PTTG2	Securin	0.000169280918851079	0.00102744	-1.66473346502878
P20700	P20700	LMNB1_HUMAN	LMNB1	Lamin-B1	0.000170146820129469	0.00103137	-0.828948221607327
Q6P1Q9	Q6P1Q9	MET2B_HUMAN	METTL2B	tRNA N(3)-methylcytidine methyltransferase METTL2B	0.000172263384273618	0.00104291	-1.16331534387542
P55084	P55084	ECHB_HUMAN	HADHB	Trifunctional enzyme subunit beta, mitochondrial	0.000174832967279425	0.00105717	0.56600904297563
Q02978	Q02978	M2OM_HUMAN	SLC25A11	Mitochondrial 2-oxoglutarate/malate carrier protein	0.000175187764245822	0.00105801	0.910559401888996
Q8N766	Q8N766	EMC1_HUMAN	EMC1	ER membrane protein complex subunit 1	0.00017541556867699	0.00105809	-0.436617663710926
P67936	P67936	TPM4_HUMAN	TPM4	Tropomyosin alpha-4 chain	0.000175772016751743	0.00105894	1.90480213702277
P21108;P60891	P21108;P60891	PRPS1_HUMAN;PRPS3_HUMAN	PRPS1;PRPS1L1	Ribose-phosphate pyrophosphokinase 3	0.000176133868570956	0.00105982	-1.60486305170105
Q9NSY0	Q9NSY0	NRBP2_HUMAN	NRBP2	Nuclear receptor-binding protein 2	0.000179277334499098	0.00107742	1.4615761669617
P32456	P32456	GBP2_HUMAN	GBP2	Guanylate-binding protein 2	0.000181597581601538	0.00109003	1.08127094474442
Q96JJ3	Q96JJ3	ELMO2_HUMAN	ELMO2	Engulfment and cell motility protein 2	0.000181827265099923	0.00109008	1.32958218182833
Q9UFW8	Q9UFW8	CGBP1_HUMAN	CGGBP1	CGG triplet repeat-binding protein 1	0.00018498392549068	0.00110765	-0.676221224298335
O75352	O75352	MPU1_HUMAN	MPDU1	Mannose-P-dolichol utilization defect 1 protein	0.000186677405340872	0.00111643	1.35176175233858
P51659	P51659	DHB4_HUMAN	HSD17B4	Peroxisomal multifunctional enzyme type 2	0.00018726990912473	0.00111736	-0.793615242474889
Q9Y3I1	Q9Y3I1	FBX7_HUMAN	FBXO7	F-box only protein 7	0.000187287233523948	0.00111736	-0.757790331637519
Q9H4I2;Q9Y6X8	Q9Y6X8;Q9H4I2	ZHX2_HUMAN;ZHX3_HUMAN	ZHX2;ZHX3	Zinc fingers and homeoboxes protein 3	0.000189050073080076	0.00112358	1.36565243481801
Q9NSK0	Q9NSK0	KLC4_HUMAN	KLC4	Kinesin light chain 4	0.000189180934606186	0.00112358	1.54885456021682
Q9NUQ6	Q9NUQ6	SPS2L_HUMAN	SPATS2L	SPATS2-like protein	0.00018947249691767	0.00112358	1.5671924404439
Q9Y4X5	Q9Y4X5	ARI1_HUMAN	ARIH1	E3 ubiquitin-protein ligase ARIH1	0.000189344950428447	0.00112358	-0.796828113477549
Q9Y6I9	Q9Y6I9	TX264_HUMAN	TEX264	Testis-expressed protein 264	0.00018861019049945	0.00112358	-0.973810149817488
Q9Y5U9	Q9Y5U9	IR3IP_HUMAN	IER3IP1	Immediate early response 3-interacting protein 1	0.000192236674193533	0.0011386	-0.914817172053361
Q01085	Q01085	TIAR_HUMAN	TIAL1	Nucleolysin TIAR	0.000192500644330413	0.00113879	-0.471172205542228
Q9H270	Q9H270	VPS11_HUMAN	VPS11	Vacuolar protein sorting-associated protein 11 homolog	0.000194107724972495	0.00114578	0.606792574695397
Q9UJY4	Q9UJY4	GGA2_HUMAN	GGA2	ADP-ribosylation factor-binding protein GGA2	0.000194149346144293	0.00114578	1.18571481680755
P62979	P62987;P0CG47;P0CG48;P62979	RS27A_HUMAN	RPS27A	Ubiquitin-40S ribosomal protein S27a	0.000195038225891784	0.00114905	-0.354464739339072
Q13938	Q13938	CAYP1_HUMAN	CAPS	Calcyphosin	0.000195169856787604	0.00114905	2.33478663566357
P12236	P12236	ADT3_HUMAN	SLC25A6	ADP/ATP translocase 3	0.000197374743444717	0.00116064	-0.57135097973228
O75063	O75063	XYLK_HUMAN	FAM20B	Glycosaminoglycan xylosylkinase	0.000198391769610517	0.00116523	0.972619269772302
O43395	O43395	PRPF3_HUMAN	PRPF3	U4/U6 small nuclear ribonucleoprotein Prp3	0.000200154660971084	0.00117418	-0.52416370876761
O15270	O15270	SPTC2_HUMAN	SPTLC2	Serine palmitoyltransferase 2	0.000200651480554973	0.0011755	-1.00906387858677
O94760;O95865	O95865;O94760	DDAH1_HUMAN;DDAH2_HUMAN	DDAH1;DDAH2	N(G),N(G)-dimethylarginine dimethylaminohydrolase 1	0.000201096964324796	0.0011755	1.94014848839983
Q92922	Q92922	SMRC1_HUMAN	SMARCC1	SWI/SNF complex subunit SMARCC1	0.000200984035655255	0.0011755	1.34588525405526
O75940	O75940	SPF30_HUMAN	SMNDC1	Survival of motor neuron-related-splicing factor 30	0.000203833914016041	0.00119008	-0.772307054809428
O95372	O95372	LYPA2_HUMAN	LYPLA2	Acyl-protein thioesterase 2	0.000204301003738808	0.00119139	1.27126637740656
Q13404;Q15819	Q13404;Q15819	UB2V1_HUMAN;UB2V2_HUMAN	UBE2V1;UBE2V2	Ubiquitin-conjugating enzyme E2 variant 1	0.000205791205976345	0.00119866	0.540252377858145
Q6R327	Q6R327	RICTR_HUMAN	RICTOR	Rapamycin-insensitive companion of mTOR	0.000206492680759139	0.00120132	1.15037418536384
Q99943	Q99943	PLCA_HUMAN	AGPAT1	1-acyl-sn-glycerol-3-phosphate acyltransferase alpha	0.000207362412799532	0.00120496	1.19598967866922
Q9Y2V2	Q9Y2V2	CHSP1_HUMAN	CARHSP1	Calcium-regulated heat-stable protein 1	0.000209415330821553	0.00121545	1.04655318172516
P60660	P60660	MYL6_HUMAN	MYL6	Myosin light polypeptide 6	0.000212775172691336	0.00123349	1.25175950515847
P01111	P01111	RASN_HUMAN	NRAS	GTPase NRas	0.000214577993749174	0.00124248	-0.965516709902282
P62266	P62266	RS23_HUMAN	RPS23	40S ribosomal protein S23	0.00021581607100844	0.00124818	-0.546037352721626
Q96RL7	Q96RL7	VP13A_HUMAN	VPS13A	Intermembrane lipid transfer protein VPS13A	0.000216990869265592	0.0012535	-1.06837096583229
Q86WJ1	Q86WJ1	CHD1L_HUMAN	CHD1L	Chromodomain-helicase-DNA-binding protein 1-like	0.000217873590449515	0.00125712	-0.965787397334548
P35579;P35580;P35749;Q7Z406	Q7Z406;P35579;P35580;P35749	MYH10_HUMAN;MYH11_HUMAN;MYH14_HUMAN;MYH9_HUMAN	MYH10;MYH11;MYH14;MYH9	Myosin-9	0.00021853184420417	0.00125944	1.51872317648889
O43172	O43172	PRP4_HUMAN	PRPF4	U4/U6 small nuclear ribonucleoprotein Prp4	0.000218873575091405	0.00125993	-0.534174107726098
Q32P28	Q32P28	P3H1_HUMAN	P3H1	Prolyl 3-hydroxylase 1	0.000219224719414911	0.00126048	1.44491210734425
Q01650	Q01650	LAT1_HUMAN	SLC7A5	Large neutral amino acids transporter small subunit 1	0.000221758143743839	0.00127355	-2.39822817236998
P55735	P55735	SEC13_HUMAN	SEC13	Protein SEC13 homolog	0.000222294662020771	0.00127515	0.553197541264343
P39019	P39019	RS19_HUMAN	RPS19	40S ribosomal protein S19	0.000222850812270831	0.00127685	-0.34694490977191
Q15811	Q15811	ITSN1_HUMAN	ITSN1	Intersectin-1	0.000223345626119384	0.00127819	1.2026663987611
Q10567	Q10567	AP1B1_HUMAN	AP1B1	AP-1 complex subunit beta-1	0.000225641416968303	0.00128983	0.387387461682007
P09972	P09972	ALDOC_HUMAN	ALDOC	Fructose-bisphosphate aldolase C	0.000226088668080811	0.00129088	0.889129774386536
P46781	P46781	RS9_HUMAN	RPS9	40S ribosomal protein S9	0.000228374468440078	0.00129941	-0.411259267173403
P50914	P50914	RL14_HUMAN	RPL14	60S ribosomal protein L14	0.000228078152788795	0.00129941	-0.461758902001783
Q96CB9	Q96CB9	NSUN4_HUMAN	NSUN4	5-methylcytosine rRNA methyltransferase NSUN4	0.000228137007219094	0.00129941	0.730681551215806
Q99613	Q99613;B5ME19	EIF3C_HUMAN	EIF3C	Eukaryotic translation initiation factor 3 subunit C	0.000232740956825613	0.00132272	-0.402428963631554
O75477	O75477	ERLN1_HUMAN	ERLIN1	Erlin-1	0.000233550481763672	0.00132485	-0.925979113536979
Q9P2I0	Q9P2I0	CPSF2_HUMAN	CPSF2	Cleavage and polyadenylation specificity factor subunit 2	0.00023365495232469	0.00132485	-0.636787870817955
P55036	A2A3N6;P55036	PSMD4_HUMAN	PSMD4	26S proteasome non-ATPase regulatory subunit 4	0.000234152804557997	0.00132615	-0.45099339264879
Q9ULX3	Q9ULX3	NOB1_HUMAN	NOB1	RNA-binding protein NOB1	0.000237620777195892	0.00134424	-1.09438142041235
P20042	P20042	IF2B_HUMAN	EIF2S2	Eukaryotic translation initiation factor 2 subunit 2	0.00023978840100237	0.00135494	-0.49814101605736
Q9UMX5	Q9UMX5	NENF_HUMAN	NENF	Neudesin	0.000241733046835331	0.00136436	-1.0626592240005
Q9BVK6	Q9BVK6	TMED9_HUMAN	TMED9	Transmembrane emp24 domain-containing protein 9	0.000242652055085865	0.00136798	-0.880306086202673
Q7L576	Q7L576	CYFP1_HUMAN	CYFIP1	Cytoplasmic FMR1-interacting protein 1	0.000248110425858808	0.00139715	0.588453096732795
P51610	P51610	HCFC1_HUMAN	HCFC1	Host cell factor 1	0.000250217896266589	0.0014074	-0.517637583989817
O95684	O95684	CEP43_HUMAN	CEP43	Centrosomal protein 43	0.000253667235711696	0.00142518	1.06580876998002
O43865;Q96HN2	Q96HN2;O43865	SAHH2_HUMAN;SAHH3_HUMAN	AHCYL1;AHCYL2	S-adenosylhomocysteine hydrolase-like protein 1	0.000255371454025101	0.00143311	0.883375476827329
Q9UN36	Q9UN36	NDRG2_HUMAN	NDRG2	Protein NDRG2	0.000256686208042609	0.00143885	1.15206095370899
Q9GZR7	Q9GZR7	DDX24_HUMAN	DDX24	ATP-dependent RNA helicase DDX24	0.000257704426922664	0.00144291	-0.884845272100833
Q6P996	Q6P996	PDXD1_HUMAN	PDXDC1	Pyridoxal-dependent decarboxylase domain-containing protein 1	0.00026371731563149	0.0014749	1.05828636707842
Q9H6S3	Q9H6S3	ES8L2_HUMAN	EPS8L2	Epidermal growth factor receptor kinase substrate 8-like protein 2	0.000264095025560408	0.00147533	-1.39996903366176
Q9GZT4	Q9GZT4	SRR_HUMAN	SRR	Serine racemase	0.000268460324690436	0.00149801	1.49585095350693
P33240	P33240	CSTF2_HUMAN	CSTF2	Cleavage stimulation factor subunit 2	0.000269881638479113	0.00150424	-0.731758817006504
Q9BSH4	Q9BSH4	TACO1_HUMAN	TACO1	Translational activator of cytochrome c oxidase 1	0.000270376167808561	0.00150529	-0.53857288959756
Q2M2I8	Q2M2I8	AAK1_HUMAN	AAK1	AP2-associated protein kinase 1	0.000282249878594108	0.00156962	0.784275047122463
Q9Y383	Q9Y383	LC7L2_HUMAN	LUC7L2	Putative RNA-binding protein Luc7-like 2	0.000287304006826709	0.00159592	0.794375324949073
Q96JY6	Q96JY6	PDLI2_HUMAN	PDLIM2	PDZ and LIM domain protein 2	0.000288484861350139	0.00160067	1.22690750011153
Q02252	Q02252	MMSA_HUMAN	ALDH6A1	Methylmalonate-semialdehyde dehydrogenase [acylating], mitochondrial	0.000289383151104843	0.00160384	1.10836056275384
P11310	P11310	ACADM_HUMAN	ACADM	Medium-chain specific acyl-CoA dehydrogenase, mitochondrial	0.000290803864442042	0.0016099	1.51803211970826
Q86WB0	Q86WB0	ZC3C1_HUMAN	ZC3HC1	Zinc finger C3HC-type protein 1	0.000291365050912528	0.00161119	0.618509092226514
Q15274	Q15274	NADC_HUMAN	QPRT	Nicotinate-nucleotide pyrophosphorylase [carboxylating]	0.000292359268337796	0.00161487	2.21570765651948
P26373	P26373	RL13_HUMAN	RPL13	60S ribosomal protein L13	0.000298149682378754	0.00164501	-0.391977200621721
Q13347	Q13347	EIF3I_HUMAN	EIF3I	Eukaryotic translation initiation factor 3 subunit I	0.00030012344249819	0.00165403	-0.717058557538973
Q9H0V9	Q9H0V9	LMA2L_HUMAN	LMAN2L	VIP36-like protein	0.000300457487888023	0.00165403	1.07150947584184
Q07817	Q07817	B2CL1_HUMAN	BCL2L1	Bcl-2-like protein 1	0.000300986845627711	0.00165464	1.06776213550767
Q9Y5K6	Q9Y5K6	CD2AP_HUMAN	CD2AP	CD2-associated protein	0.00030124060920999	0.00165464	-1.37461858932384
O43768;P56211	O43768;P56211	ARP19_HUMAN;ENSA_HUMAN	ARPP19;ENSA	Alpha-endosulfine	0.000306101094174372	0.00167946	1.13156716417756
Q641Q2	Q9Y4E1;Q641Q2	WAC2A_HUMAN	WASHC2A	WASH complex subunit 2A	0.000307532115327835	0.00168355	-0.777384525458924
Q9BSJ2	Q9BSJ2	GCP2_HUMAN	TUBGCP2	Gamma-tubulin complex component 2	0.000307388899752973	0.00168355	-0.776265390754684
Q06136	Q06136	KDSR_HUMAN	KDSR	3-ketodihydrosphingosine reductase	0.000310518642389585	0.00169801	-0.850730956256644
Q9NWV4	Q9NWV4	CZIB_HUMAN	CZIB	CXXC motif containing zinc binding protein	0.0003183018634681	0.00173864	0.826887458175715
Q5UIP0	Q5UIP0	RIF1_HUMAN	RIF1	Telomere-associated protein RIF1	0.000319554409331975	0.00174354	-0.870066437707093
O95456	O95456	PSMG1_HUMAN	PSMG1	Proteasome assembly chaperone 1	0.00032016632158724	0.00174494	-0.986117278570532
Q9Y3E2	Q9Y3E2	BOLA1_HUMAN	BOLA1	BolA-like protein 1	0.000324317716890274	0.00176561	-0.844864557240918
P40939	P40939	ECHA_HUMAN	HADHA	Trifunctional enzyme subunit alpha, mitochondrial	0.000325068931795181	0.00176774	0.508712045166639
Q9C0E8	Q9C0E8	LNP_HUMAN	LNPK	Endoplasmic reticulum junction formation protein lunapark	0.000327319562978304	0.00177801	0.914095618141747
Q969U7	Q969U7	PSMG2_HUMAN	PSMG2	Proteasome assembly chaperone 2	0.000328250194054499	0.0017811	-1.14002538640654
Q9NVX2	Q9NVX2	NLE1_HUMAN	NLE1	Notchless protein homolog 1	0.000330433690014107	0.00179097	-0.860931192333695
P46783	P46783;Q9NQ39	RS10_HUMAN	RPS10	40S ribosomal protein S10	0.000331894905757219	0.00179691	-0.412815711655266
P53701	P53701	CCHL_HUMAN	HCCS	Holocytochrome c-type synthase	0.000333976178711278	0.00180222	-0.890722203759754
P62424	P62424	RL7A_HUMAN	RPL7A	60S ribosomal protein L7a	0.000333315334418244	0.00180222	-0.400854400406505
Q14232	Q14232	EI2BA_HUMAN	EIF2B1	Translation initiation factor eIF-2B subunit alpha	0.000333658175015343	0.00180222	-0.513149267091972
O14967	O14967	CLGN_HUMAN	CLGN	Calmegin	0.0003359954304415	0.00181113	1.15692549785428
P46776	P46776	RL27A_HUMAN	RPL27A	60S ribosomal protein L27a	0.000336433904241718	0.00181151	-0.394487559490262
P18887	P18887	XRCC1_HUMAN	XRCC1	DNA repair protein XRCC1	0.000339315312304277	0.00182503	0.600297641809078
P21333;Q14315	Q14315;P21333	FLNA_HUMAN;FLNC_HUMAN	FLNA;FLNC	Filamin-A	0.00034025987184867	0.00182811	1.3785640163828
A1X283	A1X283	SPD2B_HUMAN	SH3PXD2B	SH3 and PX domain-containing protein 2B	0.00034192436556702	0.00183504	1.07767036002103
P62913	P62913	RL11_HUMAN	RPL11	60S ribosomal protein L11	0.000342979344871308	0.0018387	-0.380418372782216
O14497	O14497	ARI1A_HUMAN	ARID1A	AT-rich interactive domain-containing protein 1A	0.000345312334972906	0.00184919	1.41872168492061
Q08209	Q08209	PP2BA_HUMAN	PPP3CA	Protein phosphatase 3 catalytic subunit alpha	0.000348397809580436	0.00186368	0.874081580369502
O00423;O95834	O00423;O95834;Q05BV3;Q6ZMW3	EMAL1_HUMAN;EMAL2_HUMAN	EML1;EML2	Echinoderm microtubule-associated protein-like 1	0.000353409675037501	0.00188844	1.11202196119932
P05204;Q15651	P05204;Q15651	HMGN2_HUMAN;HMGN3_HUMAN	HMGN2;HMGN3	Non-histone chromosomal protein HMG-17	0.000357040622043092	0.0019037	1.24315353260494
P30154	P30154	2AAB_HUMAN	PPP2R1B	Serine/threonine-protein phosphatase 2A 65 kDa regulatory subunit A beta isoform	0.000356728228325049	0.0019037	-0.894166114691465
P40429	Q6NVV1;P40429	RL13A_HUMAN	RPL13A	60S ribosomal protein L13a	0.000357594388920014	0.00190459	-0.39434019809212
P78344	P78344	IF4G2_HUMAN	EIF4G2	Eukaryotic translation initiation factor 4 gamma 2	0.000358834344042287	0.00190706	-0.705443753156864
Q02878	Q02878	RL6_HUMAN	RPL6	60S ribosomal protein L6	0.000358622895693587	0.00190706	-0.496701546429868
O00303	O00303	EIF3F_HUMAN	EIF3F	Eukaryotic translation initiation factor 3 subunit F	0.000367343648259516	0.00194752	-0.504101771832975
P48735	P48735	IDHP_HUMAN	IDH2	Isocitrate dehydrogenase [NADP], mitochondrial	0.000367635187663919	0.00194752	1.66026456985067
Q00341	Q00341	VIGLN_HUMAN	HDLBP	Vigilin	0.000367596959683976	0.00194752	0.61336097765231
P54619	P54619;Q9UGJ0	AAKG1_HUMAN	PRKAG1	5'-AMP-activated protein kinase subunit gamma-1	0.00036823041163808	0.00194857	-0.774185954760416
A6NHR9	A6NHR9	SMHD1_HUMAN	SMCHD1	Structural maintenance of chromosomes flexible hinge domain-containing protein 1	0.000371399613649389	0.00196112	-0.665122034110265
Q9Y512	Q9Y512	SAM50_HUMAN	SAMM50	Sorting and assembly machinery component 50 homolog	0.000371086176952772	0.00196112	0.458875579226184
P10586	P10586	PTPRF_HUMAN	PTPRF	Receptor-type tyrosine-protein phosphatase F	0.000379645009089476	0.00200251	0.814169973057954
P11908	P11908	PRPS2_HUMAN	PRPS2	Ribose-phosphate pyrophosphokinase 2	0.000381599089884	0.00201066	-0.804080073090997
P35241	P35241	RADI_HUMAN	RDX	Radixin	0.000382469102968067	0.00201093	0.920331050992662
Q12792	Q12792	TWF1_HUMAN	TWF1	Twinfilin-1	0.000382428146048213	0.00201093	-0.664021745287101
Q8WYA6	Q8WYA6	CTBL1_HUMAN	CTNNBL1	Beta-catenin-like protein 1	0.000383595565759018	0.0020147	-0.642308386247372
Q14690	Q14690	RRP5_HUMAN	PDCD11	Protein RRP5 homolog	0.000385846438971837	0.00202436	-0.839664001143976
P25685	P25685	DNJB1_HUMAN	DNAJB1	DnaJ homolog subfamily B member 1	0.000390904332612309	0.00204577	-0.828886719369169
P51116	P51116	FXR2_HUMAN	FXR2	Fragile X mental retardation syndrome-related protein 2	0.000391175636494007	0.00204577	0.837090676306197
Q9NWT1	Q9NWT1	PK1IP_HUMAN	PAK1IP1	p21-activated protein kinase-interacting protein 1	0.000391085133084125	0.00204577	-0.758335818864541
Q9Y450	Q9Y450	HBS1L_HUMAN	HBS1L	HBS1-like protein	0.000391799337048183	0.00204685	0.727569912774694
Q8N3F8	Q8N3F8	MILK1_HUMAN	MICALL1	MICAL-like protein 1	0.000397850847049431	0.00207626	1.09771212068538
P36578	P36578	RL4_HUMAN	RPL4	60S ribosomal protein L4	0.000401493268608025	0.00209268	-0.410067681163113
Q8NEZ5	Q8NEZ5	FBX22_HUMAN	FBXO22	F-box only protein 22	0.000401930262185963	0.00209268	-1.47960028697175
Q9UBF2;Q9Y678	Q9UBF2;Q9Y678	COPG1_HUMAN;COPG2_HUMAN	COPG1;COPG2	Coatomer subunit gamma-2	0.000402273990255722	0.00209268	0.464214109068386
O60830	O60830	TI17B_HUMAN	TIMM17B	Mitochondrial import inner membrane translocase subunit Tim17-B	0.000404905994296556	0.00210414	-1.15126609261424
Q96K17	Q96K17	BT3L4_HUMAN	BTF3L4	Transcription factor BTF3 homolog 4	0.000405899909374106	0.00210708	0.643934754021817
Q53GS9	Q53GS9	SNUT2_HUMAN	USP39	U4/U6.U5 tri-snRNP-associated protein 2	0.000406954595166327	0.00211033	-0.520931195070059
O75629	O75629	CREG1_HUMAN	CREG1	Protein CREG1	0.000414183677823182	0.00214555	1.19691681437024
Q8N6R0	Q8N6R0	EFNMT_HUMAN	METTL13	eEF1A lysine and N-terminal methyltransferase	0.000414850584174112	0.00214674	-1.04218774834844
Q9UJ70	Q9UJ70	NAGK_HUMAN	NAGK	N-acetyl-D-glucosamine kinase	0.00041878161858724	0.00216481	1.34328055165085
Q99959	Q99959	PKP2_HUMAN	PKP2	Plakophilin-2	0.000422570147757361	0.0021821	1.8420295626972
Q9Y316	Q9Y316	MEMO1_HUMAN	MEMO1	Protein MEMO1	0.000423736314141674	0.00218582	0.769829548008932
Q16512	Q16512	PKN1_HUMAN	PKN1	Serine/threonine-protein kinase N1	0.000425788758441757	0.00219411	-1.14060681266033
P49419	P49419	AL7A1_HUMAN	ALDH7A1	Alpha-aminoadipic semialdehyde dehydrogenase	0.000431342425204675	0.0022204	-0.964867049922312
Q5VTA0	Q5VTA0	PRA17_HUMAN	PRAMEF17	PRAME family member 17	0.000433995644429343	0.00223172	-1.05079969439024
Q8NC54	Q8NC54	KCT2_HUMAN	KCT2	Keratinocyte-associated transmembrane protein 2	0.000439507139647955	0.0022577	1.07978580251632
Q9H7E9	Q9H7E9	CH033_HUMAN	C8orf33	UPF0488 protein C8orf33	0.000445225837534618	0.00228469	1.14636542229488
O75607	O75607	NPM3_HUMAN	NPM3	Nucleoplasmin-3	0.000447439302523527	0.00229365	-1.28996433785796
Q06265	Q06265	EXOS9_HUMAN	EXOSC9	Exosome complex component RRP45	0.000458213372499769	0.00234643	-0.774399621281251
P47914	P47914	RL29_HUMAN	RPL29	60S ribosomal protein L29	0.000460994034972153	0.00235822	-0.579830002848507
Q9NZJ7	Q9NZJ7	MTCH1_HUMAN	MTCH1	Mitochondrial carrier homolog 1	0.000462587021648753	0.00236391	1.03163167639724
P13798	P13798	ACPH_HUMAN	APEH	Acylamino-acid-releasing enzyme	0.000467852200448581	0.00238833	0.649080714882071
O76062	O76062	ERG24_HUMAN	TM7SF2	Delta(14)-sterol reductase TM7SF2	0.000470718034187294	0.00240047	1.43048859892337
Q53QV2	Q53QV2	LBH_HUMAN	LBH	Protein LBH	0.000474718865894609	0.00241836	1.45194698891456
Q6UX53	Q6UX53	MET7B_HUMAN	METTL7B	Thiol S-methyltransferase METTL7B	0.0004786096020671	0.00243566	1.26712400373711
Q12962	Q12962	TAF10_HUMAN	TAF10	Transcription initiation factor TFIID subunit 10	0.000479942479273787	0.00243991	-1.1984872129464
P82979	P82979	SARNP_HUMAN	SARNP	SAP domain-containing ribonucleoprotein	0.000480450366936941	0.00243997	-0.439949060388447
P45954	P45954	ACDSB_HUMAN	ACADSB	Short/branched chain specific acyl-CoA dehydrogenase, mitochondrial	0.000481579533270327	0.00244318	-1.08927726255165
Q9BV73	Q9BV73	CP250_HUMAN	CEP250	Centrosome-associated protein CEP250	0.000485487740778576	0.00246047	1.4538068074344
P60866	P60866	RS20_HUMAN	RPS20	40S ribosomal protein S20	0.000486570370372536	0.00246342	-0.379046203219399
P51665	P51665	PSMD7_HUMAN	PSMD7	26S proteasome non-ATPase regulatory subunit 7	0.000487075017263965	0.00246344	-0.466284027934673
P31937	P31937	3HIDH_HUMAN	HIBADH	3-hydroxyisobutyrate dehydrogenase, mitochondrial	0.000488518881103737	0.0024682	1.18778782006213
P42166	P42166	LAP2A_HUMAN	TMPO	Lamina-associated polypeptide 2, isoform alpha	0.000491552344179283	0.00248051	-0.786667612741759
Q13190	Q13190	STX5_HUMAN	STX5	Syntaxin-5	0.000491965225552322	0.00248051	1.02621667927456
O43924	O43924	PDE6D_HUMAN	PDE6D	Retinal rod rhodopsin-sensitive cGMP 3',5'-cyclic phosphodiesterase subunit delta	0.000493051012766647	0.00248344	0.76838642971703
P21333	P21333	FLNA_HUMAN	FLNA	Filamin-A	0.000496072636450404	0.0024961	1.27154618946621
Q9UBW8	Q9UBW8	CSN7A_HUMAN	COPS7A	COP9 signalosome complex subunit 7a	0.000497254260309252	0.00249949	-0.574918573662877
O00635	O00635	TRI38_HUMAN	TRIM38	E3 ubiquitin-protein ligase TRIM38	0.000505890921245404	0.00253938	0.795232692038049
Q02338	Q02338	BDH_HUMAN	BDH1	D-beta-hydroxybutyrate dehydrogenase, mitochondrial	0.000506222058207364	0.00253938	2.53662554039095
P63151	P63151	2ABA_HUMAN	PPP2R2A	Serine/threonine-protein phosphatase 2A 55 kDa regulatory subunit B alpha isoform	0.00050675951791835	0.00253948	-0.87057791427204
O15118	O15118	NPC1_HUMAN	NPC1	NPC intracellular cholesterol transporter 1	0.000510094843218334	0.00255359	-1.26221557651841
O60763	O60763	USO1_HUMAN	USO1	General vesicular transport factor p115	0.000514877262757051	0.00257229	0.612411328246672
Q86WA6	Q86WA6	BPHL_HUMAN	BPHL	Valacyclovir hydrolase	0.000514639394543879	0.00257229	0.944956844781537
Q9H4A4	Q9H4A4	AMPB_HUMAN	RNPEP	Aminopeptidase B	0.000519081132366519	0.00259066	0.647023449355324
P54652	P54652	HSP72_HUMAN	HSPA2	Heat shock-related 70 kDa protein 2	0.000528900621696318	0.00263699	1.98471302758124
Q9Y2Q3	Q9Y2Q3	GSTK1_HUMAN	GSTK1	Glutathione S-transferase kappa 1	0.000533178079218755	0.00265563	1.1401742062507
O75190	O75190	DNJB6_HUMAN	DNAJB6	DnaJ homolog subfamily B member 6	0.000534217962253875	0.00265811	1.02617515948615
P10586;P23468	P10586;P23468	PTPRD_HUMAN;PTPRF_HUMAN	PTPRD;PTPRF	Receptor-type tyrosine-protein phosphatase F	0.000538865594478793	0.00267312	1.22630741709116
P19174	P19174	PLCG1_HUMAN	PLCG1	1-phosphatidylinositol 4,5-bisphosphate phosphodiesterase gamma-1	0.000538316496060021	0.00267312	1.13729267853825
Q7KZF4	Q7KZF4	SND1_HUMAN	SND1	Staphylococcal nuclease domain-containing protein 1	0.000538803467851373	0.00267312	0.860637930596781
Q07955	Q07955	SRSF1_HUMAN	SRSF1	Serine/arginine-rich splicing factor 1	0.000552979833322565	0.00274037	-0.33220446696501
Q5T160	Q5T160	SYRM_HUMAN	RARS2	Probable arginine--tRNA ligase, mitochondrial	0.000556786617265673	0.00275646	0.807939229469589
P33240;Q9H0L4	P33240;Q9H0L4	CSTF2_HUMAN;CSTFT_HUMAN	CSTF2;CSTF2T	Cleavage stimulation factor subunit 2	0.000559676115656938	0.00276555	-0.468185827438848
Q6Y288	Q6Y288	B3GLT_HUMAN	B3GLCT	Beta-1,3-glucosyltransferase	0.000559748462597708	0.00276555	1.26314135623006
P52434	P52434	RPAB3_HUMAN	POLR2H	DNA-directed RNA polymerases I, II, and III subunit RPABC3	0.000562702844436322	0.00277736	-0.710333418947425
Q8IWJ2	Q8IWJ2	GCC2_HUMAN	GCC2	GRIP and coiled-coil domain-containing protein 2	0.00056336387484589	0.00277783	0.689715161941557
P11498	P11498	PYC_HUMAN	PC	Pyruvate carboxylase, mitochondrial	0.000564336099706395	0.00277984	1.49634171522025
Q7L3T8	Q7L3T8	SYPM_HUMAN	PARS2	Probable proline--tRNA ligase, mitochondrial	0.00056538518564147	0.00278222	1.24686143166694
Q9H9G7;Q9UKV8;Q9UL18	Q9UL18;Q9H9G7;Q9UKV8	AGO1_HUMAN;AGO2_HUMAN;AGO3_HUMAN	AGO1;AGO2;AGO3	Protein argonaute-3	0.000568190833696038	0.00279323	1.05455688251109
O60568	O60568	PLOD3_HUMAN	PLOD3	Multifunctional procollagen lysine hydroxylase and glycosyltransferase LH3	0.000569875477273718	0.00279592	1.03625372118681
Q9C0E2	Q9C0E2	XPO4_HUMAN	XPO4	Exportin-4	0.00056953837123106	0.00279592	0.748109245489513
O14907	O14907	TX1B3_HUMAN	TAX1BP3	Tax1-binding protein 3	0.000573984790885078	0.00281327	0.864289896116876
P52943	P52943	CRIP2_HUMAN	CRIP2	Cysteine-rich protein 2	0.000574851184190328	0.00281471	3.62395807999133
Q9H299	Q9H299	SH3L3_HUMAN	SH3BGRL3	SH3 domain-binding glutamic acid-rich-like protein 3	0.000585303214389576	0.00286304	1.06340951969387
P38571	P38571	LICH_HUMAN	LIPA	Lysosomal acid lipase/cholesteryl ester hydrolase	0.000589858135879068	0.00287959	-1.63795120014868
Q92522	Q92522	H1X_HUMAN	H1-10	Histone H1.10	0.000589694493268986	0.00287959	-1.43632209562518
Q9Y4L1	Q9Y4L1	HYOU1_HUMAN	HYOU1	Hypoxia up-regulated protein 1	0.000592186979261267	0.00288809	1.10193227233945
O75934	O75934	SPF27_HUMAN	BCAS2	Pre-mRNA-splicing factor SPF27	0.000592992678724296	0.00288915	-0.623799837973579
Q66K14	Q66K14	TBC9B_HUMAN	TBC1D9B	TBC1 domain family member 9B	0.000595230817754721	0.00289718	0.736561980361401
O60610	O60610	DIAP1_HUMAN	DIAPH1	Protein diaphanous homolog 1	0.000596173849303011	0.0028989	1.00282159571612
Q15642	Q15642	CIP4_HUMAN	TRIP10	Cdc42-interacting protein 4	0.00059945412101583	0.00291197	-0.812186860785356
Q8N6T3	Q8N6T3	ARFG1_HUMAN	ARFGAP1	ADP-ribosylation factor GTPase-activating protein 1	0.000601985492830289	0.00292138	0.747534831417862
Q16890	Q16890	TPD53_HUMAN	TPD52L1	Tumor protein D53	0.000611380648215343	0.00296405	1.0790994667668
P08238;P14625	P08238;P14625	ENPL_HUMAN;HS90B_HUMAN	HSP90AB1;HSP90B1	Heat shock protein HSP 90-beta	0.000612997285835387	0.00296604	-0.503994965258094
Q86SX6	Q86SX6	GLRX5_HUMAN	GLRX5	Glutaredoxin-related protein 5, mitochondrial	0.000612989295213942	0.00296604	-0.69140170349193
A1X283;Q5TCZ1	Q5TCZ1;A1X283	SPD2A_HUMAN;SPD2B_HUMAN	SH3PXD2A;SH3PXD2B	SH3 and PX domain-containing protein 2B	0.000623234675633015	0.00300686	1.10493544833875
P11586	P11586	C1TC_HUMAN	MTHFD1	C-1-tetrahydrofolate synthase, cytoplasmic	0.000622111632095753	0.00300686	-0.596383649183128
Q8TED1	Q8TED1	GPX8_HUMAN	GPX8	Probable glutathione peroxidase 8	0.000623880005293178	0.00300686	-0.675901023770397
Q92542	Q92542	NICA_HUMAN	NCSTN	Nicastrin	0.000623519763842387	0.00300686	-0.413649887668413
A0A0B4J2D5;P0DPI2	A0A0B4J2D5;P0DPI2	GAL3A_HUMAN;GAL3B_HUMAN	GATD3;GATD3B	Putative glutamine amidotransferase-like class 1 domain-containing protein 3B, mitochondrial	0.000630882482477588	0.00303763	1.4481238108806
O75369;P21333	O75369;P21333	FLNA_HUMAN;FLNB_HUMAN	FLNA;FLNB	Filamin-B	0.000636381805678823	0.00305812	1.23638883887379
Q9NUG6	Q9NUG6	PDRG1_HUMAN	PDRG1	p53 and DNA damage-regulated protein 1	0.000635802714125439	0.00305812	1.07402550323445
P02751	P02751	FINC_HUMAN	FN1	Fibronectin	0.000637677677369257	0.00306135	2.7718634930726
O95551	O95551	TYDP2_HUMAN	TDP2	Tyrosyl-DNA phosphodiesterase 2	0.000642883666903124	0.00308033	-0.906656482053243
Q15276	Q15276	RABE1_HUMAN	RABEP1	Rab GTPase-binding effector protein 1	0.000642637749265715	0.00308033	0.849599960218292
Q9NUT2	Q9NUT2	MITOS_HUMAN	ABCB8	Mitochondrial potassium channel ATP-binding subunit	0.000644719730908804	0.00308612	1.54875371785467
O00754	O00754	MA2B1_HUMAN	MAN2B1	Lysosomal alpha-mannosidase	0.000646102506775485	0.00308733	0.618391299235558
Q5VW38	Q5VW38	GP107_HUMAN	GPR107	Protein GPR107	0.000646838790378369	0.00308733	1.06147022903835
Q9UBS0	Q9UBS0	KS6B2_HUMAN	RPS6KB2	Ribosomal protein S6 kinase beta-2	0.00064685621810539	0.00308733	1.02186091326234
P42345	P42345	MTOR_HUMAN	MTOR	Serine/threonine-protein kinase mTOR	0.000648601680544631	0.0030907	0.643334513590418
Q8N108	Q8N108	MIER1_HUMAN	MIER1	Mesoderm induction early response protein 1	0.000649448491299606	0.0030907	0.773455574044121
Q9Y2R4	Q9Y2R4	DDX52_HUMAN	DDX52	Probable ATP-dependent RNA helicase DDX52	0.000648862172470688	0.0030907	-0.625762684698422
O95758	O95758	PTBP3_HUMAN	PTBP3	Polypyrimidine tract-binding protein 3	0.00065208353028987	0.00310023	-0.888843983197649
Q14152	Q14152	EIF3A_HUMAN	EIF3A	Eukaryotic translation initiation factor 3 subunit A	0.000655617092072898	0.00311402	-0.433408805337798
P13987	P13987	CD59_HUMAN	CD59	CD59 glycoprotein	0.000660106972025406	0.00313232	1.59400548627438
P43003	P43003	EAA1_HUMAN	SLC1A3	Excitatory amino acid transporter 1	0.000664087167340745	0.00314394	1.44369729876228
Q8NBS9	Q8NBS9	TXND5_HUMAN	TXNDC5	Thioredoxin domain-containing protein 5	0.00066378004066409	0.00314394	0.638618474506952
Q9Y6I3	Q9Y6I3	EPN1_HUMAN	EPN1	Epsin-1	0.000664473614046476	0.00314394	0.742441371491598
Q13884	Q13884	SNTB1_HUMAN	SNTB1	Beta-1-syntrophin	0.000665810673256094	0.00314423	1.09489187655908
Q96MX6	Q96MX6	DAA10_HUMAN	DNAAF10	Dynein axonemal assembly factor 10	0.000665815123054492	0.00314423	0.775839037162136
O15258	O15258	RER1_HUMAN	RER1	Protein RER1	0.000667332869964867	0.00314838	0.82501772599829
O94813	O94813;O75093	SLIT2_HUMAN	SLIT2	Slit homolog 2 protein	0.000668527723193057	0.00315099	-0.759309680789851
P0DP23;P0DP24;P0DP25	P0DP25;P0DP24;P0DP23	CALM1_HUMAN;CALM2_HUMAN;CALM3_HUMAN	CALM1;CALM2;CALM3	Calmodulin-1	0.000669615378481865	0.00315309	0.542605191796319
P05787	P05787	K2C8_HUMAN	KRT8	Keratin, type II cytoskeletal 8	0.000678284875677598	0.00319086	3.63355377482341
P62873	P62873	GBB1_HUMAN	GNB1	Guanine nucleotide-binding protein G(I)/G(S)/G(T) subunit beta-1	0.000679283311112765	0.0031925	1.04217163091749
P62241	P62241	RS8_HUMAN	RPS8	40S ribosomal protein S8	0.000683158085174983	0.00320765	-0.315723815953451
Q8WUH6	Q8WUH6	TM263_HUMAN	TMEM263	Transmembrane protein 263	0.000685345317117462	0.00321485	0.803166407957253
Q9NWU2	Q9NWU2	GID8_HUMAN	GID8	Glucose-induced degradation protein 8 homolog	0.000693071237873175	0.00324799	0.893933568370354
Q86Y39	Q86Y39	NDUAB_HUMAN	NDUFA11	NADH dehydrogenase [ubiquinone] 1 alpha subcomplex subunit 11	0.000694337223581925	0.00325082	-0.677404006470493
P00156	P00156	CYB_HUMAN	MT-CYB	Cytochrome b	0.000696511132372995	0.0032579	0.542225563741454
P61353	P61353	RL27_HUMAN	RPL27	60S ribosomal protein L27	0.000700609726436821	0.00327395	-0.378069953669847
P11047	P11047	LAMC1_HUMAN	LAMC1	Laminin subunit gamma-1	0.000704709885064504	0.00328516	1.64753285256123
Q15067	Q15067	ACOX1_HUMAN	ACOX1	Peroxisomal acyl-coenzyme A oxidase 1	0.000704752320487897	0.00328516	-1.00061841855981
Q96AG4	Q96AG4	LRC59_HUMAN	LRRC59	Leucine-rich repeat-containing protein 59	0.000705014035692471	0.00328516	-0.640834909360823
Q7L592	Q7L592	NDUF7_HUMAN	NDUFAF7	Protein arginine methyltransferase NDUFAF7, mitochondrial	0.000705844132443197	0.00328592	1.06994606568277
Q96EP0	Q96EP0	RNF31_HUMAN	RNF31	E3 ubiquitin-protein ligase RNF31	0.000709528609932099	0.00329803	0.760472331262584
Q9NP97	Q9NP97	DLRB1_HUMAN	DYNLRB1	Dynein light chain roadblock-type 1	0.000709788195791577	0.00329803	0.781157051850357
P12694	P12694	ODBA_HUMAN	BCKDHA	2-oxoisovalerate dehydrogenase subunit alpha, mitochondrial	0.000711217428732582	0.00330155	1.14045476723613
P49207	P49207	RL34_HUMAN	RPL34	60S ribosomal protein L34	0.000716160226495902	0.00331823	-0.44392537956158
Q9NX46	Q9NX46	ADPRS_HUMAN	ADPRS	ADP-ribosylhydrolase ARH3	0.000715764655628382	0.00331823	0.52567758458159
B7ZAP0;Q9Y3P9	Q9Y3P9;B7ZAP0	RBG10_HUMAN;RBGP1_HUMAN	RABGAP1;RABGAP1L	Rab GTPase-activating protein 1-like, isoform 10	0.000735321361053616	0.0034038	1.23472079023582
Q6IN85	Q6IN85	P4R3A_HUMAN	PPP4R3A	Serine/threonine-protein phosphatase 4 regulatory subunit 3A	0.00074366265358091	0.00343918	-0.873408733194715
Q8WUD1	Q8WUD1	RAB2B_HUMAN	RAB2B	Ras-related protein Rab-2B	0.000748731010252299	0.00345936	1.20119952236519
Q9NYF8;Q9Y2W1	Q9NYF8;Q9Y2W1	BCLF1_HUMAN;TR150_HUMAN	BCLAF1;THRAP3	Bcl-2-associated transcription factor 1	0.000749492314872456	0.00345963	0.892852314953846
Q9GZL7	Q9GZL7	WDR12_HUMAN	WDR12	Ribosome biogenesis protein WDR12	0.000754928221426424	0.00348145	-0.574796124794148
P22307	P22307	SCP2_HUMAN	SCP2	Sterol carrier protein 2	0.000759258903367644	0.00349814	0.680823757175204
Q9BZF9	Q9BZF9	UACA_HUMAN	UACA	Uveal autoantigen with coiled-coil domains and ankyrin repeats	0.000764895493658543	0.00352081	-0.962198961030758
P26038	P26038	MOES_HUMAN	MSN	Moesin	0.000765957397750695	0.0035224	1.22116041981284
O95782	O95782	AP2A1_HUMAN	AP2A1	AP-2 complex subunit alpha-1	0.000777041785653161	0.00356961	0.539494037329334
P02538;P05787;P08670;P08729;P13647;P78386;Q14533	Q01546;P05787;P48668;Q9NSB2;P02538;P08729;P78386;P12035;P13647;Q5XKE5;O43790;P04259;Q8N1N4;P14136;P78385;P08670;O95678;Q14533	K2C5_HUMAN;K2C6A_HUMAN;K2C7_HUMAN;K2C8_HUMAN;KRT81_HUMAN;KRT85_HUMAN;VIME_HUMAN	KRT5;KRT6A;KRT7;KRT8;KRT81;KRT85;VIM	Keratin, type II cytoskeletal 6A	0.000777675093552752	0.00356961	1.74939179723484
P46977	P46977	STT3A_HUMAN	STT3A	Dolichyl-diphosphooligosaccharide--protein glycosyltransferase subunit STT3A	0.00079259429311333	0.0036347	0.653968819853247
Q9Y262	Q9Y262	EIF3L_HUMAN	EIF3L	Eukaryotic translation initiation factor 3 subunit L	0.000797034550330597	0.00365165	-0.349458349590872
P51812	P51812	KS6A3_HUMAN	RPS6KA3	Ribosomal protein S6 kinase alpha-3	0.0008021093452624	0.00367148	-0.789661758212738
P06132	P06132	DCUP_HUMAN	UROD	Uroporphyrinogen decarboxylase	0.000810761991649612	0.00370763	0.808420675904937
Q8IY33	Q8IY33	MILK2_HUMAN	MICALL2	MICAL-like protein 2	0.000816675123275236	0.0037312	1.70896876283765
P29350	P29350	PTN6_HUMAN	PTPN6	Tyrosine-protein phosphatase non-receptor type 6	0.000828820972585545	0.00377736	-1.02748152346085
P49840	P49840	GSK3A_HUMAN	GSK3A	Glycogen synthase kinase-3 alpha	0.0008290526587691	0.00377736	0.556069671844099
Q8N2F6	Q8N2F6	ARM10_HUMAN	ARMC10	Armadillo repeat-containing protein 10	0.000829083918418706	0.00377736	0.727918480504528
Q14137	Q14137	BOP1_HUMAN	BOP1	Ribosome biogenesis protein BOP1	0.000830494492533758	0.00378029	-0.563337943100656
P08195	P08195	4F2_HUMAN	SLC3A2	4F2 cell-surface antigen heavy chain	0.000834836342327688	0.00379654	-1.82749335300011
P23258	P23258;Q9NRH3	TBG1_HUMAN	TUBG1	Tubulin gamma-1 chain	0.000839302226758487	0.00381332	-0.825235975255922
P62829	P62829	RL23_HUMAN	RPL23	60S ribosomal protein L23	0.000846241398083338	0.0038413	-0.477751278099099
Q92688	Q92688	AN32B_HUMAN	ANP32B	Acidic leucine-rich nuclear phosphoprotein 32 family member B	0.000850368516644562	0.00385647	-0.599962090623169
Q8N257	Q16778;P06899;Q6DN03;Q6DRA6;P33778;Q8N257;P23527	H2B3B_HUMAN	H2BU1	Histone H2B type 3-B	0.000852147101294156	0.00386097	-0.745428691518143
P02538;P05787;P08729;P13647;P19013;P35908;Q14CN4	Q01546;P05787;P48668;Q9NSB2;Q86Y46;P02538;P08729;P35908;P12035;P13647;Q5XKE5;P19013;P04259;Q7Z794;O95678;Q3SY84;Q14CN4;Q7RTS7	K22E_HUMAN;K2C4_HUMAN;K2C5_HUMAN;K2C6A_HUMAN;K2C72_HUMAN;K2C7_HUMAN;K2C8_HUMAN	KRT2;KRT4;KRT5;KRT6A;KRT7;KRT72;KRT8	Keratin, type II cytoskeletal 6A	0.000856384326375545	0.0038766	2.7263298391581
P50402	P50402	EMD_HUMAN	EMD	Emerin	0.000871189334381613	0.0039328	-0.450212634141828
Q8WVB6	Q8WVB6	CTF18_HUMAN	CHTF18	Chromosome transmission fidelity protein 18 homolog	0.000869983687503533	0.0039328	0.880236547352414
Q9NTI5	Q9NTI5	PDS5B_HUMAN	PDS5B	Sister chromatid cohesion protein PDS5 homolog B	0.00087119964175718	0.0039328	0.812723372631279
Q13308	Q13308	PTK7_HUMAN	PTK7	Inactive tyrosine-protein kinase 7	0.000877632727126125	0.0039582	1.27190050738109
P07437	P07437	TBB5_HUMAN	TUBB	Tubulin beta chain	0.000880932950397671	0.00396945	0.478321969941693
P49247	P49247	RPIA_HUMAN	RPIA	Ribose-5-phosphate isomerase	0.000888513505296453	0.00399994	-1.04631929416969
Q8ND82	Q8ND82	Z280C_HUMAN	ZNF280C	Zinc finger protein 280C	0.000890621002558144	0.00400576	-0.687030290186208
Q5SZB4	Q5SZB4	CI050_HUMAN	C9orf50	Uncharacterized protein C9orf50	0.000893037797297043	0.00401296	-0.941036529150448
P40926	P40926	MDHM_HUMAN	MDH2	Malate dehydrogenase, mitochondrial	0.000893893142607408	0.00401313	1.12467446004305
Q8NI08	Q8NI08	NCOA7_HUMAN	NCOA7	Nuclear receptor coactivator 7	0.00089691354732758	0.00402302	1.60876759354226
Q969G3	Q969G3	SMCE1_HUMAN	SMARCE1	SWI/SNF-related matrix-associated actin-dependent regulator of chromatin subfamily E member 1	0.000898495022622282	0.00402644	0.505373385440301
Q8TER5	Q8TER5	ARH40_HUMAN	ARHGEF40	Rho guanine nucleotide exchange factor 40	0.000907544452782973	0.00406329	1.23780733802846
P00966	P00966	ASSY_HUMAN	ASS1	Argininosuccinate synthase	0.000917313712544746	0.00409956	3.26754658608759
P62263	P62263	RS14_HUMAN	RPS14	40S ribosomal protein S14	0.000916912850567413	0.00409956	-0.365978553004517
O15344	O15344	TRI18_HUMAN	MID1	E3 ubiquitin-protein ligase Midline-1	0.000921202639390907	0.0041132	1.582875433111
P43307	P43307	SSRA_HUMAN	SSR1	Translocon-associated protein subunit alpha	0.000931095999366092	0.0041511	0.645290971481685
P62753	P62753	RS6_HUMAN	RPS6	40S ribosomal protein S6	0.000932223282720213	0.0041511	-0.297253147820939
Q9NUQ8	Q9NUQ8	ABCF3_HUMAN	ABCF3	ATP-binding cassette sub-family F member 3	0.000931605097056076	0.0041511	-0.766500596038107
P59998	P59998	ARPC4_HUMAN	ARPC4	Actin-related protein 2/3 complex subunit 4	0.000934364858231103	0.00415687	0.535257869864488
P05413	P05413	FABPH_HUMAN	FABP3	Fatty acid-binding protein, heart	0.000938327865424182	0.00416992	2.04697870513778
Q96IZ0	Q96IZ0	PAWR_HUMAN	PAWR	PRKC apoptosis WT1 regulator protein	0.000938996424926546	0.00416992	1.52526190393394
Q9Y606	Q9Y606	PUS1_HUMAN	PUS1	Pseudouridylate synthase 1 homolog	0.000946063397396855	0.00419752	-0.78058993541503
Q9Y2B0	Q9Y2B0	CNPY2_HUMAN	CNPY2	Protein canopy homolog 2	0.000948688213711296	0.00420537	-0.969217073550105
Q5QJ74	Q5QJ74	TBCEL_HUMAN	TBCEL	Tubulin-specific chaperone cofactor E-like protein	0.000952036924469079	0.00421641	1.32813337866413
P49005	P49005	DPOD2_HUMAN	POLD2	DNA polymerase delta subunit 2	0.000954537800979296	0.00422368	-0.86227851222985
P61247	P61247	RS3A_HUMAN	RPS3A	40S ribosomal protein S3a	0.000965188429325611	0.00426697	-0.406842895875716
P49792	P49792;Q99666;O14715	RBP2_HUMAN	RANBP2	E3 SUMO-protein ligase RanBP2	0.000968224500658255	0.00427654	0.409890005888577
Q13322	Q13322	GRB10_HUMAN	GRB10	Growth factor receptor-bound protein 10	0.00097030487490288	0.00428188	1.18717031343679
O60725	O60725	ICMT_HUMAN	ICMT	Protein-S-isoprenylcysteine O-methyltransferase	0.00097369872287997	0.00428916	0.900796904031221
P16989;P67809	P16989;P67809	YBOX1_HUMAN;YBOX3_HUMAN	YBX1;YBX3	Y-box-binding protein 3	0.000973039646409339	0.00428916	-0.924671433574773
Q9Y5Y5	Q9Y5Y5	PEX16_HUMAN	PEX16	Peroxisomal membrane protein PEX16	0.00097540671776776	0.00429284	-1.03288267970666
Q96E39	Q96E39	RMXL1_HUMAN	RBMXL1	RNA binding motif protein, X-linked-like-1	0.000977831625047395	0.00429966	1.06607166462225
Q96CV9	Q96CV9	OPTN_HUMAN	OPTN	Optineurin	0.000979855681552768	0.00430471	1.46431821841735
P40261	P40261	NNMT_HUMAN	NNMT	Nicotinamide N-methyltransferase	0.000982023155608426	0.00430654	-3.22805068110269
Q13488	Q13488	VPP3_HUMAN	TCIRG1	V-type proton ATPase 116 kDa subunit a 3	0.000981312201321841	0.00430654	1.06211120164247
O76070	O76070	SYUG_HUMAN	SNCG	Gamma-synuclein	0.000991149942638333	0.00434269	1.25406586916359
Q9H0A0	Q9H0A0	NAT10_HUMAN	NAT10	RNA cytidine acetyltransferase	0.00099271157134796	0.00434565	-0.742295604920887
P05787;P08670;P08729	P05787;Q9NSB2;P08729;P41219;P17661;P08670	K2C7_HUMAN;K2C8_HUMAN;VIME_HUMAN	KRT7;KRT8;VIM	Keratin, type II cytoskeletal 8	0.00100611450260802	0.00440041	1.19935683548345
P28676	P28676	GRAN_HUMAN	GCA	Grancalcin	0.00102130982249443	0.00445893	-0.862656909632328
Q9Y5P6	Q9Y5P6	GMPPB_HUMAN	GMPPB	Mannose-1-phosphate guanyltransferase beta	0.00102097517798213	0.00445893	0.402636802795751
O95155	O95155	UBE4B_HUMAN	UBE4B	Ubiquitin conjugation factor E4 B	0.00102322719426881	0.00446334	1.03610100158893
Q9H019	Q9H019	MFR1L_HUMAN	MTFR1L	Mitochondrial fission regulator 1-like	0.0010301208393533	0.00448943	1.25060482082072
P00403	P00403	COX2_HUMAN	MT-CO2	Cytochrome c oxidase subunit 2	0.00103232401435334	0.00449504	0.731060273533974
Q86X55	Q86X55	CARM1_HUMAN	CARM1	Histone-arginine methyltransferase CARM1	0.00103904487948562	0.0045203	-1.11747481534756
Q15599	Q15599	NHRF2_HUMAN	SLC9A3R2	Na(+)/H(+) exchange regulatory cofactor NHE-RF2	0.00104207605058949	0.00452948	1.45346917730848
Q8TB61	Q8TB61	S35B2_HUMAN	SLC35B2	Adenosine 3'-phospho 5'-phosphosulfate transporter 1	0.00104419991542232	0.00453471	-1.04649172617814
P06493	P06493	CDK1_HUMAN	CDK1	Cyclin-dependent kinase 1	0.00104639540153914	0.00453623	-0.817820343110526
Q8TCJ2	Q8TCJ2	STT3B_HUMAN	STT3B	Dolichyl-diphosphooligosaccharide--protein glycosyltransferase subunit STT3B	0.00104604279201498	0.00453623	0.526116316897841
P08865	P08865	RSSA_HUMAN	RPSA	40S ribosomal protein SA	0.00104880100850374	0.00454265	-0.349667168778737
P50552	P50552	VASP_HUMAN	VASP	Vasodilator-stimulated phosphoprotein	0.00105044728969686	0.00454577	1.07337014064816
Q68CZ2	Q68CZ2	TENS3_HUMAN	TNS3	Tensin-3	0.00105732743391864	0.00457152	0.95536622721638
Q9C0D5	Q9C0D5	TANC1_HUMAN	TANC1	Protein TANC1	0.00106188403631936	0.00458719	0.906584316929887
P52815	P52815	RM12_HUMAN	MRPL12	39S ribosomal protein L12, mitochondrial	0.00106896137983055	0.00461113	-0.560995680828135
Q9NZM3	Q9NZM3	ITSN2_HUMAN	ITSN2	Intersectin-2	0.00106930192081312	0.00461113	1.20784618669786
O75970	O75970	MPDZ_HUMAN	MPDZ	Multiple PDZ domain protein	0.0010716419880198	0.00461313	0.94855929282036
Q02543	Q02543	RL18A_HUMAN	RPL18A	60S ribosomal protein L18a	0.00107133156593947	0.00461313	-0.409820335391007
Q9BQ69	Q9BQ69	MACD1_HUMAN	MACROD1	ADP-ribose glycohydrolase MACROD1	0.00107614984507417	0.00462848	1.58271578875855
P35579	P35579	MYH9_HUMAN	MYH9	Myosin-9	0.00108900530706599	0.00467968	1.42047198031285
Q9Y3A5	Q9Y3A5	SBDS_HUMAN	SBDS	Ribosome maturation protein SBDS	0.00110163056464432	0.0047298	0.574537826145754
Q14746	Q14746	COG2_HUMAN	COG2	Conserved oligomeric Golgi complex subunit 2	0.00111037402314524	0.00476318	0.471262569327614
P31943;P52597;P55795	P55795;P31943;P52597	HNRH1_HUMAN;HNRH2_HUMAN;HNRPF_HUMAN	HNRNPF;HNRNPH1;HNRNPH2	Heterogeneous nuclear ribonucleoprotein H	0.00111345553560281	0.00477223	-0.301096264782544
Q63HN8	Q63HN8	RN213_HUMAN	RNF213	E3 ubiquitin-protein ligase RNF213	0.00111751945826722	0.00478548	-1.08844082112705
Q96CW1	Q96CW1	AP2M1_HUMAN	AP2M1	AP-2 complex subunit mu	0.00113051810396695	0.00483693	0.587420287823782
Q9NRP0	Q9NRP0	OSTC_HUMAN	OSTC	Oligosaccharyltransferase complex subunit OSTC	0.00113318198128913	0.00484411	0.611582747035559
Q9H845	Q9H845	ACAD9_HUMAN	ACAD9	Complex I assembly factor ACAD9, mitochondrial	0.0011350835307838	0.00484802	0.615177118205967
Q96CM8	Q96CM8	ACSF2_HUMAN	ACSF2	Medium-chain acyl-CoA ligase ACSF2, mitochondrial	0.00114272849161393	0.00487644	1.06128133244498
Q53H12	Q53H12	AGK_HUMAN	AGK	Acylglycerol kinase, mitochondrial	0.00115806793075027	0.00493353	0.790356321067321
Q8N0X7	Q8N0X7	SPART_HUMAN	SPART	Spartin	0.0011581151178338	0.00493353	1.49002074536417
Q15382	Q15382	RHEB_HUMAN	RHEB	GTP-binding protein Rheb	0.00115989587346454	0.00493672	0.705231723074334
Q92947	Q92947	GCDH_HUMAN	GCDH	Glutaryl-CoA dehydrogenase, mitochondrial	0.00116087200980709	0.00493672	0.863071127072146
P63027	P63027	VAMP2_HUMAN	VAMP2	Vesicle-associated membrane protein 2	0.00116671892997378	0.00495729	1.61855943208474
Q96GQ7	Q96GQ7	DDX27_HUMAN	DDX27	Probable ATP-dependent RNA helicase DDX27	0.00117204144573121	0.00497561	-0.599691264911641
O95197	O95197	RTN3_HUMAN	RTN3	Reticulon-3	0.00117719390271705	0.00499317	0.679273920241645
P62699	P62699	YPEL5_HUMAN	YPEL5	Protein yippee-like 5	0.00118289337074362	0.00501302	0.733879532669203
O60488;O95573	O60488;O95573	ACSL3_HUMAN;ACSL4_HUMAN	ACSL3;ACSL4	Long-chain-fatty-acid--CoA ligase 4	0.0011914767726059	0.00502559	-0.434139816744143
O95249	O95249	GOSR1_HUMAN	GOSR1	Golgi SNAP receptor complex member 1	0.00119035926003991	0.00502559	-0.467288134772751
P13674	P13674	P4HA1_HUMAN	P4HA1	Prolyl 4-hydroxylase subunit alpha-1	0.00119154210664689	0.00502559	0.942544255004485
P34059	P34059	GALNS_HUMAN	GALNS	N-acetylgalactosamine-6-sulfatase	0.00119199369556187	0.00502559	0.779895342075303
Q92575	Q92575	UBXN4_HUMAN	UBXN4	UBX domain-containing protein 4	0.00118922250813701	0.00502559	-0.489846024505706
Q9BYV8	Q9BYV8	CEP41_HUMAN	CEP41	Centrosomal protein of 41 kDa	0.00119145117212735	0.00502559	1.17981116147484
Q86VY4	Q86VY4	TSYL5_HUMAN	TSPYL5	Testis-specific Y-encoded-like protein 5	0.00119933960913824	0.00505223	1.00955774549391
P31946	P31946	1433B_HUMAN	YWHAB	14-3-3 protein beta/alpha	0.00120070045156539	0.00505363	0.639509668278379
Q9Y6W3	Q9Y6W3	CAN7_HUMAN	CAPN7	Calpain-7	0.00120234479854232	0.00505623	0.915015631138012
P05783	P05783	K1C18_HUMAN	KRT18	Keratin, type I cytoskeletal 18	0.00120537819128439	0.00506465	3.26940479635333
P26885	P26885	FKBP2_HUMAN	FKBP2	Peptidyl-prolyl cis-trans isomerase FKBP2	0.00120749119550685	0.00506919	0.726561493134895
O60271	O60271	JIP4_HUMAN	SPAG9	C-Jun-amino-terminal kinase-interacting protein 4	0.00121592924900279	0.00510026	-0.944730234757586
P08133	P08133	ANXA6_HUMAN	ANXA6	Annexin A6	0.00121979790998597	0.00511213	1.64792010790941
Q8NI27	Q8NI27	THOC2_HUMAN	THOC2	THO complex subunit 2	0.00122106126316764	0.00511306	-0.586688560484507
Q9BVT8	Q9BVT8	TMUB1_HUMAN	TMUB1	Transmembrane and ubiquitin-like domain-containing protein 1	0.00122884592541169	0.00514128	0.685049970898728
Q68CZ2;Q9HBL0	Q68CZ2;Q9HBL0;Q63HR2	TENS1_HUMAN;TENS3_HUMAN	TNS1;TNS3	Tensin-3	0.00123312627305364	0.0051548	0.744920586995679
Q92685	Q92685	ALG3_HUMAN	ALG3	Dol-P-Man:Man(5)GlcNAc(2)-PP-Dol alpha-1,3-mannosyltransferase	0.0012423708845605	0.00518904	-1.29259299297919
Q96RQ3	Q96RQ3	MCCA_HUMAN	MCCC1	Methylcrotonoyl-CoA carboxylase subunit alpha, mitochondrial	0.00124415192295414	0.00519206	1.39369569988879
P48449	P48449	LSS_HUMAN	LSS	Lanosterol synthase	0.00125113497136681	0.00521678	0.96083695881709
P68366;Q9NY65	P0DPH8;P0DPH7;Q71U36;Q6PEY2;P68363;Q9NY65;P68366	TBA4A_HUMAN;TBA8_HUMAN	TUBA4A;TUBA8	Tubulin alpha-4A chain	0.00126074985405034	0.00525241	0.479683570908549
O14773	O14773	TPP1_HUMAN	TPP1	Tripeptidyl-peptidase 1	0.0012708948709278	0.00528125	1.00452393976871
P50336	P50336	PPOX_HUMAN	PPOX	Protoporphyrinogen oxidase	0.00127043276183271	0.00528125	0.676648802520852
P50443	P50443	S26A2_HUMAN	SLC26A2	Sulfate transporter	0.0012687759189851	0.00528125	-2.46485695261123
P50748	P50748	KNTC1_HUMAN	KNTC1	Kinetochore-associated protein 1	0.00128767527909024	0.00534646	-1.12145269263877
Q9UKX7	Q9UKX7	NUP50_HUMAN	NUP50	Nuclear pore complex protein Nup50	0.00129471562005687	0.00537116	-0.694576879067501
P19367;Q2TB90	P19367;Q2TB90	HKDC1_HUMAN;HXK1_HUMAN	HK1;HKDC1	Hexokinase-1	0.00129727549656008	0.00537271	-1.1339240430333
P62873;P62879	P62879;P62873	GBB1_HUMAN;GBB2_HUMAN	GNB1;GNB2	Guanine nucleotide-binding protein G(I)/G(S)/G(T) subunit beta-1	0.00129677352657675	0.00537271	0.608127082948595
P23743	P23743	DGKA_HUMAN	DGKA	Diacylglycerol kinase alpha	0.00130263782322836	0.00538584	0.991120823176733
P57737	P57737	CORO7_HUMAN	CORO7	Coronin-7	0.00130176188260138	0.00538584	0.858396544185879
P29558	P29558	RBMS1_HUMAN	RBMS1	RNA-binding motif, single-stranded-interacting protein 1	0.00130566862577655	0.00539384	0.846358362304503
Q68CQ4	Q68CQ4	UTP25_HUMAN	UTP25	U3 small nucleolar RNA-associated protein 25 homolog	0.00131131338293545	0.00541261	-1.28213845683596
Q99848	Q99848	EBP2_HUMAN	EBNA1BP2	Probable rRNA-processing protein EBP2	0.00131667480269902	0.00543018	-0.463150126320446
O95486	O95486	SC24A_HUMAN	SEC24A	Protein transport protein Sec24A	0.00132009008835501	0.00543514	0.706118628596073
Q7Z2W4	Q7Z2W4	ZCCHV_HUMAN	ZC3HAV1	Zinc finger CCCH-type antiviral protein 1	0.0013200455516832	0.00543514	0.440899204464795
Q16718	Q16718	NDUA5_HUMAN	NDUFA5	NADH dehydrogenase [ubiquinone] 1 alpha subcomplex subunit 5	0.0013301609777562	0.00547203	-0.473515770854259
Q8WUP2	Q8WUP2	FBLI1_HUMAN	FBLIM1	Filamin-binding LIM protein 1	0.00133313070986197	0.00547966	1.35274654070662
P15531	P15531	NDKA_HUMAN	NME1	Nucleoside diphosphate kinase A	0.0013521780361041	0.00554518	-0.469947945606023
Q9H0W9	Q9H0W9	CK054_HUMAN	C11orf54	Ester hydrolase C11orf54	0.00135188232417733	0.00554518	1.58905251642573
Q9NVZ3	Q9NVZ3	NECP2_HUMAN	NECAP2	Adaptin ear-binding coat-associated protein 2	0.00135245581701776	0.00554518	0.898154820488742
P07686	P07686	HEXB_HUMAN	HEXB	Beta-hexosaminidase subunit beta	0.00136426171690511	0.00558033	-0.760063922106539
P31153;Q00266	P31153;Q00266	METK1_HUMAN;METK2_HUMAN	MAT1A;MAT2A	S-adenosylmethionine synthase isoform type-2	0.00136556965946493	0.00558033	-0.507307343986351
Q8IZP0	Q8IZP0	ABI1_HUMAN	ABI1	Abl interactor 1	0.0013655238687491	0.00558033	0.715896718641986
Q9P1F3	Q9P1F3	ABRAL_HUMAN	ABRACL	Costars family protein ABRACL	0.0013624285055835	0.00558033	1.3111012189783
Q9Y2H0	Q9Y2H0	DLGP4_HUMAN	DLGAP4	Disks large-associated protein 4	0.00137058732881332	0.00559619	0.895691707606275
P61289	P61289	PSME3_HUMAN	PSME3	Proteasome activator complex subunit 3	0.0013752733083157	0.00561066	-1.0463809826451
P07355	P07355;A6NMY6	ANXA2_HUMAN	ANXA2	Annexin A2	0.00138100084622079	0.00562092	2.26080788928007
Q96I51	Q96I51	RCC1L_HUMAN	RCC1L	RCC1-like G exchanging factor-like protein	0.00138121912520445	0.00562092	0.660102959210988
Q96S82	Q96S82	UBL7_HUMAN	UBL7	Ubiquitin-like protein 7	0.00138088249445405	0.00562092	1.06038359119973
Q14573	Q14573	ITPR3_HUMAN	ITPR3	Inositol 1,4,5-trisphosphate receptor type 3	0.00138833588011871	0.00564521	-0.905038422731202
P49366	P49366	DHYS_HUMAN	DHPS	Deoxyhypusine synthase	0.00139260025577613	0.00565787	-1.20516612970659
Q9BQ67	Q9BQ67	GRWD1_HUMAN	GRWD1	Glutamate-rich WD repeat-containing protein 1	0.00139701396952763	0.00567112	0.645462147405539
Q9NX02	Q9NX02	NALP2_HUMAN	NLRP2	NACHT, LRR and PYD domains-containing protein 2	0.00140248499455384	0.00568863	1.0820516865095
P50613	P50613	CDK7_HUMAN	CDK7	Cyclin-dependent kinase 7	0.00140575310956217	0.00569538	-0.67772200473269
Q9H3N1	Q9H3N1	TMX1_HUMAN	TMX1	Thioredoxin-related transmembrane protein 1	0.00140646623588783	0.00569538	-0.667257141203436
Q8N5M4	Q8N5M4	TTC9C_HUMAN	TTC9C	Tetratricopeptide repeat protein 9C	0.00141695137405605	0.00573311	-0.37582724144988
O60547	O60547	GMDS_HUMAN	GMDS	GDP-mannose 4,6 dehydratase	0.00142056968764162	0.00574303	1.01028374820397
P35749	P35749	MYH11_HUMAN	MYH11	Myosin-11	0.00144753388063251	0.00584723	1.91737235010675
O00154	O00154	BACH_HUMAN	ACOT7	Cytosolic acyl coenzyme A thioester hydrolase	0.00145375557297669	0.00586754	0.626860184493943
P29692	P29692	EF1D_HUMAN	EEF1D	Elongation factor 1-delta	0.00145912522022541	0.00588438	0.592427496305088
P08758	P08758	ANXA5_HUMAN	ANXA5	Annexin A5	0.00146324166156705	0.00589614	0.834433039432092
P08238	P08238	HS90B_HUMAN	HSP90AB1	Heat shock protein HSP 90-beta	0.00146927064761213	0.00591075	-0.536704178465548
Q9Y3A3	Q9Y3A3	PHOCN_HUMAN	MOB4	MOB-like protein phocein	0.00146901253661081	0.00591075	0.549330852173991
O00330	O00330	ODPX_HUMAN	PDHX	Pyruvate dehydrogenase protein X component, mitochondrial	0.00147777893474484	0.00593526	0.686193208464264
Q13442	Q13442	HAP28_HUMAN	PDAP1	28 kDa heat- and acid-stable phosphoprotein	0.00147738666921209	0.00593526	0.344734900035462
P19525	P19525	E2AK2_HUMAN	EIF2AK2	Interferon-induced, double-stranded RNA-activated protein kinase	0.0014842123104015	0.00595099	0.443824975835394
Q96AY3	Q96AY3	FKB10_HUMAN	FKBP10	Peptidyl-prolyl cis-trans isomerase FKBP10	0.00148331978611321	0.00595099	2.41961933776133
Q96JH7	Q96JH7	VCIP1_HUMAN	VCPIP1	Deubiquitinating protein VCPIP1	0.00148532753025188	0.00595099	0.957961491291034
Q15819	Q15819	UB2V2_HUMAN	UBE2V2	Ubiquitin-conjugating enzyme E2 variant 2	0.00149301818168351	0.00597694	0.671229677666783
P14324	P14324	FPPS_HUMAN	FDPS	Farnesyl pyrophosphate synthase	0.0015021068853398	0.00600843	-0.83462583804371
P83731	P83731	RL24_HUMAN	RPL24	60S ribosomal protein L24	0.00150511190073105	0.00601555	-0.38132466687804
P05141;P12235;P12236	P12236;P05141;Q9H0C2;P12235	ADT1_HUMAN;ADT2_HUMAN;ADT3_HUMAN	SLC25A4;SLC25A5;SLC25A6	ADP/ATP translocase 2	0.00150955905051164	0.00602843	-0.591953494853133
Q2TAY7	Q2TAY7	SMU1_HUMAN	SMU1	WD40 repeat-containing protein SMU1	0.00152240021330016	0.00607477	-0.469762031340409
Q8WUZ0	Q8WUZ0	BCL7C_HUMAN	BCL7C	B-cell CLL/lymphoma 7 protein family member C	0.0015498405218041	0.00617925	1.2638950758916
O94808;Q06210	O94808;Q06210	GFPT1_HUMAN;GFPT2_HUMAN	GFPT1;GFPT2	Glutamine--fructose-6-phosphate aminotransferase [isomerizing] 2	0.00155321382860577	0.00618768	0.987542336584532
P62861	P62861	RS30_HUMAN	FAU	FAU ubiquitin-like and ribosomal protein S30	0.00155449602421493	0.00618778	-0.504047224932911
P18206	P18206	VINC_HUMAN	VCL	Vinculin	0.00156061592118075	0.00620711	0.6801339940967
P52209	P52209	6PGD_HUMAN	PGD	6-phosphogluconate dehydrogenase, decarboxylating	0.00156851372344515	0.00622145	0.705786513437747
Q8WZA0	Q8WZA0	LZIC_HUMAN	LZIC	Protein LZIC	0.00156928459534332	0.00622145	0.817288041049299
Q96P47	Q96P47;Q9UPQ3	AGAP3_HUMAN	AGAP3	Arf-GAP with GTPase, ANK repeat and PH domain-containing protein 3	0.00156874564471633	0.00622145	1.42588397350496
Q96PK6	Q96PK6	RBM14_HUMAN	RBM14	RNA-binding protein 14	0.00156587024534906	0.00622145	-0.372667414763296
P10809	P10809	CH60_HUMAN	HSPD1	60 kDa heat shock protein, mitochondrial	0.00157089110784579	0.0062228	0.498914238951532
P55209	P55209	NP1L1_HUMAN	NAP1L1	Nucleosome assembly protein 1-like 1	0.00157558072297147	0.00623636	-0.692301317114573
O00233	O00233	PSMD9_HUMAN	PSMD9	26S proteasome non-ATPase regulatory subunit 9	0.00157746894162202	0.00623721	-0.628581212711438
Q9NSE4	Q9NSE4	SYIM_HUMAN	IARS2	Isoleucine--tRNA ligase, mitochondrial	0.00157924222804773	0.00623721	0.787649747685066
Q9UGI8	Q9UGI8	TES_HUMAN	TES	Testin	0.00157960233052558	0.00623721	1.40618949872637
Q5T0N5	Q5T0N5	FBP1L_HUMAN	FNBP1L	Formin-binding protein 1-like	0.00158856286529731	0.00626756	1.03402729309508
Q9BRT2	Q9BRT2	UQCC2_HUMAN	UQCC2	Ubiquinol-cytochrome-c reductase complex assembly factor 2	0.0016131705690082	0.00635954	1.06589356344969
Q9Y3I0	Q9Y3I0	RTCB_HUMAN	RTCB	RNA-splicing ligase RtcB homolog	0.00162678219440936	0.00640806	-0.368588207361491
P43155	P43155	CACP_HUMAN	CRAT	Carnitine O-acetyltransferase	0.00163337370046456	0.00642888	1.11541510496305
Q15904	Q15904	VAS1_HUMAN	ATP6AP1	V-type proton ATPase subunit S1	0.00164287238105877	0.00646109	-0.653662895937924
Q99735	Q99735	MGST2_HUMAN	MGST2	Microsomal glutathione S-transferase 2	0.00164561313887615	0.00646669	2.12069590488236
P50579	P50579	MAP2_HUMAN	METAP2	Methionine aminopeptidase 2	0.00164905044904903	0.00647503	-0.804203233150176
Q9Y678	Q9Y678	COPG1_HUMAN	COPG1	Coatomer subunit gamma-1	0.00169910148402297	0.00666623	0.336798179978434
O75475;P51858;Q7Z4V5;Q9Y3E1	P51858;Q9Y3E1;Q7Z4V5;O75475	HDGF_HUMAN;HDGR2_HUMAN;HDGR3_HUMAN;PSIP1_HUMAN	HDGF;HDGFL2;HDGFL3;PSIP1	PC4 and SFRS1-interacting protein	0.00170483903331547	0.00667673	0.680916305687006
P42126	P42126	ECI1_HUMAN	ECI1	Enoyl-CoA delta isomerase 1, mitochondrial	0.0017058532459043	0.00667673	1.45764701707978
Q9NQX3	Q9NQX3	GEPH_HUMAN	GPHN	Gephyrin	0.00170569292562525	0.00667673	-1.03156839577945
O95865	O95865	DDAH2_HUMAN	DDAH2	N(G),N(G)-dimethylarginine dimethylaminohydrolase 2	0.00172186959198227	0.00673106	1.67309334452334
Q15293	Q15293	RCN1_HUMAN	RCN1	Reticulocalbin-1	0.00172247299524895	0.00673106	0.407830879568245
O60701	O60701	UGDH_HUMAN	UGDH	UDP-glucose 6-dehydrogenase	0.00172801831155713	0.00674648	-0.966234703404744
Q04743	Q04743	EMX2_HUMAN	EMX2	Homeobox protein EMX2	0.00172916247325115	0.00674648	-1.23773222489436
O43865	O43865	SAHH2_HUMAN	AHCYL1	S-adenosylhomocysteine hydrolase-like protein 1	0.00175893848127669	0.00685721	0.856952919281767
Q8NF37	Q8NF37	PCAT1_HUMAN	LPCAT1	Lysophosphatidylcholine acyltransferase 1	0.0017715246886941	0.0069008	-0.780255819991968
Q9UBI6	Q9UBI6	GBG12_HUMAN	GNG12	Guanine nucleotide-binding protein G(I)/G(S)/G(O) subunit gamma-12	0.00177457537331259	0.00690721	1.39628592010216
Q7KZI7	Q7KZI7	MARK2_HUMAN	MARK2	Serine/threonine-protein kinase MARK2	0.00177725813502664	0.00691218	0.436892394207373
O94854;Q9UPN3	O94854;Q9UPN3	K0754_HUMAN;MACF1_HUMAN	MACF1	Microtubule-actin cross-linking factor 1, isoforms 6/7	0.00177871315248286	0.00691237	1.14276793288418
Q02952	Q02952	AKA12_HUMAN	AKAP12	A-kinase anchor protein 12	0.00179191873596675	0.00695819	2.45259049831296
Q9NR09	Q9NR09	BIRC6_HUMAN	BIRC6	Baculoviral IAP repeat-containing protein 6	0.00179568267323922	0.00696731	0.669052054537207
O43592	O43592	XPOT_HUMAN	XPOT	Exportin-T	0.0018234168949406	0.00706934	-0.783211939135292
Q5MIZ7;Q6IN85	Q6IN85;Q5MIZ7	P4R3A_HUMAN;P4R3B_HUMAN	PPP4R3A;PPP4R3B	Serine/threonine-protein phosphatase 4 regulatory subunit 3B	0.00183179377820965	0.00709622	-0.618506007057167
O15027	O15027	SC16A_HUMAN	SEC16A	Protein transport protein Sec16A	0.00184159058872481	0.00712294	0.554091666773346
Q92974	Q92974	ARHG2_HUMAN	ARHGEF2	Rho guanine nucleotide exchange factor 2	0.00184117042875995	0.00712294	0.750475008504342
P28288	P28288	ABCD3_HUMAN	ABCD3	ATP-binding cassette sub-family D member 3	0.00185154025461586	0.0071558	0.528195371662221
O95140	O95140	MFN2_HUMAN	MFN2	Mitofusin-2	0.00185670719526704	0.00717013	0.847684026997747
Q8NBF2	Q8NBF2	NHLC2_HUMAN	NHLRC2	NHL repeat-containing protein 2	0.00186399310450902	0.00719261	-0.418818057965755
Q96AA3	Q96AA3	RFT1_HUMAN	RFT1	Protein RFT1 homolog	0.00188637297851102	0.00727326	-0.895795216081307
P49848	P49848	TAF6_HUMAN	TAF6	Transcription initiation factor TFIID subunit 6	0.00189902938708893	0.00731632	-0.673078662692646
Q9NRW7	Q9NRW7	VPS45_HUMAN	VPS45	Vacuolar protein sorting-associated protein 45	0.00191020077324814	0.00735237	0.729894759937764
Q9NS93	Q9NS93	TM7S3_HUMAN	TM7SF3	Transmembrane 7 superfamily member 3	0.00191137651066799	0.00735237	0.961206802444515
Q8TCF1	Q8TCF1	ZFAN1_HUMAN	ZFAND1	AN1-type zinc finger protein 1	0.00191300275099257	0.00735287	1.10163006785774
Q9BPW8	Q9BPW8	NIPS1_HUMAN	NIPSNAP1	Protein NipSnap homolog 1	0.00191529158558168	0.00735592	1.03597158175818
Q8IXM2	Q8IXM2	BAP18_HUMAN	BAP18	Chromatin complexes subunit BAP18	0.00191681668217871	0.00735603	1.47329171669535
P37802;Q9UI15	P37802;Q9UI15	TAGL2_HUMAN;TAGL3_HUMAN	TAGLN2;TAGLN3	Transgelin-2	0.00192423532348573	0.00737299	1.33480902233609
Q15907	Q15907	RB11B_HUMAN	RAB11B	Ras-related protein Rab-11B	0.00192314494248519	0.00737299	0.488198918865471
O94763	O94763	RMP_HUMAN	URI1	Unconventional prefoldin RPB5 interactor 1	0.00192773581871905	0.00738065	0.915740306052207
P48736	P48736	PK3CG_HUMAN	PIK3CG	Phosphatidylinositol 4,5-bisphosphate 3-kinase catalytic subunit gamma isoform	0.00193835065472603	0.00741551	0.745401105590407
O43708	O43708	MAAI_HUMAN	GSTZ1	Maleylacetoacetate isomerase	0.00195175713009265	0.00746099	1.06574309129797
Q969S3	Q969S3	ZN622_HUMAN	ZNF622	Zinc finger protein 622	0.00198329265530294	0.00757565	-0.90355318629555
P50750	P50750	CDK9_HUMAN	CDK9	Cyclin-dependent kinase 9	0.00199009916959415	0.00758986	-0.665389282640568
Q96RE7	Q96RE7	NACC1_HUMAN	NACC1	Nucleus accumbens-associated protein 1	0.00198970290024144	0.00758986	-0.715700352027785
Q9Y4E8	Q9Y4E8	UBP15_HUMAN	USP15	Ubiquitin carboxyl-terminal hydrolase 15	0.00199511063908115	0.00760307	-0.597395922854162
P84077	P61204;P84077	ARF1_HUMAN	ARF1	ADP-ribosylation factor 1	0.00200018622757632	0.00761651	0.454386343662247
Q6ZSR9	Q6ZSR9	YJ005_HUMAN	NA	Uncharacterized protein FLJ45252	0.00200666282677943	0.00763526	0.773390619168566
Q06210	Q06210	GFPT1_HUMAN	GFPT1	Glutamine--fructose-6-phosphate aminotransferase [isomerizing] 1	0.00201055167884172	0.00764414	0.773732470927939
O75503	O75503	CLN5_HUMAN	CLN5	Ceroid-lipofuscinosis neuronal protein 5	0.00202539571997562	0.00768868	0.770425003813305
P31947	P31947	1433S_HUMAN	SFN	14-3-3 protein sigma	0.00202482389910401	0.00768868	-3.23277534550163
P40424	P40424	PBX1_HUMAN	PBX1	Pre-B-cell leukemia transcription factor 1	0.00203242361409857	0.00770941	1.46155628371786
P02545	P02545	LMNA_HUMAN	LMNA	Prelamin-A/C	0.00204984217990651	0.0077586	1.47842872785847
Q01105	P0DME0;Q01105	SET_HUMAN	SET	Protein SET	0.00204822541239619	0.0077586	0.559892020036692
Q9BX40	Q9BX40	LS14B_HUMAN	LSM14B	Protein LSM14 homolog B	0.0020501269568554	0.0077586	-0.81089665048378
Q969T9	Q969T9	WBP2_HUMAN	WBP2	WW domain-binding protein 2	0.00205687052391145	0.00777813	-0.976643364237933
Q86TC9;Q8WX93	Q8WX93;Q86TC9	MYPN_HUMAN;PALLD_HUMAN	MYPN;PALLD	Myopalladin	0.00207159597997571	0.0078278	1.84207540764103
O94979	O94979	SC31A_HUMAN	SEC31A	Protein transport protein Sec31A	0.00208979983893043	0.00789052	0.950327097170398
Q8NFF5	Q8NFF5	FAD1_HUMAN	FLAD1	FAD synthase	0.00209197677854552	0.00789268	0.689071691578064
O43159	O43159	RRP8_HUMAN	RRP8	Ribosomal RNA-processing protein 8	0.00211116201495192	0.00795895	-0.861803627619331
P53618	P53618	COPB_HUMAN	COPB1	Coatomer subunit beta	0.00212797358142168	0.00801618	0.337531166520314
P18084	P18084	ITB5_HUMAN	ITGB5	Integrin beta-5	0.00215991183212654	0.00813027	1.52337732972166
Q16774	Q16774	KGUA_HUMAN	GUK1	Guanylate kinase	0.00218372214392112	0.0082136	0.839050342713527
P24390;P33947	P24390;P33947	ERD21_HUMAN;ERD22_HUMAN	KDELR1;KDELR2	ER lumen protein-retaining receptor 1	0.00219450187134193	0.00824784	0.86602126855734
Q02809	Q02809	PLOD1_HUMAN	PLOD1	Procollagen-lysine,2-oxoglutarate 5-dioxygenase 1	0.00220006454704366	0.00826243	1.03844606254762
P31949	P31949	S10AB_HUMAN	S100A11	Protein S100-A11	0.00222163991064962	0.00833709	1.47800261060118
O95081	O95081	AGFG2_HUMAN	AGFG2	Arf-GAP domain and FG repeat-containing protein 2	0.00224712228435743	0.00842628	1.21292236073552
P23786	P23786	CPT2_HUMAN	CPT2	Carnitine O-palmitoyltransferase 2, mitochondrial	0.00225655996384105	0.00845522	1.05828705156561
Q96HD1	Q96HD1	CREL1_HUMAN	CRELD1	Protein disulfide isomerase CRELD1	0.00225837796007452	0.00845559	1.26224344055587
O15230	O15230	LAMA5_HUMAN	LAMA5	Laminin subunit alpha-5	0.00228030808346188	0.0085312	1.94963174113974
Q96EA4	Q96EA4	SPDLY_HUMAN	SPDL1	Protein Spindly	0.00228416467995711	0.00853913	-1.19314361692715
P33527	P33527	MRP1_HUMAN	ABCC1	Multidrug resistance-associated protein 1	0.00230387550522502	0.00860627	0.753238708507215
Q9BW92	Q9BW92	SYTM_HUMAN	TARS2	Threonine--tRNA ligase, mitochondrial	0.00232072219707387	0.00866262	1.08538219726626
P62917	P62917	RL8_HUMAN	RPL8	60S ribosomal protein L8	0.00235054793899269	0.00876729	-0.381208066649716
Q7Z3D6	Q7Z3D6	GLUCM_HUMAN	DGLUCY	D-glutamate cyclase, mitochondrial	0.00236989039331362	0.00883274	0.843054065512849
A6NHX0	A6NHX0	CAST2_HUMAN	CASTOR2	Cytosolic arginine sensor for mTORC1 subunit 2	0.00238145482809783	0.0088624	1.41951190381936
Q9Y3B8	Q9Y3B8	ORN_HUMAN	REXO2	Oligoribonuclease, mitochondrial	0.0023796838019925	0.0088624	1.01131173049471
Q93034	Q93034	CUL5_HUMAN	CUL5	Cullin-5	0.00238671409929476	0.00887525	0.58588429517685
Q15370	Q15370	ELOB_HUMAN	ELOB	Elongin-B	0.00239243858075157	0.00888982	0.36460405641828
O75369;P21333;Q14315	O75369;Q14315;P21333	FLNA_HUMAN;FLNB_HUMAN;FLNC_HUMAN	FLNA;FLNB;FLNC	Filamin-B	0.00239696483780802	0.00889991	1.12587694758237
P12235	P12235	ADT1_HUMAN	SLC25A4	ADP/ATP translocase 1	0.00240580748184989	0.00892477	0.76990776286965
P63096	P63096	GNAI1_HUMAN	GNAI1	Guanine nucleotide-binding protein G(i) subunit alpha-1	0.0024072919521091	0.00892477	1.37320478447029
P29373	P29373	RABP2_HUMAN	CRABP2	Cellular retinoic acid-binding protein 2	0.00240934189507956	0.00892564	2.84917769270094
Q9H4G4	Q9H4G4	GAPR1_HUMAN	GLIPR2	Golgi-associated plant pathogenesis-related protein 1	0.00241777827997853	0.00894341	1.73039764293466
Q9P0S9	Q9P0S9	TM14C_HUMAN	TMEM14C	Transmembrane protein 14C	0.00241740166932866	0.00894341	1.03822764083209
P25490	P25490	TYY1_HUMAN	YY1	Transcriptional repressor protein YY1	0.00242254212690946	0.0089543	-0.567417352911509
Q96D15	Q96D15	RCN3_HUMAN	RCN3	Reticulocalbin-3	0.00243142702939426	0.00898039	1.5937221263486
Q9NY65	Q9NY65	TBA8_HUMAN	TUBA8	Tubulin alpha-8 chain	0.0024354924186244	0.00898865	0.693111417118626
O95433	O95433	AHSA1_HUMAN	AHSA1	Activator of 90 kDa heat shock protein ATPase homolog 1	0.00244435708924732	0.0090146	-0.744823003930289
O95677	Q99502;O95677	EYA4_HUMAN	EYA4	Eyes absent homolog 4	0.00244744083263856	0.0090192	1.17240913153717
P21953	P21953	ODBB_HUMAN	BCKDHB	2-oxoisovalerate dehydrogenase subunit beta, mitochondrial	0.00245675302281049	0.00904674	1.29713060525733
Q9NP81	Q9NP81	SYSM_HUMAN	SARS2	Serine--tRNA ligase, mitochondrial	0.00246051938315492	0.00905383	1.35361810124321
P55854;P61956	P55854;P61956;Q6EEV6	SUMO2_HUMAN;SUMO3_HUMAN	SUMO2;SUMO3	Small ubiquitin-related modifier 3	0.00246241650686329	0.00905403	-0.419324507838304
A8CG34	A8CG34;A6NF01;Q96HA1	P121C_HUMAN	POM121C	Nuclear envelope pore membrane protein POM 121C	0.00246925332599823	0.00907238	1.02587423942885
O75381	O75381	PEX14_HUMAN	PEX14	Peroxisomal membrane protein PEX14	0.00248946225011453	0.00912077	0.566674042823436
P00813	P00813	ADA_HUMAN	ADA	Adenosine deaminase	0.00248984343094103	0.00912077	1.263568521804
P00846	P00846	ATP6_HUMAN	MT-ATP6	ATP synthase subunit a	0.00248622825272648	0.00912077	-0.61726988314074
Q9H4Z3	Q9H4Z3	CAPAM_HUMAN	PCIF1	mRNA (2'-O-methyladenosine-N(6)-)-methyltransferase	0.00248744297011478	0.00912077	0.799600423009743
Q13123	Q13123	RED_HUMAN	IK	Protein Red	0.00249321398721269	0.00912631	-0.53666305813038
P05783;P08727	P05783;P08727	K1C18_HUMAN;K1C19_HUMAN	KRT18;KRT19	Keratin, type I cytoskeletal 18	0.00251302573355657	0.00919199	2.00552525157701
P27708	P27708	PYR1_HUMAN	CAD	CAD protein	0.00252495499828975	0.0092219	-0.597434013325305
P60604	P60604	UB2G2_HUMAN	UBE2G2	Ubiquitin-conjugating enzyme E2 G2	0.00252480348741963	0.0092219	-0.44281469687396
O95169	O95169	NDUB8_HUMAN	NDUFB8	NADH dehydrogenase [ubiquinone] 1 beta subcomplex subunit 8, mitochondrial	0.00256088302576532	0.00934618	-0.580476159141686
P61006	P61006	RAB8A_HUMAN	RAB8A	Ras-related protein Rab-8A	0.00256329407462872	0.00934804	-0.607223165517915
P35579;P35749	P35579;P35749	MYH11_HUMAN;MYH9_HUMAN	MYH11;MYH9	Myosin-9	0.00259852139755963	0.00946948	1.59076243651065
P51531;P51532	P51531;P51532	SMCA2_HUMAN;SMCA4_HUMAN	SMARCA2;SMARCA4	Probable global transcription activator SNF2L2	0.00261115867668482	0.00950849	0.614064197094748
P68400	Q8NEV1;P68400	CSK21_HUMAN	CSNK2A1	Casein kinase II subunit alpha	0.00261330034533846	0.00950924	-0.371040964577709
O00562	O00562	PITM1_HUMAN	PITPNM1	Membrane-associated phosphatidylinositol transfer protein 1	0.00263460220163895	0.00956551	0.934342579037512
P35080	P35080	PROF2_HUMAN	PFN2	Profilin-2	0.00263315194115481	0.00956551	0.811678734907026
Q99873	Q99873	ANM1_HUMAN	PRMT1	Protein arginine N-methyltransferase 1	0.00263375089776804	0.00956551	-0.480474050423748
P50851	P50851	LRBA_HUMAN	LRBA	Lipopolysaccharide-responsive and beige-like anchor protein	0.00263972771554137	0.00957705	-0.882104442094509
P43487	P43487	RANG_HUMAN	RANBP1	Ran-specific GTPase-activating protein	0.00265040034956633	0.00960599	-0.585879077388253
Q9UBB4	Q9UBB4	ATX10_HUMAN	ATXN10	Ataxin-10	0.00265161218403892	0.00960599	-0.682967281131045
Q53FA7	Q53FA7	QORX_HUMAN	TP53I3	Quinone oxidoreductase PIG3	0.00265427750937155	0.00960856	-0.905541155061982
Q9HCS7	Q9HCS7	SYF1_HUMAN	XAB2	Pre-mRNA-splicing factor SYF1	0.00266871874355065	0.00965373	-0.556451440773042
O60716	O60716	CTND1_HUMAN	CTNND1	Catenin delta-1	0.00267348323623752	0.00966386	0.746243677854231
P07437;P68371;Q13509;Q13885;Q9BVA1	Q13885;Q9BVA1;P68371;P07437;Q13509	TBB2A_HUMAN;TBB2B_HUMAN;TBB3_HUMAN;TBB4B_HUMAN;TBB5_HUMAN	TUBB;TUBB2A;TUBB2B;TUBB3;TUBB4B	Tubulin beta chain	0.00270023248248844	0.00975337	0.510649933728065
Q9H553	Q9H553	ALG2_HUMAN	ALG2	Alpha-1,3/1,6-mannosyltransferase ALG2	0.00271054394015878	0.00978343	-1.24561185505361
Q52LJ0;Q8NCA5	Q52LJ0;Q8NCA5	FA98A_HUMAN;FA98B_HUMAN	FAM98A;FAM98B	Protein FAM98B	0.00271624926086456	0.00979683	-0.832707584875578
O75044	O75044	SRGP2_HUMAN	SRGAP2	SLIT-ROBO Rho GTPase-activating protein 2	0.00273620377417294	0.00986157	0.68170702814389
P21741	P21741	MK_HUMAN	MDK	Midkine	0.00273839204693507	0.00986222	-1.58683311007485
Q8WWX9	Q8WWX9	SELM_HUMAN	SELENOM	Selenoprotein M	0.00275242485776649	0.00990551	1.52978490646051
P55957	P55957	BID_HUMAN	BID	BH3-interacting domain death agonist	0.00276526249380923	0.00994443	-1.4985758484299
Q86XD8	Q86XD8	ZFAN4_HUMAN	ZFAND4	AN1-type zinc finger protein 4	0.00277045408789218	0.00995581	-0.782732388861586
O60256;Q14558	Q14558;O60256	KPRA_HUMAN;KPRB_HUMAN	PRPSAP1;PRPSAP2	Phosphoribosyl pyrophosphate synthase-associated protein 2	0.0027746089822009	0.00996346	-0.490802589523422
Q96Q11	Q96Q11	TRNT1_HUMAN	TRNT1	CCA tRNA nucleotidyltransferase 1, mitochondrial	0.00281690997682752	0.0101079	0.59844301422298
Q9BXY0	Q9BXY0	MAK16_HUMAN	MAK16	Protein MAK16 homolog	0.00281895366936271	0.0101079	-1.02697747375476
Q9UJA5	Q9UJA5	TRM6_HUMAN	TRMT6	tRNA (adenine(58)-N(1))-methyltransferase non-catalytic subunit TRM6	0.00282401588001797	0.0101187	-0.903750872956969
P49189	P49189	AL9A1_HUMAN	ALDH9A1	4-trimethylaminobutyraldehyde dehydrogenase	0.00283634819387713	0.0101555	0.491575059145074
Q9C0J8	Q9C0J8	WDR33_HUMAN	WDR33	pre-mRNA 3' end processing protein WDR33	0.00287251367284968	0.0102775	-0.653949912922954
Q86UU1	Q86UU1	PHLB1_HUMAN	PHLDB1	Pleckstrin homology-like domain family B member 1	0.00288338475905942	0.0103089	0.934649070426072
Q5JTJ3	Q5JTJ3	COA6_HUMAN	COA6	Cytochrome c oxidase assembly factor 6 homolog	0.00288610068741311	0.0103111	0.603528412778932
P35250	P35250	RFC2_HUMAN	RFC2	Replication factor C subunit 2	0.00292654749394909	0.0104416	-0.427020108244189
Q9NZJ4	Q9NZJ4	SACS_HUMAN	SACS	Sacsin	0.00292687857449663	0.0104416	-1.12030643510955
P23219	P23219	PGH1_HUMAN	PTGS1	Prostaglandin G/H synthase 1	0.00293410130513637	0.0104522	1.258829242496
Q6P2E9	Q6P2E9	EDC4_HUMAN	EDC4	Enhancer of mRNA-decapping protein 4	0.00293213746264145	0.0104522	-0.559990029415637
Q7Z2K6	Q7Z2K6	ERMP1_HUMAN	ERMP1	Endoplasmic reticulum metallopeptidase 1	0.00299454824554488	0.0106598	1.15359385001687
Q9NXV6	Q9NXV6	CARF_HUMAN	CDKN2AIP	CDKN2A-interacting protein	0.0030028108535511	0.0106815	-0.774359480652702
P04899	P04899	GNAI2_HUMAN	GNAI2	Guanine nucleotide-binding protein G(i) subunit alpha-2	0.00300668212646603	0.0106875	0.930255676008827
P62750	P62750	RL23A_HUMAN	RPL23A	60S ribosomal protein L23a	0.00301100075707421	0.0106951	-0.355644333660422
Q5VZK9	Q5VZK9	CARL1_HUMAN	CARMIL1	F-actin-uncapping protein LRRC16A	0.00302653868924546	0.0107426	1.74562700200722
P54802	P54802	ANAG_HUMAN	NAGLU	Alpha-N-acetylglucosaminidase	0.00303746615757693	0.0107736	0.82559557155184
P06753	P06753	TPM3_HUMAN	TPM3	Tropomyosin alpha-3 chain	0.00304246788084546	0.0107835	0.466224483704519
A8K0Z3;Q9NQA3	Q6VEQ5;A8MWX3;A8K0Z3;C4AMC7;Q9NQA3	WASH1_HUMAN;WASH6_HUMAN	WASH6P;WASHC1	WASH complex subunit 1	0.00304516346700221	0.0107853	-0.864035044601877
P00492	P00492	HPRT_HUMAN	HPRT1	Hypoxanthine-guanine phosphoribosyltransferase	0.00304764769529188	0.0107863	-0.507062658866424
Q9H3K2	Q9H3K2	GHITM_HUMAN	GHITM	Growth hormone-inducible transmembrane protein	0.00306463568339809	0.0108387	-0.635288280605021
O14979;Q14103	O14979;Q14103	HNRDL_HUMAN;HNRPD_HUMAN	HNRNPD;HNRNPDL	Heterogeneous nuclear ribonucleoprotein D-like	0.00307874820904219	0.0108808	-0.916148960969849
O00442	O00442	RTCA_HUMAN	RTCA	RNA 3'-terminal phosphate cyclase	0.00310667347199604	0.0109716	0.91149344296343
Q2TB90	Q2TB90	HKDC1_HUMAN	HKDC1	Hexokinase HKDC1	0.00313230518502003	0.0110541	-1.49585403241891
A5YKK6	A5YKK6	CNOT1_HUMAN	CNOT1	CCR4-NOT transcription complex subunit 1	0.0031484553785389	0.0111032	-0.414186656133165
Q6UN15	Q6UN15	FIP1_HUMAN	FIP1L1	Pre-mRNA 3'-end-processing factor FIP1	0.0031938954468033	0.0112553	-0.498244227575164
Q8IYS1	Q8IYS1	P20D2_HUMAN	PM20D2	Xaa-Arg dipeptidase	0.00319738813260066	0.0112596	-0.616900454838639
O95394	O95394	AGM1_HUMAN	PGM3	Phosphoacetylglucosamine mutase	0.00320823419774654	0.0112897	0.804864713485955
P23297	P23297	S10A1_HUMAN	S100A1	Protein S100-A1	0.00321329336321694	0.0112994	3.27019421545274
Q96JJ7	Q96JJ7	TMX3_HUMAN	TMX3	Protein disulfide-isomerase TMX3	0.00321939912051328	0.0113128	-0.715168663969269
P14649;P60660	P60660;P14649	MYL6B_HUMAN;MYL6_HUMAN	MYL6;MYL6B	Myosin light chain 6B	0.00323361280537576	0.0113546	1.04757809058818
Q96P11	Q96P11	NSUN5_HUMAN	NSUN5	28S rRNA (cytosine-C(5))-methyltransferase	0.00324718232018649	0.0113941	-0.677514759366861
P13929	P13929	ENOB_HUMAN	ENO3	Beta-enolase	0.00325853555485978	0.0114207	-1.28141429210455
Q9UHD9;Q9UMX0	Q9UMX0;Q9UHD9	UBQL1_HUMAN;UBQL2_HUMAN	UBQLN1;UBQLN2	Ubiquilin-2	0.00325941389626564	0.0114207	-0.440374700117435
Q9NTZ6	Q9NTZ6	RBM12_HUMAN	RBM12	RNA-binding protein 12	0.0032873568508366	0.0115104	-0.468679920162202
Q8WWQ0	Q9NSI6;Q8WWQ0	PHIP_HUMAN	PHIP	PH-interacting protein	0.00333409882509504	0.0116575	0.803269112616235
Q9BRQ0	Q9BRQ0	PYGO2_HUMAN	PYGO2	Pygopus homolog 2	0.0033337257758703	0.0116575	0.788329000767938
O14735	O14735	CDIPT_HUMAN	CDIPT	CDP-diacylglycerol--inositol 3-phosphatidyltransferase	0.00334938160443418	0.0117026	0.745197496992489
P10114;P61225;Q9Y3L5	P10114;P61225;Q9Y3L5	RAP2A_HUMAN;RAP2B_HUMAN;RAP2C_HUMAN	RAP2A;RAP2B;RAP2C	Ras-related protein Rap-2a	0.00336657694620016	0.0117543	-0.498655470727968
O75964	O75964	ATP5L_HUMAN	ATP5MG	ATP synthase subunit g, mitochondrial	0.00339025139841938	0.0118277	-0.514651565123526
P30038	P30038	AL4A1_HUMAN	ALDH4A1	Delta-1-pyrroline-5-carboxylate dehydrogenase, mitochondrial	0.0033924058222867	0.0118277	1.43367596397847
P30825	P30825	SL7A1_HUMAN	SLC7A1	High affinity cationic amino acid transporter 1	0.00339597950009041	0.0118318	-1.11322215962162
O75179;Q8IWZ3	O75179;Q8IWZ3	ANKH1_HUMAN;ANR17_HUMAN	ANKHD1;ANKRD17	Ankyrin repeat domain-containing protein 17	0.00339879821027975	0.0118332	-0.46960039913585
O15160	O15160	RPAC1_HUMAN	POLR1C	DNA-directed RNA polymerases I and III subunit RPAC1	0.00343193753152733	0.0119401	-0.526659383396048
P05091	O94788;P05091	ALDH2_HUMAN	ALDH2	Aldehyde dehydrogenase, mitochondrial	0.00346395524114109	0.0120345	2.34973371021772
Q9NZT2	Q9NZT2	OGFR_HUMAN	OGFR	Opioid growth factor receptor	0.00346303262565863	0.0120345	0.491322712604386
P55769	P55769	NH2L1_HUMAN	SNU13	NHP2-like protein 1	0.00346897099251753	0.0120434	-0.34657170975597
Q9H7C4	Q9H7C4	SYNCI_HUMAN	SYNC	Syncoilin	0.00348818065221289	0.0121015	0.825048746729784
O75131	O75131	CPNE3_HUMAN	CPNE3	Copine-3	0.0034917940145058	0.0121055	0.626374529928036
P37108	P37108	SRP14_HUMAN	SRP14	Signal recognition particle 14 kDa protein	0.00351648330830404	0.0121817	-0.584384225717869
Q96KB5	Q96KB5	TOPK_HUMAN	PBK	Lymphokine-activated killer T-cell-originated protein kinase	0.00351870668196748	0.0121817	-0.744111210875676
Q9BV79	Q9BV79	MECR_HUMAN	MECR	Enoyl-[acyl-carrier-protein] reductase, mitochondrial	0.00352130985727792	0.0121821	0.991086834419388
Q9Y490	Q9Y490	TLN1_HUMAN	TLN1	Talin-1	0.0035362415486195	0.0122252	1.06832993287704
P63261	P63261	ACTG_HUMAN	ACTG1	Actin, cytoplasmic 2	0.00354588546430514	0.0122499	1.27777088258645
O60826	O60826	CCD22_HUMAN	CCDC22	Coiled-coil domain-containing protein 22	0.00359053375590365	0.0123954	-0.547912829727871
Q96A35	Q96A35	RM24_HUMAN	MRPL24	39S ribosomal protein L24, mitochondrial	0.00360048513181201	0.012421	0.446735042678011
O76071	O76071	CIAO1_HUMAN	CIAO1	Probable cytosolic iron-sulfur protein assembly protein CIAO1	0.00360920153485546	0.0124346	-0.474318508113079
Q9NVA1	Q9NVA1	UQCC1_HUMAN	UQCC1	Ubiquinol-cytochrome-c reductase complex assembly factor 1	0.00360948784713356	0.0124346	0.967576138507187
Q03701	Q03701	CEBPZ_HUMAN	CEBPZ	CCAAT/enhancer-binding protein zeta	0.00363277884088922	0.0125061	-0.519801759424833
P02649	P02649	APOE_HUMAN	APOE	Apolipoprotein E	0.00364021369722735	0.0125142	0.837825676023485
Q9UMY1	Q9UMY1	NOL7_HUMAN	NOL7	Nucleolar protein 7	0.00363929181586274	0.0125142	-0.457809771772059
Q9P2T1	Q9P2T1	GMPR2_HUMAN	GMPR2	GMP reductase 2	0.0036482111201636	0.0125329	0.579677851774715
P48651	P48651	PTSS1_HUMAN	PTDSS1	Phosphatidylserine synthase 1	0.00365534184447216	0.0125399	0.564227466858235
Q8IY17	Q8IY17	PLPL6_HUMAN	PNPLA6	Patatin-like phospholipase domain-containing protein 6	0.00365488878770478	0.0125399	-0.890005319161158
P28289;Q9NYL9	P28289;Q9NYL9	TMOD1_HUMAN;TMOD3_HUMAN	TMOD1;TMOD3	Tropomodulin-1	0.0036625848088345	0.012556	0.719125050551352
Q9UL25	Q9UL25	RAB21_HUMAN	RAB21	Ras-related protein Rab-21	0.0036757994571154	0.0125925	-0.68155792434224
Q9P0K7	Q9P0K7	RAI14_HUMAN	RAI14	Ankycorbin	0.0036799877795543	0.0125981	0.76696755129511
P48426;P78356	P48426;P78356	PI42A_HUMAN;PI42B_HUMAN	PIP4K2A;PIP4K2B	Phosphatidylinositol 5-phosphate 4-kinase type-2 alpha	0.00373203856410161	0.0127674	0.755407470608915
P62081	P62081	RS7_HUMAN	RPS7	40S ribosomal protein S7	0.00376867131434977	0.0128837	-0.323528233916125
Q4J6C6	Q4J6C6	PPCEL_HUMAN	PREPL	Prolyl endopeptidase-like	0.0037761245911953	0.0129002	0.578067218645312
Q8WX93	Q8WX93	PALLD_HUMAN	PALLD	Palladin	0.00378682697100139	0.0129278	1.50079761763072
P48506	P48506	GSH1_HUMAN	GCLC	Glutamate--cysteine ligase catalytic subunit	0.0038012639158842	0.0129681	-1.08532971090831
P84103;Q16629	P84103;Q16629	SRSF3_HUMAN;SRSF7_HUMAN	SRSF3;SRSF7	Serine/arginine-rich splicing factor 3	0.00380849800686085	0.0129838	-0.464967896482218
O43678	O43678	NDUA2_HUMAN	NDUFA2	NADH dehydrogenase [ubiquinone] 1 alpha subcomplex subunit 2	0.00384267234708588	0.0130912	-0.333261583165111
O60245	O60245	PCDH7_HUMAN	PCDH7	Protocadherin-7	0.0038521508625827	0.0131144	-0.529325561715027
P05387	P05387	RLA2_HUMAN	RPLP2	60S acidic ribosomal protein P2	0.00388843625840597	0.013212	-0.330770989520712
P55268	P55268	LAMB2_HUMAN	LAMB2	Laminin subunit beta-2	0.00388889277782735	0.013212	1.63651505776906
Q9BZ67	Q9BZ67;Q9BZ68	FRMD8_HUMAN	FRMD8	FERM domain-containing protein 8	0.00388570636737854	0.013212	0.61669472757815
Q96EU7	Q96EU7	C1GLC_HUMAN	C1GALT1C1	C1GALT1-specific chaperone 1	0.00389896065123453	0.0132371	-0.545530649035918
P07203	P07203	GPX1_HUMAN	GPX1	Glutathione peroxidase 1	0.00390846595523647	0.0132602	1.22936614448648
Q8NGA1	Q8NGA1	OR1M1_HUMAN	OR1M1	Olfactory receptor 1M1	0.0039132995607293	0.0132674	1.01690165482468
O60353	O60353	FZD6_HUMAN	FZD6	Frizzled-6	0.00393542826485482	0.0133333	0.934559611887758
Q96JB2	Q96JB2	COG3_HUMAN	COG3	Conserved oligomeric Golgi complex subunit 3	0.00399887798011029	0.0135389	0.698974851441886
P27695	P27695	APEX1_HUMAN	APEX1	DNA-(apurinic or apyrimidinic site) endonuclease	0.0040046580437743	0.0135491	0.575939183712777
O15067	O15067	PUR4_HUMAN	PFAS	Phosphoribosylformylglycinamidine synthase	0.00403062819340217	0.0136225	1.16407056465633
Q9H4M9;Q9NZN3;Q9NZN4	Q9NZN4;Q9H4M9;Q9NZN3	EHD1_HUMAN;EHD2_HUMAN;EHD3_HUMAN	EHD1;EHD2;EHD3	EH domain-containing protein 1	0.00403187681275905	0.0136225	0.671612009398913
Q96JG6	Q96JG6	VPS50_HUMAN	VPS50	Syndetin	0.00404057722070727	0.0136425	0.864429831509092
Q9NNW5	Q9NNW5	WDR6_HUMAN	WDR6	WD repeat-containing protein 6	0.00406760525252958	0.0137243	-0.446039616745203
P56134	P56134	ATPK_HUMAN	ATP5MF	ATP synthase subunit f, mitochondrial	0.00407378515660145	0.0137358	-0.612607185874733
Q8WW59	Q8WW59	SPRY4_HUMAN	SPRYD4	SPRY domain-containing protein 4	0.00407792261082532	0.0137403	0.774263807258258
P36969	P36969	GPX4_HUMAN	GPX4	Phospholipid hydroperoxide glutathione peroxidase	0.00408902107993789	0.0137682	0.66057451786952
Q96T76	Q96T76	MMS19_HUMAN	MMS19	MMS19 nucleotide excision repair protein homolog	0.00409834172786464	0.0137902	-0.513514531974167
P35222	P35222	CTNB1_HUMAN	CTNNB1	Catenin beta-1	0.00413401680962027	0.0139007	1.37387182121024
P27816	P27816	MAP4_HUMAN	MAP4	Microtubule-associated protein 4	0.00415039059897631	0.0139462	0.487718003491988
Q9H307	Q9H307	PININ_HUMAN	PNN	Pinin	0.00419077674296633	0.0140723	-0.367843132006112
P61803	P61803	DAD1_HUMAN	DAD1	Dolichyl-diphosphooligosaccharide--protein glycosyltransferase subunit DAD1	0.00420795998342977	0.0141204	0.385531094432555
Q93008	Q93008;O00507	USP9X_HUMAN	USP9X	Probable ubiquitin carboxyl-terminal hydrolase FAF-X	0.0042110533668527	0.0141211	-0.244707771769882
Q9BRK5	Q9BRK5	CAB45_HUMAN	SDF4	45 kDa calcium-binding protein	0.00423060220569459	0.014177	0.861862981082783
Q9BZE1	Q9BZE1	RM37_HUMAN	MRPL37	39S ribosomal protein L37, mitochondrial	0.00423538583713249	0.0141833	0.299953546501001
P54725;P54727	P54725;P54727	RD23A_HUMAN;RD23B_HUMAN	RAD23A;RAD23B	UV excision repair protein RAD23 homolog A	0.00426841180010932	0.0142842	-0.413323471789688
P16298;Q08209	P16298;Q08209	PP2BA_HUMAN;PP2BB_HUMAN	PPP3CA;PPP3CB	Serine/threonine-protein phosphatase 2B catalytic subunit beta isoform	0.00427671634853796	0.0143023	1.03001809085741
Q8NB37	Q8NB37	GALD1_HUMAN	GATD1	Glutamine amidotransferase-like class 1 domain-containing protein 1	0.00431696543721494	0.0144271	1.03812684806998
P62826	P62826	RAN_HUMAN	RAN	GTP-binding nuclear protein Ran	0.00432667058369023	0.0144427	-0.373766253770107
Q9UHG3	Q9UHG3	PCYOX_HUMAN	PCYOX1	Prenylcysteine oxidase 1	0.00432752751351558	0.0144427	1.08650091827232
Q9Y5S9	Q9Y5S9	RBM8A_HUMAN	RBM8A	RNA-binding protein 8A	0.00435569925567023	0.0145269	-0.320286863956138
P00441	P00441	SODC_HUMAN	SOD1	Superoxide dismutase [Cu-Zn]	0.00436292284845885	0.0145335	0.616474659064028
Q14160;Q9BTT6	Q9BTT6;Q14160	LRRC1_HUMAN;SCRIB_HUMAN	LRRC1;SCRIB	Protein scribble homolog	0.0043635890146747	0.0145335	0.75942706412108
Q7L2H7	Q7L2H7	EIF3M_HUMAN	EIF3M	Eukaryotic translation initiation factor 3 subunit M	0.0043726062282828	0.0145346	-0.414642108509206
Q9NPD3	Q9NPD3	EXOS4_HUMAN	EXOSC4	Exosome complex component RRP41	0.00437037607878257	0.0145346	-0.698588621064559
Q9NUU7	Q9UHL0;Q9NUU7	DD19A_HUMAN	DDX19A	ATP-dependent RNA helicase DDX19A	0.0043728051438978	0.0145346	-0.770605119367357
O75879	O75879	GATB_HUMAN	GATB	Glutamyl-tRNA(Gln) amidotransferase subunit B, mitochondrial	0.00438668638113724	0.0145538	0.556191339808827
O94992	O94992	HEXI1_HUMAN	HEXIM1	Protein HEXIM1	0.00438603592049915	0.0145538	-0.773625830913783
Q8NE86	Q8NE86	MCU_HUMAN	MCU	Calcium uniporter protein, mitochondrial	0.00438788846032624	0.0145538	-1.06912242135536
Q93062	Q93062	RBPMS_HUMAN	RBPMS	RNA-binding protein with multiple splicing	0.00439337332831074	0.0145538	-1.73454077723522
Q9H1P3	Q9H1P3	OSBL2_HUMAN	OSBPL2	Oxysterol-binding protein-related protein 2	0.00439096989173713	0.0145538	0.786185749456397
P34949	P34949	MPI_HUMAN	MPI	Mannose-6-phosphate isomerase	0.00439644658839294	0.0145542	-0.846338133382869
Q8N3U4	Q8N3U4	STAG2_HUMAN	STAG2	Cohesin subunit SA-2	0.00441062145532923	0.0145913	-0.57756747436023
Q6VY07	Q6VY07	PACS1_HUMAN	PACS1	Phosphofurin acidic cluster sorting protein 1	0.0044346264759682	0.0146608	0.688544884542594
Q6IAN0	Q6IAN0	DRS7B_HUMAN	DHRS7B	Dehydrogenase/reductase SDR family member 7B	0.00444659456355444	0.0146806	0.819047068129873
Q86XP3	Q86XP3	DDX42_HUMAN	DDX42	ATP-dependent RNA helicase DDX42	0.00444647343662562	0.0146806	-0.415507250868874
P62280	P62280	RS11_HUMAN	RPS11	40S ribosomal protein S11	0.00445506940985352	0.0146987	-0.361257879565759
P62877	P62877	RBX1_HUMAN	RBX1	E3 ubiquitin-protein ligase RBX1	0.00446615458070365	0.0147254	0.39374265982218
O00116	O00116	ADAS_HUMAN	AGPS	Alkyldihydroxyacetonephosphate synthase, peroxisomal	0.00458486092212085	0.0150676	-0.702862888885658
P10619	P10619	PPGB_HUMAN	CTSA	Lysosomal protective protein	0.00458239328307444	0.0150676	0.662662346738166
P50440	P50440	GATM_HUMAN	GATM	Glycine amidinotransferase, mitochondrial	0.00458525208064765	0.0150676	-0.726097373089093
Q6P582	Q6P582;Q6NZ67	MZT2A_HUMAN	MZT2A	Mitotic-spindle organizing protein 2A	0.00457777619390607	0.0150676	-0.681168896361712
Q86UV5	Q86UV5	UBP48_HUMAN	USP48	Ubiquitin carboxyl-terminal hydrolase 48	0.00457605484143996	0.0150676	0.378014233091143
P26440	P26440	IVD_HUMAN	IVD	Isovaleryl-CoA dehydrogenase, mitochondrial	0.00459930261390312	0.0151037	0.562199933890295
Q96T60	Q96T60	PNKP_HUMAN	PNKP	Bifunctional polynucleotide phosphatase/kinase	0.00461654806164336	0.0151502	0.670503654245334
P39060	P39060	COIA1_HUMAN	COL18A1	Collagen alpha-1(XVIII) chain	0.0046367676876119	0.0151962	0.911688997937265
Q96K37	Q96K37	S35E1_HUMAN	SLC35E1	Solute carrier family 35 member E1	0.00463640237271581	0.0151962	-0.760671663580165
P82673	P82673	RT35_HUMAN	MRPS35	28S ribosomal protein S35, mitochondrial	0.00464558191084958	0.015215	0.503265757695967
P50990	P50990	TCPQ_HUMAN	CCT8	T-complex protein 1 subunit theta	0.00465359841725431	0.015221	-0.352988660081163
Q92499	Q92499	DDX1_HUMAN	DDX1	ATP-dependent RNA helicase DDX1	0.00465077823054224	0.015221	-0.317785940199691
Q9HB40	Q9HB40	RISC_HUMAN	SCPEP1	Retinoid-inducible serine carboxypeptidase	0.00467497739234716	0.0152807	-1.07471528930117
Q99567	Q99567	NUP88_HUMAN	NUP88	Nuclear pore complex protein Nup88	0.0046919906189103	0.0153261	0.414065726355119
Q9Y6W5	Q9Y6W5	WASF2_HUMAN	WASF2	Wiskott-Aldrich syndrome protein family member 2	0.0047104631898426	0.0153763	0.653747042421159
O60825;Q16877	P16118;O60825;Q16877	F262_HUMAN;F264_HUMAN	PFKFB2;PFKFB4	6-phosphofructo-2-kinase/fructose-2,6-bisphosphatase 2	0.00471854951434739	0.0153924	1.11546162189812
O75323	O75323	NIPS2_HUMAN	NIPSNAP2	Protein NipSnap homolog 2	0.00473420717078086	0.0154333	0.51536256393608
Q99417	Q99417	MYCBP_HUMAN	MYCBP	c-Myc-binding protein	0.00476773122743942	0.0155323	0.367592214581538
O15372	O15372	EIF3H_HUMAN	EIF3H	Eukaryotic translation initiation factor 3 subunit H	0.00477629495902451	0.0155396	-0.382307966883058
Q9UPN4	Q9UPN4	CP131_HUMAN	CEP131	Centrosomal protein of 131 kDa	0.00477592415952188	0.0155396	-1.08486520200342
P58107	P58107	EPIPL_HUMAN	EPPK1	Epiplakin	0.00480610469383352	0.0156262	0.811769492680959
P36957	P36957	ODO2_HUMAN	DLST	Dihydrolipoyllysine-residue succinyltransferase component of 2-oxoglutarate dehydrogenase complex, mitochondrial	0.00481949411668699	0.0156594	0.437687590712731
Q07021	Q07021	C1QBP_HUMAN	C1QBP	Complement component 1 Q subcomponent-binding protein, mitochondrial	0.00484491082288766	0.0157108	0.76154029906526
Q8IYB8	Q8IYB8	SUV3_HUMAN	SUPV3L1	ATP-dependent RNA helicase SUPV3L1, mitochondrial	0.00484246774791344	0.0157108	-0.604236194225059
Q9UHD9	Q9UHD9	UBQL2_HUMAN	UBQLN2	Ubiquilin-2	0.00484492357138258	0.0157108	-0.634060039840559
Q9HBL7	Q9HBL7	PLRKT_HUMAN	PLGRKT	Plasminogen receptor (KT)	0.00486570952892261	0.0157678	0.7277507262096
P53621	P53621	COPA_HUMAN	COPA	Coatomer subunit alpha	0.004894477256717	0.0158435	0.2660004623134
Q9NWT6	Q9NWT6	HIF1N_HUMAN	HIF1AN	Hypoxia-inducible factor 1-alpha inhibitor	0.00489549796103549	0.0158435	-0.824268765942239
Q9NVE7	Q9NVE7	PANK4_HUMAN	PANK4	4'-phosphopantetheine phosphatase	0.00499664791085036	0.0161496	0.88177898861414
Q9Y291	Q9Y291	RT33_HUMAN	MRPS33	28S ribosomal protein S33, mitochondrial	0.00499377624237542	0.0161496	0.74821710835149
Q9P253	Q9P253	VPS18_HUMAN	VPS18	Vacuolar protein sorting-associated protein 18 homolog	0.00500816387617278	0.0161762	0.361395549700024
Q8IXI1;Q8IXI2	Q8IXI2;Q8IXI1	MIRO1_HUMAN;MIRO2_HUMAN	RHOT1;RHOT2	Mitochondrial Rho GTPase 2	0.00501219444630656	0.0161786	0.651785823760804
Q9UKT5	Q9UKT5	FBX4_HUMAN	FBXO4	F-box only protein 4	0.00502867033964715	0.0162211	0.718103028973196
Q9BXS4	Q9BXS4	TMM59_HUMAN	TMEM59	Transmembrane protein 59	0.00505242416906981	0.016287	-1.79160521195179
P62701	P22090;Q8TD47;P62701	RS4X_HUMAN	RPS4X	40S ribosomal protein S4, X isoform	0.0050747042629642	0.0163481	-0.345061819471258
Q9NQT4	Q9NQT4	EXOS5_HUMAN	EXOSC5	Exosome complex component RRP46	0.00508762493552043	0.016379	-0.596770399618062
P30260	P30260	CDC27_HUMAN	CDC27	Cell division cycle protein 27 homolog	0.0050929258319834	0.0163854	-0.539371310197399
P31321	P31321	KAP1_HUMAN	PRKAR1B	cAMP-dependent protein kinase type I-beta regulatory subunit	0.00509959336519252	0.0163961	-1.08130186875618
Q86US8	Q86US8	EST1A_HUMAN	SMG6	Telomerase-binding protein EST1A	0.00510442283112322	0.0164009	-0.815551428730593
Q15048	Q15048	LRC14_HUMAN	LRRC14	Leucine-rich repeat-containing protein 14	0.0051349024861616	0.016488	0.777550465881024
P11233	P11233	RALA_HUMAN	RALA	Ras-related protein Ral-A	0.00517154312910443	0.0165948	-1.1031019071559
P00367	P00367	DHE3_HUMAN	GLUD1	Glutamate dehydrogenase 1, mitochondrial	0.00523659998835461	0.0167817	0.76088931139093
Q9H2D6	Q9H2D6	TARA_HUMAN	TRIOBP	TRIO and F-actin-binding protein	0.00523408850746263	0.0167817	0.855657357891499
Q8IWB7	Q8IWB7	WDFY1_HUMAN	WDFY1	WD repeat and FYVE domain-containing protein 1	0.00525756573064045	0.0168379	0.53306163098684
O75534	O75534	CSDE1_HUMAN	CSDE1	Cold shock domain-containing protein E1	0.00528329080372554	0.0169093	-0.418352284853583
Q8N5K1	Q8N5K1	CISD2_HUMAN	CISD2	CDGSH iron-sulfur domain-containing protein 2	0.00531770249515904	0.0170083	-0.622283848059791
Q08380	Q08380	LG3BP_HUMAN	LGALS3BP	Galectin-3-binding protein	0.00533492092649645	0.0170412	1.68923129567717
Q9NV96	Q9NV96	CC50A_HUMAN	TMEM30A	Cell cycle control protein 50A	0.00533304270612286	0.0170412	-0.575574796345894
P14923;P35222	P35222;P14923	CTNB1_HUMAN;PLAK_HUMAN	CTNNB1;JUP	Junction plakoglobin	0.00535339226468152	0.0170891	1.30497991967785
Q14697	Q14697	GANAB_HUMAN	GANAB	Neutral alpha-glucosidase AB	0.00536443132494958	0.0171133	0.451629496357583
Q9NZD2	Q9NZD2	GLTP_HUMAN	GLTP	Glycolipid transfer protein	0.00537468637763064	0.0171349	-1.01682083973089
P63244	P63244	RACK1_HUMAN	RACK1	Receptor of activated protein C kinase 1	0.00538487812803307	0.0171562	-0.293872162951768
P31749	P31749	AKT1_HUMAN	AKT1	RAC-alpha serine/threonine-protein kinase	0.00539327984094564	0.0171719	0.595879489916232
Q96JC1	Q96JC1	VPS39_HUMAN	VPS39	Vam6/Vps39-like protein	0.00543085504920852	0.0172803	0.563957084813239
Q9GZP8	Q9GZP8	IMUP_HUMAN	IMUP	Immortalization up-regulated protein	0.00543528290380294	0.0172832	1.20539416892143
Q9NPA0	Q9NPA0	EMC7_HUMAN	EMC7	ER membrane protein complex subunit 7	0.00545322036814026	0.017329	-0.580507381273495
P99999	P99999	CYC_HUMAN	CYCS	Cytochrome c	0.00548285908436854	0.017412	-0.827200209217331
O75815	O75815	BCAR3_HUMAN	BCAR3	Breast cancer anti-estrogen resistance protein 3	0.00550006277564039	0.0174553	-1.63101319100726
P08238;Q58FF8	P08238;Q58FF8;Q58FF7	H90B2_HUMAN;HS90B_HUMAN	HSP90AB1;HSP90AB2P	Heat shock protein HSP 90-beta	0.00553787914334723	0.0175414	-0.537057077228638
P49590	P49590	SYHM_HUMAN	HARS2	Histidine--tRNA ligase, mitochondrial	0.00553614043736381	0.0175414	0.787832820237881
Q9H936	Q9H936	GHC1_HUMAN	SLC25A22	Mitochondrial glutamate carrier 1	0.00553185466747627	0.0175414	0.642795155729104
Q15369	Q15369	ELOC_HUMAN	ELOC	Elongin-C	0.00558671269583883	0.0176703	0.506610955551192
Q96HY7	Q96HY7	DHTK1_HUMAN	DHTKD1	2-oxoadipate dehydrogenase complex component E1	0.00558937477662399	0.0176703	0.915971828236238
Q96QC0	Q96QC0	PP1RA_HUMAN	PPP1R10	Serine/threonine-protein phosphatase 1 regulatory subunit 10	0.00558640211994768	0.0176703	-0.542487726038065
Q96P16	Q96P16	RPR1A_HUMAN	RPRD1A	Regulation of nuclear pre-mRNA domain-containing protein 1A	0.0055953159271228	0.0176777	-0.818020926959754
P13693	P13693;Q56UQ5	TCTP_HUMAN	TPT1	Translationally-controlled tumor protein	0.00561118501903018	0.0177165	0.577417613672306
P04350;P07437;P68371;Q13509;Q13885;Q9BVA1	Q13885;P04350;Q9BVA1;P68371;P07437;Q13509	TBB2A_HUMAN;TBB2B_HUMAN;TBB3_HUMAN;TBB4A_HUMAN;TBB4B_HUMAN;TBB5_HUMAN	TUBB;TUBB2A;TUBB2B;TUBB3;TUBB4A;TUBB4B	Tubulin beta-4A chain	0.00562064268060481	0.017735	0.622748690428192
Q12923	Q12923	PTN13_HUMAN	PTPN13	Tyrosine-protein phosphatase non-receptor type 13	0.00562651868100422	0.0177421	0.767602393057988
P23396	P23396	RS3_HUMAN	RPS3	40S ribosomal protein S3	0.00563327632749828	0.017752	-0.285664835479814
Q13445	Q13445	TMED1_HUMAN	TMED1	Transmembrane emp24 domain-containing protein 1	0.00564839391032779	0.0177883	-0.722668864309902
P06493;P24941	Q00526;P24941;P06493	CDK1_HUMAN;CDK2_HUMAN	CDK1;CDK2	Cyclin-dependent kinase 1	0.00565611921043333	0.0178012	-0.791867444657701
P55884	P55884	EIF3B_HUMAN	EIF3B	Eukaryotic translation initiation factor 3 subunit B	0.00569259130623886	0.0179045	-0.448411711723057
Q96RS0	Q96RS0	TGS1_HUMAN	TGS1	Trimethylguanosine synthase	0.00569962389369191	0.0179152	-0.928257997780179
Q8IVF2	Q8IVF2	AHNK2_HUMAN	AHNAK2	Protein AHNAK2	0.00573062395177336	0.0180011	-1.64673687064049
P12814	P12814	ACTN1_HUMAN	ACTN1	Alpha-actinin-1	0.00574645584359385	0.0180393	0.978216417877181
P38435	P38435	VKGC_HUMAN	GGCX	Vitamin K-dependent gamma-carboxylase	0.00579109006220315	0.0181678	0.904338663056748
Q8TBF2	Q8TBF2	PXL2B_HUMAN	PRXL2B	Prostamide/prostaglandin F synthase	0.005811510973815	0.0182203	-0.798862303075289
P22033	P22033	MUTA_HUMAN	MMUT	Methylmalonyl-CoA mutase, mitochondrial	0.00583307591046415	0.0182762	-0.82125989196447
O95786	O95786	DDX58_HUMAN	DDX58	Antiviral innate immune response receptor RIG-I	0.00585689156059992	0.0183275	0.704833767205887
O95881	O95881	TXD12_HUMAN	TXNDC12	Thioredoxin domain-containing protein 12	0.00585388210387957	0.0183275	0.639806312677024
Q13724	Q13724	MOGS_HUMAN	MOGS	Mannosyl-oligosaccharide glucosidase	0.00586552213628814	0.0183428	0.815914521703778
P19367	P19367	HXK1_HUMAN	HK1	Hexokinase-1	0.00588530135161656	0.018393	-0.704709583452292
O14787	O14787	TNPO2_HUMAN	TNPO2	Transportin-2	0.00589029705755601	0.0183969	0.874890848099582
Q9H4L4	Q9H4L4	SENP3_HUMAN	SENP3	Sentrin-specific protease 3	0.00590219493532902	0.0184223	0.703345865864637
O14617	O14617	AP3D1_HUMAN	AP3D1	AP-3 complex subunit delta-1	0.00593503574617554	0.0185131	-0.445232876160361
P62854	Q5JNZ5;P62854	RS26_HUMAN	RPS26	40S ribosomal protein S26	0.00596213788622009	0.0185858	-0.459839947893826
Q5JPH6	Q5JPH6	SYEM_HUMAN	EARS2	Probable glutamate--tRNA ligase, mitochondrial	0.00596899289972929	0.0185954	0.76833602112767
Q9C0C2	Q9C0C2	TB182_HUMAN	TNKS1BP1	182 kDa tankyrase-1-binding protein	0.00597422759765888	0.0185999	0.546767815241086
P61962	P61962	DCAF7_HUMAN	DCAF7	DDB1- and CUL4-associated factor 7	0.00598146020990604	0.0186107	0.595698902815919
Q8TDN6	Q8TDN6	BRX1_HUMAN	BRIX1	Ribosome biogenesis protein BRX1 homolog	0.00600374742561157	0.0186682	-0.363175427966848
P07919	P07919	QCR6_HUMAN	UQCRH	Cytochrome b-c1 complex subunit 6, mitochondrial	0.00602645590887651	0.0187151	1.06648052633825
Q6GQQ9	Q6GQQ9	OTU7B_HUMAN	OTUD7B	OTU domain-containing protein 7B	0.00602361586400077	0.0187151	0.638002894357072
Q8N8S7	Q8N8S7	ENAH_HUMAN	ENAH	Protein enabled homolog	0.00603763682461337	0.018738	0.711406492031884
Q9NRY6	Q9NRY6	PLS3_HUMAN	PLSCR3	Phospholipid scramblase 3	0.00607318388065247	0.0188364	1.09444773686965
Q9UJC3	Q9UJC3	HOOK1_HUMAN	HOOK1	Protein Hook homolog 1	0.00609699600830971	0.0188984	-0.926484313161495
Q13363	Q13363	CTBP1_HUMAN	CTBP1	C-terminal-binding protein 1	0.0061012259660449	0.0188996	0.658977748318502
Q15392	Q15392	DHC24_HUMAN	DHCR24	Delta(24)-sterol reductase	0.0062019203605127	0.0191994	1.57984589723647
P07237	P07237	PDIA1_HUMAN	P4HB	Protein disulfide-isomerase	0.00621880423575367	0.0192395	-0.817764880399871
Q9Y672	Q9Y672	ALG6_HUMAN	ALG6	Dolichyl pyrophosphate Man9GlcNAc2 alpha-1,3-glucosyltransferase	0.00623787791021279	0.0192864	0.823423334439173
Q14978	Q14978	NOLC1_HUMAN	NOLC1	Nucleolar and coiled-body phosphoprotein 1	0.00624934923536918	0.0193097	-0.980540306030985
O95470	O95470	SGPL1_HUMAN	SGPL1	Sphingosine-1-phosphate lyase 1	0.00626037271152669	0.0193317	0.948748302705095
Q8NAV1	Q8NAV1	PR38A_HUMAN	PRPF38A	Pre-mRNA-splicing factor 38A	0.00628529357143695	0.0193964	-0.392744665858597
P30050	P30050	RL12_HUMAN	RPL12	60S ribosomal protein L12	0.00629325177894702	0.0194088	-0.346307581357603
P11441	P11441	UBL4A_HUMAN	UBL4A	Ubiquitin-like protein 4A	0.00631451374862924	0.0194622	-0.40412829891735
P61006;Q92930	P61006;Q92930	RAB8A_HUMAN;RAB8B_HUMAN	RAB8A;RAB8B	Ras-related protein Rab-8A	0.00632679077510531	0.0194756	-0.6603631929476
Q8IZL8	Q8IZL8	PELP1_HUMAN	PELP1	Proline-, glutamic acid- and leucine-rich protein 1	0.00632430220772914	0.0194756	0.519232834031069
Q9Y276	Q9Y276	BCS1_HUMAN	BCS1L	Mitochondrial chaperone BCS1	0.00633173130481916	0.0194786	0.565170365785573
P17931	P17931	LEG3_HUMAN	LGALS3	Galectin-3	0.00634182880892223	0.0194947	-1.56857170056272
P51153	P51153	RAB13_HUMAN	RAB13	Ras-related protein Rab-13	0.00634488775898046	0.0194947	0.719370947367139
Q9Y2Q5	Q9Y2Q5	LTOR2_HUMAN	LAMTOR2	Ragulator complex protein LAMTOR2	0.00636871477300105	0.0195557	0.690892017839097
Q00577	Q00577	PURA_HUMAN	PURA	Transcriptional activator protein Pur-alpha	0.00639271429961546	0.0196171	0.634094916520816
P06756	P06756	ITAV_HUMAN	ITGAV	Integrin alpha-V	0.00642142523442313	0.0196815	1.16206883006637
Q9NV29	Q9NV29	TM100_HUMAN	TMEM100	Transmembrane protein 100	0.00642170867027025	0.0196815	-1.47179189041229
Q09028	Q09028	RBBP4_HUMAN	RBBP4	Histone-binding protein RBBP4	0.0064428168391926	0.0197339	0.411487779685505
P10301	P10301	RRAS_HUMAN	RRAS	Ras-related protein R-Ras	0.00645051630827632	0.0197452	1.04157486804338
Q58WW2	Q58WW2	DCAF6_HUMAN	DCAF6	DDB1- and CUL4-associated factor 6	0.00646269846009771	0.0197701	0.724302742252711
Q7Z7H5	Q7Z7H5	TMED4_HUMAN	TMED4	Transmembrane emp24 domain-containing protein 4	0.00649474480245303	0.0198558	-1.02838085606109
Q9H008	Q9H008	LHPP_HUMAN	LHPP	Phospholysine phosphohistidine inorganic pyrophosphate phosphatase	0.00651571118063673	0.0199075	1.14437153984034
O95373	O95373	IPO7_HUMAN	IPO7	Importin-7	0.00652662041575541	0.0199285	-0.612825565213491
Q9NRL3	Q9NRL3	STRN4_HUMAN	STRN4	Striatin-4	0.006545169720858	0.0199727	0.97329200788575
P25398	P25398	RS12_HUMAN	RPS12	40S ribosomal protein S12	0.00655335180938906	0.0199776	-0.369670846755241
P46782	P46782	RS5_HUMAN	RPS5	40S ribosomal protein S5	0.00655490186835933	0.0199776	-0.322705475123989
P02533;P05783;P08727;P13645;P19012;Q04695	P05783;Q7Z3Y7;P08727;P13645;Q15323;P02533;O76014;Q14532;O76015;P13646;P08779;Q2M2I5;P19012;Q92764;Q04695;O76013;Q14525	K1C10_HUMAN;K1C14_HUMAN;K1C15_HUMAN;K1C17_HUMAN;K1C18_HUMAN;K1C19_HUMAN	KRT10;KRT14;KRT15;KRT17;KRT18;KRT19	Keratin, type I cytoskeletal 14	0.00657375568311597	0.0200103	0.990664466888944
Q5JTV8	Q5JTV8	TOIP1_HUMAN	TOR1AIP1	Torsin-1A-interacting protein 1	0.00657042127497796	0.0200103	0.627337658856788
P02545;P20700;Q03252	P02545;Q03252;P20700	LMNA_HUMAN;LMNB1_HUMAN;LMNB2_HUMAN	LMNA;LMNB1;LMNB2	Prelamin-A/C	0.00658200335663992	0.0200111	0.871335486326188
Q14534	Q14534	ERG1_HUMAN	SQLE	Squalene monooxygenase	0.00658216140982731	0.0200111	0.99004344886789
Q13371	Q13371	PHLP_HUMAN	PDCL	Phosducin-like protein	0.00658766438752835	0.0200154	-0.502430145245533
P28370	P28370	SMCA1_HUMAN	SMARCA1	Probable global transcription activator SNF2L1	0.00660795486636533	0.0200647	-0.799537407948236
P27361;P28482	P28482;P31152;Q16659;P27361	MK01_HUMAN;MK03_HUMAN	MAPK1;MAPK3	Mitogen-activated protein kinase 3	0.00666935002002636	0.0202386	0.550303604714166
P17612	P17612	KAPCA_HUMAN	PRKACA	cAMP-dependent protein kinase catalytic subunit alpha	0.00668299414990947	0.020267	-1.2338878290873
Q9BVS5	Q9BVS5	TR61B_HUMAN	TRMT61B	tRNA (adenine(58)-N(1))-methyltransferase, mitochondrial	0.00668694498542281	0.020267	-0.563754972139987
Q9UBH6	Q9UBH6	XPR1_HUMAN	XPR1	Xenotropic and polytropic retrovirus receptor 1	0.00669312177089798	0.0202732	1.08811328574859
P28289	P28289	TMOD1_HUMAN	TMOD1	Tropomodulin-1	0.00679899641408918	0.0205812	1.15227936564418
P45973;Q13185	Q13185;P45973	CBX3_HUMAN;CBX5_HUMAN	CBX3;CBX5	Chromobox protein homolog 5	0.00681994005786408	0.0206248	0.788327068623897
Q9NTX5	Q9NTX5	ECHD1_HUMAN	ECHDC1	Ethylmalonyl-CoA decarboxylase	0.00682177653180868	0.0206248	1.1379194232327
O95757;P34932;Q92598	P34932;Q92598;O95757	HS105_HUMAN;HS74L_HUMAN;HSP74_HUMAN	HSPA4;HSPA4L;HSPH1	Heat shock 70 kDa protein 4L	0.00683171712635605	0.0206421	-0.514627588247468
Q8N6L1	Q8N6L1	KTAP2_HUMAN	KRTCAP2	Keratinocyte-associated protein 2	0.00684608465330406	0.0206728	0.612904324036819
Q6YHU6	Q6YHU6	THADA_HUMAN	THADA	Thyroid adenoma-associated protein	0.00690629516785723	0.0208418	-0.806586615885891
P21964	P21964	COMT_HUMAN	COMT	Catechol O-methyltransferase	0.00691626203034765	0.0208591	0.995762900806628
Q8WWK9	Q8WWK9	CKAP2_HUMAN	CKAP2	Cytoskeleton-associated protein 2	0.00692584359870373	0.0208752	0.637773238188487
Q92572	Q92572	AP3S1_HUMAN	AP3S1	AP-3 complex subunit sigma-1	0.00693407541212422	0.0208872	-0.593090811526569
Q14353	Q14353	GAMT_HUMAN	GAMT	Guanidinoacetate N-methyltransferase	0.0069732450131002	0.0209923	-0.890557577150542
Q6IBS0	Q6IBS0	TWF2_HUMAN	TWF2	Twinfilin-2	0.00698014669266546	0.0210002	0.411337609025335
O14618	O14618	CCS_HUMAN	CCS	Copper chaperone for superoxide dismutase	0.00703335733646072	0.0211474	1.02100273724443
P07437;Q13509;Q13885;Q9BVA1	Q13885;Q9BVA1;P07437;Q13509	TBB2A_HUMAN;TBB2B_HUMAN;TBB3_HUMAN;TBB5_HUMAN	TUBB;TUBB2A;TUBB2B;TUBB3	Tubulin beta chain	0.00704882955809056	0.021181	0.822765370198564
P36507;Q02750	Q02750;P36507	MP2K1_HUMAN;MP2K2_HUMAN	MAP2K1;MAP2K2	Dual specificity mitogen-activated protein kinase kinase 2	0.00709322525055738	0.0213013	-0.485507839417263
Q96B36	Q96B36	AKTS1_HUMAN	AKT1S1	Proline-rich AKT1 substrate 1	0.00710914765068955	0.0213361	-0.779176686061213
P40937	P40937	RFC5_HUMAN	RFC5	Replication factor C subunit 5	0.00717016231386348	0.0215061	-0.470605407148067
Q3KQU3	Q3KQU3	MA7D1_HUMAN	MAP7D1	MAP7 domain-containing protein 1	0.00718729306452439	0.0215443	1.0470288134848
P10253	P10253	LYAG_HUMAN	GAA	Lysosomal alpha-glucosidase	0.00723530439227755	0.021675	1.06331364269922
O15357	O15357	SHIP2_HUMAN	INPPL1	Phosphatidylinositol 3,4,5-trisphosphate 5-phosphatase 2	0.00724561309265155	0.0216927	0.590908957546866
Q9BXP5	Q9BXP5	SRRT_HUMAN	SRRT	Serrate RNA effector molecule homolog	0.00725554399387965	0.0217092	-0.262297873782046
Q96IG2	Q96IG2	FXL20_HUMAN	FBXL20	F-box/LRR-repeat protein 20	0.00735987362280691	0.022008	0.841461598905784
P17252	P17252	KPCA_HUMAN	PRKCA	Protein kinase C alpha type	0.00741517324549207	0.0221464	-1.05933045274994
Q8N0U8	Q8N0U8	VKORL_HUMAN	VKORC1L1	Vitamin K epoxide reductase complex subunit 1-like protein 1	0.00741408203161754	0.0221464	0.616856560857432
O95793	O95793	STAU1_HUMAN	STAU1	Double-stranded RNA-binding protein Staufen homolog 1	0.00745517919800802	0.0222524	0.702039821648619
O14964	O14964	HGS_HUMAN	HGS	Hepatocyte growth factor-regulated tyrosine kinase substrate	0.00746307345235918	0.0222624	-0.511541679496919
P11137	P11137	MTAP2_HUMAN	MAP2	Microtubule-associated protein 2	0.00752296571637584	0.0224275	0.923946289584038
Q13547	Q13547	HDAC1_HUMAN	HDAC1	Histone deacetylase 1	0.00753605206574079	0.0224529	0.45486244867768
Q96IJ6	Q96IJ6	GMPPA_HUMAN	GMPPA	Mannose-1-phosphate guanyltransferase alpha	0.00757398856439799	0.0225522	0.342996463363107
Q7Z6Z7	Q7Z6Z7	HUWE1_HUMAN	HUWE1	E3 ubiquitin-protein ligase HUWE1	0.00758565020934905	0.0225733	-0.563472945134954
Q8N335	Q8N335	GPD1L_HUMAN	GPD1L	Glycerol-3-phosphate dehydrogenase 1-like protein	0.00759226764795959	0.0225793	1.1299286987029
P09651	A0A2R8Y4L2;P09651	ROA1_HUMAN	HNRNPA1	Heterogeneous nuclear ribonucleoprotein A1	0.00760526236513797	0.0226013	-0.48633613207317
Q9UI14	Q9UI14	PRAF1_HUMAN	RABAC1	Prenylated Rab acceptor protein 1	0.00760887446055133	0.0226013	0.568721677878521
P17152	P17152	TMM11_HUMAN	TMEM11	Transmembrane protein 11, mitochondrial	0.00763768819624106	0.0226732	0.738071938125252
P08621	P08621	RU17_HUMAN	SNRNP70	U1 small nuclear ribonucleoprotein 70 kDa	0.00768522336111903	0.0228006	-0.389375973925066
P00367;P49448	P00367;P49448	DHE3_HUMAN;DHE4_HUMAN	GLUD1;GLUD2	Glutamate dehydrogenase 1, mitochondrial	0.00771866409955987	0.0228751	0.674328694673083
P42224	P42224	STAT1_HUMAN	STAT1	Signal transducer and activator of transcription 1-alpha/beta	0.0077196483911602	0.0228751	1.17686260495301
Q9Y5V3	Q9Y5V3	MAGD1_HUMAN	MAGED1	Melanoma-associated antigen D1	0.00775045891654467	0.0229526	0.745433314213415
P20962	P20962	PTMS_HUMAN	PTMS	Parathymosin	0.0078139780341913	0.023098	0.991441749116476
P22694	P22694	KAPCB_HUMAN	PRKACB	cAMP-dependent protein kinase catalytic subunit beta	0.00782186872657575	0.023098	-1.21973196738877
P31946;P61981	P61981;P31946	1433B_HUMAN;1433G_HUMAN	YWHAB;YWHAG	14-3-3 protein beta/alpha	0.00782307453478784	0.023098	1.2763179785985
Q16851	Q16851	UGPA_HUMAN	UGP2	UTP--glucose-1-phosphate uridylyltransferase	0.00781572181809415	0.023098	0.643151237134205
Q99797	Q99797	MIPEP_HUMAN	MIPEP	Mitochondrial intermediate peptidase	0.00781508308788241	0.023098	0.698324616015675
P20340;Q9NRW1	P20340;Q9NRW1	RAB6A_HUMAN;RAB6B_HUMAN	RAB6A;RAB6B	Ras-related protein Rab-6A	0.00783342242567439	0.0231147	0.557942521022731
Q96CU9	Q96CU9	FXRD1_HUMAN	FOXRED1	FAD-dependent oxidoreductase domain-containing protein 1	0.0078441545257419	0.0231325	0.693866947616108
P05388	P05388	RLA0_HUMAN	RPLP0	60S acidic ribosomal protein P0	0.00787885433776142	0.0232209	-0.262385232411606
P04062	P04062	GLCM_HUMAN	GBA	Lysosomal acid glucosylceramidase	0.00789062672196912	0.0232417	0.755792223494037
Q9UNN5	Q9UNN5	FAF1_HUMAN	FAF1	FAS-associated factor 1	0.00790685835151589	0.0232755	-0.546483476140153
P13010	P13010	XRCC5_HUMAN	XRCC5	X-ray repair cross-complementing protein 5	0.00794523172432457	0.0233745	-0.330419072556346
Q13625	Q13625	ASPP2_HUMAN	TP53BP2	Apoptosis-stimulating of p53 protein 2	0.00796506533500484	0.0234188	0.900759041578471
Q7L0Y3	Q7L0Y3	TM10C_HUMAN	TRMT10C	tRNA methyltransferase 10 homolog C	0.00797072765422607	0.0234215	0.592032550847467
Q8NCW5	Q8NCW5	NNRE_HUMAN	NAXE	NAD(P)H-hydrate epimerase	0.00799828594585338	0.0234884	0.889507575340783
A3KMH1	A3KMH1	VWA8_HUMAN	VWA8	von Willebrand factor A domain-containing protein 8	0.00804387119096457	0.0236082	0.865518599039937
Q86W92	Q86W92;Q8ND30	LIPB1_HUMAN	PPFIBP1	Liprin-beta-1	0.00806834429238111	0.0236377	0.954811848166983
Q96GK7	Q96GK7	FAH2A_HUMAN	FAHD2A	Fumarylacetoacetate hydrolase domain-containing protein 2A	0.00806061144520924	0.0236377	0.687926085914192
Q9UGR2	Q9UGR2	Z3H7B_HUMAN	ZC3H7B	Zinc finger CCCH domain-containing protein 7B	0.00806594040738238	0.0236377	-0.652807504504484
Q92900	Q92900	RENT1_HUMAN	UPF1	Regulator of nonsense transcripts 1	0.00808802567355	0.0236812	-0.471445690018509
P57721;Q15365;Q15366	Q15365;P57721;Q15366	PCBP1_HUMAN;PCBP2_HUMAN;PCBP3_HUMAN	PCBP1;PCBP2;PCBP3	Poly(rC)-binding protein 3	0.00811425967261926	0.0237439	-0.308212332963674
Q8TAQ2;Q92922	Q92922;Q8TAQ2	SMRC1_HUMAN;SMRC2_HUMAN	SMARCC1;SMARCC2	SWI/SNF complex subunit SMARCC2	0.0081263768902464	0.0237614	0.394703219026862
Q9H4G0	Q9H4G0	E41L1_HUMAN	EPB41L1	Band 4.1-like protein 1	0.00813278629321268	0.0237614	-0.80082622573309
Q9H8Y8	Q9H8Y8	GORS2_HUMAN	GORASP2	Golgi reassembly-stacking protein 2	0.00813475799113763	0.0237614	0.528354841963285
P30613	P30613	KPYR_HUMAN	PKLR	Pyruvate kinase PKLR	0.00820063647925128	0.0239396	0.957264863382989
Q99729	Q99729	ROAA_HUMAN	HNRNPAB	Heterogeneous nuclear ribonucleoprotein A/B	0.00822020348728336	0.0239683	-0.547424115191887
Q9HD20	Q9HD20	AT131_HUMAN	ATP13A1	Endoplasmic reticulum transmembrane helix translocase	0.00821951228010226	0.0239683	-0.786678025885873
Q15386	Q15386	UBE3C_HUMAN	UBE3C	Ubiquitin-protein ligase E3C	0.00823262630316075	0.0239761	0.592058776503396
Q9BYK8	Q9BYK8	HELZ2_HUMAN	HELZ2	Helicase with zinc finger domain 2	0.00823113738089517	0.0239761	1.14320551564416
Q12931	Q12931	TRAP1_HUMAN	TRAP1	Heat shock protein 75 kDa, mitochondrial	0.00833123190465692	0.0242284	0.485642775298928
Q9HCC0	Q9HCC0	MCCB_HUMAN	MCCC2	Methylcrotonoyl-CoA carboxylase beta chain, mitochondrial	0.00833404535184386	0.0242284	0.488872865732208
Q9UKV8	Q9UKV8	AGO2_HUMAN	AGO2	Protein argonaute-2	0.00832613786944276	0.0242284	0.591932695597432
P35219	P35219	CAH8_HUMAN	CA8	Carbonic anhydrase-related protein	0.00843741576556574	0.0245058	1.37568328434442
Q9UPQ0	Q9UPQ0	LIMC1_HUMAN	LIMCH1	LIM and calponin homology domains-containing protein 1	0.00843944297689462	0.0245058	-0.643780441109978
Q8IY67	Q8IY67	RAVR1_HUMAN	RAVER1	Ribonucleoprotein PTB-binding 1	0.00844584370247819	0.0245099	-0.34541330856749
Q05209	Q05209	PTN12_HUMAN	PTPN12	Tyrosine-protein phosphatase non-receptor type 12	0.00845394416613004	0.0245189	0.524121054112211
O76031	O76031	CLPX_HUMAN	CLPX	ATP-dependent Clp protease ATP-binding subunit clpX-like, mitochondrial	0.00848254016925135	0.0245874	-0.341671216300423
P17096	P17096	HMGA1_HUMAN	HMGA1	High mobility group protein HMG-I/HMG-Y	0.00857146377015819	0.0248305	-1.65159700484397
P55263	P55263	ADK_HUMAN	ADK	Adenosine kinase	0.00858342354573633	0.0248505	-0.680193905631629
P48426	P48426	PI42A_HUMAN	PIP4K2A	Phosphatidylinositol 5-phosphate 4-kinase type-2 alpha	0.00865548450889923	0.0250433	1.17159006377752
P62805	P62805	H4_HUMAN	H4C1	Histone H4	0.008660221834215	0.0250433	-0.442522473267154
P28070	P28070	PSB4_HUMAN	PSMB4	Proteasome subunit beta type-4	0.00886165179243293	0.0256107	0.28484638419776
O95831	O95831	AIFM1_HUMAN	AIFM1	Apoptosis-inducing factor 1, mitochondrial	0.00889569111628704	0.0256789	0.888575146277653
Q8WVK2	Q8WVK2	SNR27_HUMAN	SNRNP27	U4/U6.U5 small nuclear ribonucleoprotein 27 kDa protein	0.00889093581657793	0.0256789	-0.436178983272431
P31943	P31943	HNRH1_HUMAN	HNRNPH1	Heterogeneous nuclear ribonucleoprotein H	0.00890540200859556	0.0256919	0.468486210017815
P49792;Q99666	P49792;Q99666;O14715;A6NKT7;P0DJD0;Q7Z3J3;P0DJD1	RBP2_HUMAN;RGPD5_HUMAN	RANBP2;RGPD5	E3 SUMO-protein ligase RanBP2	0.0089358753098576	0.0257647	0.332410632223741
P60033	P60033	CD81_HUMAN	CD81	CD81 antigen	0.00895028667683746	0.0257911	1.06363403873115
P12956	P12956	XRCC6_HUMAN	XRCC6	X-ray repair cross-complementing protein 6	0.00898234668703012	0.0258683	-0.336927614851636
Q9H7X7	Q9H7X7	IFT22_HUMAN	IFT22	Intraflagellar transport protein 22 homolog	0.00902096810562466	0.0259643	0.857238339190019
P06733;P09104;P13929	P09104;P06733;P13929	ENOA_HUMAN;ENOB_HUMAN;ENOG_HUMAN	ENO1;ENO2;ENO3	Alpha-enolase	0.0090301997603801	0.0259757	0.662877101331016
O00560	O00560	SDCB1_HUMAN	SDCBP	Syntenin-1	0.00905735547792496	0.0260311	1.13512423567606
Q15691	Q15691	MARE1_HUMAN	MAPRE1	Microtubule-associated protein RP/EB family member 1	0.00906003818794313	0.0260311	0.586971366796345
Q99426	Q99426	TBCB_HUMAN	TBCB	Tubulin-folding cofactor B	0.00906835233242193	0.0260397	0.709144583863115
Q12774	Q12774	ARHG5_HUMAN	ARHGEF5	Rho guanine nucleotide exchange factor 5	0.00909172742915343	0.0260916	1.22910630728886
P24928	P24928	RPB1_HUMAN	POLR2A	DNA-directed RNA polymerase II subunit RPB1	0.00918970043847826	0.0263574	-0.463002306838799
P31146	P31146	COR1A_HUMAN	CORO1A	Coronin-1A	0.00924070229803975	0.0264882	-0.521540399750332
Q9ULK4	Q9ULK4	MED23_HUMAN	MED23	Mediator of RNA polymerase II transcription subunit 23	0.009266256383433	0.026546	-0.472590997972844
P00568	P00568	KAD1_HUMAN	AK1	Adenylate kinase isoenzyme 1	0.00929113979746182	0.0265904	0.636051396758443
P50454	P50454	SERPH_HUMAN	SERPINH1	Serpin H1	0.00929257605016454	0.0265904	1.12667384366227
Q01628;Q01629	Q01629;Q01628;P13164	IFM2_HUMAN;IFM3_HUMAN	IFITM2;IFITM3	Interferon-induced transmembrane protein 3	0.0093394244082498	0.0267089	2.37310184168559
Q6IQ22	Q6IQ22	RAB12_HUMAN	RAB12	Ras-related protein Rab-12	0.00937427164354782	0.026793	-0.701287234187163
Q96C23	Q96C23	GALM_HUMAN	GALM	Galactose mutarotase	0.00940079577928753	0.0268532	1.02242474320618
L0R819	L0R819	ASURF_HUMAN	ASDURF	ASNSD1 upstream open reading frame protein	0.00944020282524437	0.0269501	0.858044872335686
P49790	P49790	NU153_HUMAN	NUP153	Nuclear pore complex protein Nup153	0.00951052286225386	0.0271351	0.357827599430909
Q9Y223	Q9Y223	GLCNE_HUMAN	GNE	Bifunctional UDP-N-acetylglucosamine 2-epimerase/N-acetylmannosamine kinase	0.00952323273274765	0.0271556	-1.08668131502893
P49585	P49585;Q9Y5K3	PCY1A_HUMAN	PCYT1A	Choline-phosphate cytidylyltransferase A	0.00952942773198447	0.0271575	0.488920337784204
P36404	P36404	ARL2_HUMAN	ARL2	ADP-ribosylation factor-like protein 2	0.00961067818026786	0.0273732	-0.484831597954045
Q9H2U2	Q9H2U2	IPYR2_HUMAN	PPA2	Inorganic pyrophosphatase 2, mitochondrial	0.0096219050008961	0.0273893	0.85521831972796
Q9NX18	Q9NX18	SDHF2_HUMAN	SDHAF2	Succinate dehydrogenase assembly factor 2, mitochondrial	0.00962860380215248	0.0273925	0.955907643835486
Q15397	Q15397	PUM3_HUMAN	PUM3	Pumilio homolog 3	0.00965981507209953	0.0274495	-0.703436231688524
Q9Y277	Q9Y277	VDAC3_HUMAN	VDAC3	Voltage-dependent anion-selective channel protein 3	0.00965791023899838	0.0274495	-0.496994236080013
Q16576	Q16576	RBBP7_HUMAN	RBBP7	Histone-binding protein RBBP7	0.00971314248628802	0.0275851	-0.433384461467817
Q9NPD8	Q9NPD8	UBE2T_HUMAN	UBE2T	Ubiquitin-conjugating enzyme E2 T	0.00974582713865022	0.0276619	-0.9050534465532
Q5SNT2	Q5SNT2	TM201_HUMAN	TMEM201	Transmembrane protein 201	0.00981022423175284	0.0278287	0.614006443324936
Q15436;Q15437	Q15436;Q15437	SC23A_HUMAN;SC23B_HUMAN	SEC23A;SEC23B	Protein transport protein Sec23A	0.00997743367046975	0.0282867	0.355971667992456
Q56VL3	Q56VL3	OCAD2_HUMAN	OCIAD2	OCIA domain-containing protein 2	0.0100086851069503	0.0283589	-1.66780886828114
P0DP23;P0DP24;P0DP25;P27482	P0DP25;P0DP24;P27482;P0DP23	CALL3_HUMAN;CALM1_HUMAN;CALM2_HUMAN;CALM3_HUMAN	CALM1;CALM2;CALM3;CALML3	Calmodulin-1	0.0100174093436635	0.0283673	0.439195231785181
Q15031	Q15031	SYLM_HUMAN	LARS2	Leucine--tRNA ligase, mitochondrial	0.0100357769199629	0.0284029	0.830855225891799
Q04837	Q04837	SSBP_HUMAN	SSBP1	Single-stranded DNA-binding protein, mitochondrial	0.01009945939075	0.0285667	0.898972691465563
P15924	P15924	DESP_HUMAN	DSP	Desmoplakin	0.0101215212713126	0.0286127	0.783736201111747
Q04695	Q04695	K1C17_HUMAN	KRT17	Keratin, type I cytoskeletal 17	0.0101477499906546	0.0286633	-1.38817996416125
Q9NW13	Q9NW13	RBM28_HUMAN	RBM28	RNA-binding protein 28	0.0101510979403776	0.0286633	-0.592919656440959
P46779	P46779	RL28_HUMAN	RPL28	60S ribosomal protein L28	0.0101703269380289	0.0286846	-0.34884418050656
Q12899	Q12899	TRI26_HUMAN	TRIM26	Tripartite motif-containing protein 26	0.0101701452808903	0.0286846	-0.720735024057158
P62906	P62906	RL10A_HUMAN	RPL10A	60S ribosomal protein L10a	0.0101879857678537	0.028718	-0.332024706650763
Q5JRA6	Q5JRA6	TGO1_HUMAN	MIA3	Transport and Golgi organization protein 1 homolog	0.0103521466653366	0.029164	0.514568200562092
Q32P41	Q32P41	TRM5_HUMAN	TRMT5	tRNA (guanine(37)-N1)-methyltransferase	0.0103591454746663	0.029167	-0.495809484052561
Q04760	Q04760	LGUL_HUMAN	GLO1	Lactoylglutathione lyase	0.0104166162131011	0.029312	0.353730741262286
P53675;Q00610	Q00610;P53675	CLH1_HUMAN;CLH2_HUMAN	CLTC;CLTCL1	Clathrin heavy chain 2	0.0105901218770704	0.0297715	-0.311162614172986
Q9UI36	Q9UI36	DACH1_HUMAN	DACH1	Dachshund homolog 1	0.0105920175960559	0.0297715	1.8575914868974
P35606	P35606	COPB2_HUMAN	COPB2	Coatomer subunit beta'	0.0106181164614276	0.0298278	0.263112249660836
Q16543	Q16543	CDC37_HUMAN	CDC37	Hsp90 co-chaperone Cdc37	0.0106653185954644	0.0299433	-0.478516344024431
P52888	P52888	THOP1_HUMAN	THOP1	Thimet oligopeptidase	0.0106804513481528	0.0299577	-0.566715419009917
Q8ND04	Q8ND04	SMG8_HUMAN	SMG8	Nonsense-mediated mRNA decay factor SMG8	0.0106850443790244	0.0299577	-0.73345012687102
Q9Y6X3	Q9Y6X3	SCC4_HUMAN	MAU2	MAU2 chromatid cohesion factor homolog	0.010688748962097	0.0299577	-0.89894807971311
P06744	P06744	G6PI_HUMAN	GPI	Glucose-6-phosphate isomerase	0.0107396216812419	0.0300832	0.793003938927228
P26639	A2RTX5;P26639	SYTC_HUMAN	TARS1	Threonine--tRNA ligase 1, cytoplasmic	0.010866817863353	0.0304048	0.448118238878433
Q9BW19	Q9BW19	KIFC1_HUMAN	KIFC1	Kinesin-like protein KIFC1	0.0108630738522465	0.0304048	-0.578085049985138
P08237;P17858	P17858;P08237	PFKAL_HUMAN;PFKAM_HUMAN	PFKL;PFKM	ATP-dependent 6-phosphofructokinase, muscle type	0.0108930121207764	0.0304608	0.841094901556446
Q969X5	Q969X5	ERGI1_HUMAN	ERGIC1	Endoplasmic reticulum-Golgi intermediate compartment protein 1	0.0109080541008844	0.0304855	0.692229675433257
P82675	P82675	RT05_HUMAN	MRPS5	28S ribosomal protein S5, mitochondrial	0.0109241941861124	0.0305133	-0.507367488929386
Q7Z4G4	Q7Z4G4	TRM11_HUMAN	TRMT11	tRNA (guanine(10)-N2)-methyltransferase homolog	0.0110209040446001	0.0307659	0.556490538582766
O00159	O00159	MYO1C_HUMAN	MYO1C	Unconventional myosin-Ic	0.0110388923879156	0.0307986	0.698845639326489
Q99986	Q99986	VRK1_HUMAN	VRK1	Serine/threonine-protein kinase VRK1	0.0110517561803433	0.030817	-0.607670105911218
P61960	P61960	UFM1_HUMAN	UFM1	Ubiquitin-fold modifier 1	0.0110966339729333	0.0309246	0.601212837871881
O15371	O15371	EIF3D_HUMAN	EIF3D	Eukaryotic translation initiation factor 3 subunit D	0.0111551139847547	0.03107	-0.365994588299333
O75061	O75061	AUXI_HUMAN	DNAJC6	Putative tyrosine-protein phosphatase auxilin	0.011193070722273	0.0311581	1.06171295015223
Q92544	Q92544	TM9S4_HUMAN	TM9SF4	Transmembrane 9 superfamily member 4	0.0112671684767012	0.0313466	0.615743644138959
Q01518	Q01518	CAP1_HUMAN	CAP1	Adenylyl cyclase-associated protein 1	0.0112899355893482	0.0313922	0.628805653475229
Q9Y224	Q9Y224	RTRAF_HUMAN	RTRAF	RNA transcription, translation and transport factor protein	0.0112975573850574	0.0313956	-0.33402209182519
Q9HB71	Q9HB71	CYBP_HUMAN	CACYBP	Calcyclin-binding protein	0.0113072707280876	0.0314048	-0.641421914413986
P30533	P30533	AMRP_HUMAN	LRPAP1	Alpha-2-macroglobulin receptor-associated protein	0.0113476952629068	0.0314993	0.565477979557162
Q92876	Q92876	KLK6_HUMAN	KLK6	Kallikrein-6	0.0113690495145508	0.0315408	-1.53766765312172
Q92485	Q92485	ASM3B_HUMAN	SMPDL3B	Acid sphingomyelinase-like phosphodiesterase 3b	0.0113776350129911	0.0315468	0.997671490471248
O95602	O95602	RPA1_HUMAN	POLR1A	DNA-directed RNA polymerase I subunit RPA1	0.0113953747379713	0.0315782	-0.56296294075052
Q92665	Q92665	RT31_HUMAN	MRPS31	28S ribosomal protein S31, mitochondrial	0.0114134896884776	0.0316105	0.542767361429149
Q96A83	Q96A83	COQA1_HUMAN	COL26A1	Collagen alpha-1(XXVI) chain	0.0114226439578081	0.0316181	0.696129415862742
P49757;Q9Y6R0	Q9Y6R0;P49757	NUMBL_HUMAN;NUMB_HUMAN	NUMB;NUMBL	Protein numb homolog	0.0114787004946251	0.0317554	0.604719402358747
O15400	O15400	STX7_HUMAN	STX7	Syntaxin-7	0.0115204816434476	0.031853	0.849101537150435
P52594	P52594	AGFG1_HUMAN	AGFG1	Arf-GAP domain and FG repeat-containing protein 1	0.0115722116725208	0.0319601	-0.387770502841484
Q9BSA9	Q9BSA9	TM175_HUMAN	TMEM175	Endosomal/lysosomal potassium channel TMEM175	0.0115716014254533	0.0319601	-1.01077966067961
Q15154	Q15154	PCM1_HUMAN	PCM1	Pericentriolar material 1 protein	0.011633755263047	0.032112	-0.827829639132535
Q5TBB1	Q5TBB1	RNH2B_HUMAN	RNASEH2B	Ribonuclease H2 subunit B	0.0116429105362729	0.0321193	-0.804346540912061
Q00535	Q00535	CDK5_HUMAN	CDK5	Cyclin-dependent kinase 5	0.0117073603182312	0.032279	0.893042590199428
O94854	O94854	K0754_HUMAN	MACF1	Microtubule-actin cross-linking factor 1, isoforms 6/7	0.0117158340387521	0.0322842	0.686157797218002
Q16643	Q16643	DREB_HUMAN	DBN1	Drebrin	0.0117226216680245	0.0322848	0.609339197345761
Q06830;Q13162	Q06830;Q13162	PRDX1_HUMAN;PRDX4_HUMAN	PRDX1;PRDX4	Peroxiredoxin-1	0.0117450396152776	0.0323285	0.486447328987893
Q9NUQ7	Q9NUQ7	UFSP2_HUMAN	UFSP2	Ufm1-specific protease 2	0.0117623118160946	0.0323579	0.31794376869275
P23284	P23284	PPIB_HUMAN	PPIB	Peptidyl-prolyl cis-trans isomerase B	0.0118336109233934	0.0325358	-0.578416496131826
Q14126	Q14126	DSG2_HUMAN	DSG2	Desmoglein-2	0.0118975013732432	0.0326932	-1.00540563566418
P42025	P42025	ACTY_HUMAN	ACTR1B	Beta-centractin	0.0119894857746975	0.0329249	1.07574405809437
Q8IVL6	Q8IVL6	P3H3_HUMAN	P3H3	Prolyl 3-hydroxylase 3	0.0119952102230654	0.0329249	0.984830476573066
O94888	O94888	UBXN7_HUMAN	UBXN7	UBX domain-containing protein 7	0.0120227873303791	0.0329638	-0.488578476631133
Q92599	Q92599	SEPT8_HUMAN	SEPTIN8	Septin-8	0.0120189464458195	0.0329638	0.714092402720038
P55210	P55210	CASP7_HUMAN	CASP7	Caspase-7	0.0120363504397469	0.0329826	-0.897178827009814
Q9NR31	Q9NR31	SAR1A_HUMAN	SAR1A	GTP-binding protein SAR1a	0.0121284947548669	0.0332165	-0.47596535274862
Q8WVJ2	Q8WVJ2	NUDC2_HUMAN	NUDCD2	NudC domain-containing protein 2	0.0121874292330417	0.0333594	-0.361025308431962
O95210	O95210	STBD1_HUMAN	STBD1	Starch-binding domain-containing protein 1	0.0122579315134247	0.0335322	1.05100185692001
Q9BQB6	Q9BQB6	VKOR1_HUMAN	VKORC1	Vitamin K epoxide reductase complex subunit 1	0.0122662602469454	0.0335322	0.875347323293084
Q9NQW7	Q9NQW7	XPP1_HUMAN	XPNPEP1	Xaa-Pro aminopeptidase 1	0.0122710470519406	0.0335322	0.388925436169153
Q9NYB9	Q9NYB9	ABI2_HUMAN	ABI2	Abl interactor 2	0.0122788965694596	0.033535	0.71116874954625
P14621	P14621	ACYP2_HUMAN	ACYP2	Acylphosphatase-2	0.0123074915539615	0.0335945	1.42190245587459
Q9Y490;Q9Y4G6	Q9Y490;Q9Y4G6	TLN1_HUMAN;TLN2_HUMAN	TLN1;TLN2	Talin-1	0.0124019411666071	0.0338335	0.830854377438936
Q15149	Q15149	PLEC_HUMAN	PLEC	Plectin	0.0124849983956986	0.0340412	0.958742072986123
Q5JTD0	Q5JTD0	TJAP1_HUMAN	TJAP1	Tight junction-associated protein 1	0.0125041317588543	0.0340745	0.536228649743762
Q13451	Q13451	FKBP5_HUMAN	FKBP5	Peptidyl-prolyl cis-trans isomerase FKBP5	0.0125697414543975	0.0342343	1.28291720259898
O95302	O95302	FKBP9_HUMAN	FKBP9	Peptidyl-prolyl cis-trans isomerase FKBP9	0.0126244440023151	0.0343642	0.739854068341518
P53634	P53634	CATC_HUMAN	CTSC	Dipeptidyl peptidase 1	0.0126607023295022	0.0344438	0.760897552076482
Q9H6R3	Q9H6R3	ACSS3_HUMAN	ACSS3	Acyl-CoA synthetase short-chain family member 3, mitochondrial	0.0127173408624978	0.0345788	-0.824605363410779
Q9UBV8	Q9UBV8	PEF1_HUMAN	PEF1	Peflin	0.0127244870358811	0.0345791	0.645243415035679
P60520	P60520	GBRL2_HUMAN	GABARAPL2	Gamma-aminobutyric acid receptor-associated protein-like 2	0.0127375057681758	0.0345953	-0.863501625178824
Q9BTE6	Q9BTE6	AASD1_HUMAN	AARSD1	Alanyl-tRNA editing protein Aarsd1	0.0127896062327311	0.0347012	-1.09537183382819
Q9H2V7	Q9H2V7	SPNS1_HUMAN	SPNS1	Protein spinster homolog 1	0.0127933161172069	0.0347012	1.06875462969592
Q9UHD2	Q9UHD2	TBK1_HUMAN	TBK1	Serine/threonine-protein kinase TBK1	0.0127976706811978	0.0347012	0.482651717101387
P36959;Q9P2T1	Q9P2T1;P36959	GMPR1_HUMAN;GMPR2_HUMAN	GMPR;GMPR2	GMP reductase 1	0.0128154861889415	0.0347304	0.834422935754567
P48047	P48047	ATPO_HUMAN	ATP5PO	ATP synthase subunit O, mitochondrial	0.0128358105697769	0.0347585	-0.47292955003357
P84103	P84103	SRSF3_HUMAN	SRSF3	Serine/arginine-rich splicing factor 3	0.0128400121692706	0.0347585	-0.282880396798461
Q9BYG5	Q9BYG5	PAR6B_HUMAN	PARD6B	Partitioning defective 6 homolog beta	0.0129317993808758	0.0349877	1.07996987169741
Q7L576;Q96F07	Q7L576;Q96F07	CYFP1_HUMAN;CYFP2_HUMAN	CYFIP1;CYFIP2	Cytoplasmic FMR1-interacting protein 1	0.012968341276664	0.0350673	0.354190066064533
P61604	P61604	CH10_HUMAN	HSPE1	10 kDa heat shock protein, mitochondrial	0.0129945358435139	0.0351188	0.507462972190652
Q9Y5V0	Q9Y5V0	ZN706_HUMAN	ZNF706	Zinc finger protein 706	0.0130440306099683	0.0352332	-0.740282127898048
Q53GQ0	Q53GQ0	DHB12_HUMAN	HSD17B12	Very-long-chain 3-oxoacyl-CoA reductase	0.0130637977783024	0.0352672	0.692762295671944
Q9NSY1	Q9NSY1	BMP2K_HUMAN	BMP2K	BMP-2-inducible protein kinase	0.0131004534255657	0.0353468	0.744398916869564
Q9BWS9	Q9BWS9	CHID1_HUMAN	CHID1	Chitinase domain-containing protein 1	0.013149816182464	0.0354605	-0.892431182459315
O15269	O15269	SPTC1_HUMAN	SPTLC1	Serine palmitoyltransferase 1	0.0132003157784733	0.0355772	-0.630239784319453
Q9GZN8	Q9GZN8	CT027_HUMAN	C20orf27	UPF0687 protein C20orf27	0.0132456871343711	0.0356799	-0.697857774603175
Q9H9T3	Q9H9T3	ELP3_HUMAN	ELP3	Elongator complex protein 3	0.0133655769141467	0.0359831	-0.764729357223214
O00764	O00764	PDXK_HUMAN	PDXK	Pyridoxal kinase	0.0133937994427455	0.0360394	1.15178227924866
O60333	O60333	KIF1B_HUMAN	KIF1B	Kinesin-like protein KIF1B	0.0134401042251939	0.0361442	0.935029954205039
Q9Y3P9	Q9Y3P9	RBGP1_HUMAN	RABGAP1	Rab GTPase-activating protein 1	0.0134929321011854	0.0362664	0.923728989150547
Q9UIJ7	Q9UIJ7	KAD3_HUMAN	AK3	GTP:AMP phosphotransferase AK3, mitochondrial	0.0135409339735418	0.0363755	0.68393139050508
P51532	P51532	SMCA4_HUMAN	SMARCA4	Transcription activator BRG1	0.0136694036924388	0.0367006	0.605670323994236
Q92520	Q92520	FAM3C_HUMAN	FAM3C	Protein FAM3C	0.0137755082127577	0.0369451	0.600503833240744
Q9UBX3	Q9UBX3	DIC_HUMAN	SLC25A10	Mitochondrial dicarboxylate carrier	0.0137690056033316	0.0369451	0.536607070836045
P38919;P60842;Q14240	P38919;P60842;Q14240	IF4A1_HUMAN;IF4A2_HUMAN;IF4A3_HUMAN	EIF4A1;EIF4A2;EIF4A3	Eukaryotic initiation factor 4A-III	0.0138019092615259	0.0369957	-0.298543392273121
P18621	P18621	RL17_HUMAN	RPL17	60S ribosomal protein L17	0.0138606156876704	0.0371329	-0.252285160028599
O14641	O14641	DVL2_HUMAN	DVL2	Segment polarity protein dishevelled homolog DVL-2	0.0139083514117831	0.0372404	-0.53465621156343
O43896;O60333;Q12756	O60333;O43896;Q12756	KIF1A_HUMAN;KIF1B_HUMAN;KIF1C_HUMAN	KIF1A;KIF1B;KIF1C	Kinesin-like protein KIF1C	0.0139848657907627	0.0374046	0.731124082802751
P14406	P14406	CX7A2_HUMAN	COX7A2	Cytochrome c oxidase subunit 7A2, mitochondrial	0.0139796958982889	0.0374046	0.481229114771786
Q8NFH4	Q8NFH4	NUP37_HUMAN	NUP37	Nucleoporin Nup37	0.014094809291075	0.0376781	-0.306223806217151
Q6QNY1	Q6QNY1	BL1S2_HUMAN	BLOC1S2	Biogenesis of lysosome-related organelles complex 1 subunit 2	0.0141102724730174	0.037699	-0.296781951365904
O14531;Q14195	Q14195;O14531	DPYL3_HUMAN;DPYL4_HUMAN	DPYSL3;DPYSL4	Dihydropyrimidinase-related protein 4	0.0142072996742805	0.0379376	1.13225954756449
O15042	O15042	SR140_HUMAN	U2SURP	U2 snRNP-associated SURP motif-containing protein	0.0142466677397194	0.0380221	-0.30161958703718
P15880	P15880	RS2_HUMAN	RPS2	40S ribosomal protein S2	0.0142815468428811	0.0380945	-0.378470804960681
Q15125	Q15125	EBP_HUMAN	EBP	3-beta-hydroxysteroid-Delta(8),Delta(7)-isomerase	0.0143286428248542	0.0381994	-0.719845038095869
Q6PKG0	Q6PKG0	LARP1_HUMAN	LARP1	La-related protein 1	0.014405505688893	0.0383835	-0.321101064268802
P06733	P06733	ENOA_HUMAN	ENO1	Alpha-enolase	0.0144690764104952	0.0385319	0.563321536956462
P33176	P33176;Q12840;O60282	KINH_HUMAN	KIF5B	Kinesin-1 heavy chain	0.0144783278439248	0.0385357	0.290467417273671
Q99496	Q99496	RING2_HUMAN	RNF2	E3 ubiquitin-protein ligase RING2	0.0145162163941358	0.0386156	-0.763416563829178
P10398	P10398	ARAF_HUMAN	ARAF	Serine/threonine-protein kinase A-Raf	0.0145933999559048	0.0388	-0.396403890506864
Q6ZSJ8	Q6ZSJ8	CA122_HUMAN	C1orf122	Uncharacterized protein C1orf122	0.0146146285236029	0.0388354	-0.926911109429
P36405	P36405	ARL3_HUMAN	ARL3	ADP-ribosylation factor-like protein 3	0.0146936733740188	0.0390008	-0.437573879763086
Q6ZNB6	Q6ZNB6	NFXL1_HUMAN	NFXL1	NF-X1-type zinc finger protein NFXL1	0.0147043883732412	0.0390008	-0.867253720629668
Q8TF72	Q8TF72	SHRM3_HUMAN	SHROOM3	Protein Shroom3	0.0147086154805285	0.0390008	0.625131301519932
Q9Y5A7	Q9Y5A7	NUB1_HUMAN	NUB1	NEDD8 ultimate buster 1	0.0146929915982267	0.0390008	0.643212571773471
Q96S44	Q96S44	PRPK_HUMAN	TP53RK	EKC/KEOPS complex subunit TP53RK	0.0147504547120136	0.0390907	0.375169943458307
P52732	P52732	KIF11_HUMAN	KIF11	Kinesin-like protein KIF11	0.0147643849060439	0.0391065	-0.563008618945975
Q86WQ0	Q86WQ0	NR2CA_HUMAN	NR2C2AP	Nuclear receptor 2C2-associated protein	0.0147727434606485	0.0391076	-1.1638683363196
P32119	P32119	PRDX2_HUMAN	PRDX2	Peroxiredoxin-2	0.0148353706536047	0.0392523	-1.03413434682988
Q9UJZ1	Q9UJZ1	STML2_HUMAN	STOML2	Stomatin-like protein 2, mitochondrial	0.0148872175607046	0.0393682	-0.540347611974362
P37802	P37802	TAGL2_HUMAN	TAGLN2	Transgelin-2	0.0149084908406617	0.0394033	1.4892087409644
O95747;Q9UEW8	O95747;Q9UEW8	OXSR1_HUMAN;STK39_HUMAN	OXSR1;STK39	Serine/threonine-protein kinase OSR1	0.0149533023021326	0.0395005	-0.49871541837835
P22314	P22314	UBA1_HUMAN	UBA1	Ubiquitin-like modifier-activating enzyme 1	0.014961330643198	0.0395005	-0.56155383358557
P09651;P51991	Q32P51;A0A2R8Y4L2;P51991;P09651	ROA1_HUMAN;ROA3_HUMAN	HNRNPA1;HNRNPA3	Heterogeneous nuclear ribonucleoprotein A1	0.015046749686709	0.0397047	-0.50930444463539
O14579	O14579	COPE_HUMAN	COPE	Coatomer subunit epsilon	0.0150691478079938	0.0397425	0.313605421311326
Q9GZZ9	Q9GZZ9	UBA5_HUMAN	UBA5	Ubiquitin-like modifier-activating enzyme 5	0.015126393820835	0.039872	-0.500832817445836
P14649	P14649	MYL6B_HUMAN	MYL6B	Myosin light chain 6B	0.0151850204623151	0.0400051	0.631926894022584
P13489	P13489	RINI_HUMAN	RNH1	Ribonuclease inhibitor	0.0152378634554589	0.0400523	0.385611705840084
P41223	P41223	BUD31_HUMAN	BUD31	Protein BUD31 homolog	0.0152437434790862	0.0400523	-0.457318262020589
P82921	P82921	RT21_HUMAN	MRPS21	28S ribosomal protein S21, mitochondrial	0.015251826171941	0.0400523	0.650349338005793
Q15286	Q15286	RAB35_HUMAN	RAB35	Ras-related protein Rab-35	0.0152237432572655	0.0400523	-0.413607318212488
Q96LL9	Q96LL9	DJC30_HUMAN	DNAJC30	DnaJ homolog subfamily C member 30, mitochondrial	0.015241662297841	0.0400523	0.555887363988859
Q96Q15	Q96Q15	SMG1_HUMAN	SMG1	Serine/threonine-protein kinase SMG1	0.0152430026173572	0.0400523	-0.487886853760674
P51649	P51649	SSDH_HUMAN	ALDH5A1	Succinate-semialdehyde dehydrogenase, mitochondrial	0.0152635222616699	0.0400617	0.95506892865378
O75150	O75150	BRE1B_HUMAN	RNF40	E3 ubiquitin-protein ligase BRE1B	0.0152807383479116	0.0400641	0.434523333959664
P68366;Q9BQE3	P0DPH8;P0DPH7;Q71U36;P68363;Q9BQE3;P68366	TBA1C_HUMAN;TBA4A_HUMAN	TUBA1C;TUBA4A	Tubulin alpha-4A chain	0.0152783156459647	0.0400641	0.280386498152499
Q13098	Q13098	CSN1_HUMAN	GPS1	COP9 signalosome complex subunit 1	0.0152927070773142	0.0400741	-0.262691197829156
Q9UNN8	Q9UNN8	EPCR_HUMAN	PROCR	Endothelial protein C receptor	0.0153261601655137	0.0401403	0.875698250164181
Q9Y6C9	Q9Y6C9	MTCH2_HUMAN	MTCH2	Mitochondrial carrier homolog 2	0.0153991088543375	0.0403099	0.647774479451598
O14641;Q92997	Q92997;O14641;O14640;P54792	DVL2_HUMAN;DVL3_HUMAN	DVL2;DVL3	Segment polarity protein dishevelled homolog DVL-2	0.0154083233336364	0.0403126	0.581825713586607
Q9BQ70	Q9BQ70	TCF25_HUMAN	TCF25	Transcription factor 25	0.0154297650513422	0.0403472	-0.724808364012638
Q99519	Q99519	NEUR1_HUMAN	NEU1	Sialidase-1	0.0154439585822004	0.0403628	0.802372303597721
Q9UBQ5	Q9UBQ5	EIF3K_HUMAN	EIF3K	Eukaryotic translation initiation factor 3 subunit K	0.0154721950686085	0.0404151	-0.39417640755784
Q9NYL4	Q9NYL4	FKB11_HUMAN	FKBP11	Peptidyl-prolyl cis-trans isomerase FKBP11	0.0155043375614215	0.0404776	-1.13454580660913
O75569	O75569	PRKRA_HUMAN	PRKRA	Interferon-inducible double-stranded RNA-dependent protein kinase activator A	0.0155131928364458	0.0404792	0.57270896173381
Q6P2Q9	Q6P2Q9	PRP8_HUMAN	PRPF8	Pre-mRNA-processing-splicing factor 8	0.015540654763844	0.0405294	-0.274617028066331
O00469	O00469	PLOD2_HUMAN	PLOD2	Procollagen-lysine,2-oxoglutarate 5-dioxygenase 2	0.0156007748870843	0.0406646	1.84552476504879
Q96EY1	Q96EY1	DNJA3_HUMAN	DNAJA3	DnaJ homolog subfamily A member 3, mitochondrial	0.0156234748868471	0.0407022	0.328532801158406
P09497	P09497	CLCB_HUMAN	CLTB	Clathrin light chain B	0.0156373310665607	0.0407167	0.634870815512762
P06748	P06748	NPM_HUMAN	NPM1	Nucleophosmin	0.015813349007002	0.0410729	-0.437958838534918
P21359	P21359	NF1_HUMAN	NF1	Neurofibromin	0.015815919409071	0.0410729	-0.503052235220096
Q8NBN7	Q8NBN7	RDH13_HUMAN	RDH13	Retinol dehydrogenase 13	0.0158111768581036	0.0410729	0.833790766937017
Q8WWI1	Q8WWI1	LMO7_HUMAN	LMO7	LIM domain only protein 7	0.015808533845007	0.0410729	0.805812652240846
Q9BTY7	Q9BTY7	HGH1_HUMAN	HGH1	Protein HGH1 homolog	0.015795758734198	0.0410729	0.551390964071086
P49959	P49959	MRE11_HUMAN	MRE11	Double-strand break repair protein MRE11	0.0158948586521101	0.0412561	0.676251620788815
Q92597	Q92597	NDRG1_HUMAN	NDRG1	Protein NDRG1	0.0159531120335239	0.0413855	0.937568118344341
Q8ND24	Q8ND24	RN214_HUMAN	RNF214	RING finger protein 214	0.0160455680998003	0.0416034	0.682345386684599
Q9NQH7	Q9NQH7	XPP3_HUMAN	XPNPEP3	Xaa-Pro aminopeptidase 3	0.0161079007193268	0.041743	-0.564430581943036
Q9H2G2	Q9H2G2	SLK_HUMAN	SLK	STE20-like serine/threonine-protein kinase	0.0162162557226851	0.0420016	-0.50163619688265
O96013	O96013	PAK4_HUMAN	PAK4	Serine/threonine-protein kinase PAK 4	0.016254370602135	0.0420782	0.956499930636404
P27448;Q7KZI7;Q96L34	Q9P0L2;Q7KZI7;P27448;Q96L34	MARK2_HUMAN;MARK3_HUMAN;MARK4_HUMAN	MARK2;MARK3;MARK4	MAP/microtubule affinity-regulating kinase 3	0.0163278050270745	0.042246	0.44799645910615
P29372	P29372	3MG_HUMAN	MPG	DNA-3-methyladenine glycosylase	0.0163513552138411	0.0422847	-0.689980844072902
Q13043;Q13188	Q13188;Q13043	STK3_HUMAN;STK4_HUMAN	STK3;STK4	Serine/threonine-protein kinase 4	0.016378602770248	0.0423329	0.662753104216883
P00395	P00395	COX1_HUMAN	MT-CO1	Cytochrome c oxidase subunit 1	0.0163902272058344	0.0423407	0.434365562826649
Q14571	Q14571	ITPR2_HUMAN	ITPR2	Inositol 1,4,5-trisphosphate receptor type 2	0.0164905917645098	0.0425776	1.00112864098727
Q13907	Q13907	IDI1_HUMAN	IDI1	Isopentenyl-diphosphate Delta-isomerase 1	0.0165586635654808	0.0426831	-0.703814713794738
Q9BWF3	Q9BWF3	RBM4_HUMAN	RBM4	RNA-binding protein 4	0.0165539539075936	0.0426831	-0.402488583597751
Q9H7B2	Q9H7B2	RPF2_HUMAN	RPF2	Ribosome production factor 2 homolog	0.0165516813170256	0.0426831	-0.457120613939082
Q9H7C9	Q9H7C9	AAMDC_HUMAN	AAMDC	Mth938 domain-containing protein	0.0165661900577721	0.0426831	1.76932536200263
P50583	P50583	AP4A_HUMAN	NUDT2	Bis(5'-nucleosyl)-tetraphosphatase [asymmetrical]	0.0166022669858753	0.0427537	-0.86560663311209
Q53ET0	Q53ET0	CRTC2_HUMAN	CRTC2	CREB-regulated transcription coactivator 2	0.0166240451040859	0.0427873	0.574408903037963
Q6ZMI0	Q6ZMI0	PPR21_HUMAN	PPP1R21	Protein phosphatase 1 regulatory subunit 21	0.0166772638669891	0.0429018	0.548906091008133
Q7Z7N9	Q7Z7N9	T179B_HUMAN	TMEM179B	Transmembrane protein 179B	0.0166989977999524	0.0429353	0.84135111373141
P23434	P23434	GCSH_HUMAN	GCSH	Glycine cleavage system H protein, mitochondrial	0.0168548598502797	0.0433134	0.46562790577363
P62306	P62306	RUXF_HUMAN	SNRPF	Small nuclear ribonucleoprotein F	0.0168876067452948	0.0433749	-0.374072609314343
Q5VV41	Q5VV41	ARHGG_HUMAN	ARHGEF16	Rho guanine nucleotide exchange factor 16	0.0169635051278261	0.043547	-1.00013320290514
Q14999	Q14999	CUL7_HUMAN	CUL7	Cullin-7	0.0169809317619363	0.043569	0.667252989381975
O14777	O14777	NDC80_HUMAN	NDC80	Kinetochore protein NDC80 homolog	0.017017935021989	0.0436412	-0.877011423177755
P62820	P62820	RAB1A_HUMAN	RAB1A	Ras-related protein Rab-1A	0.0170576100919009	0.0437201	0.507699695592244
O15085	O15085	ARHGB_HUMAN	ARHGEF11	Rho guanine nucleotide exchange factor 11	0.0170769417124994	0.0437469	0.532279121881714
Q9H0U3	Q9H0U3	MAGT1_HUMAN	MAGT1	Magnesium transporter protein 1	0.0172108642173816	0.044067	0.354222944246299
P62891;Q59GN2	Q59GN2;P62891	R39L5_HUMAN;RL39_HUMAN	RPL39;RPL39P5	60S ribosomal protein L39	0.0172510174139332	0.0441468	-0.421946426243174
Q9H061	Q9H061	T126A_HUMAN	TMEM126A	Transmembrane protein 126A	0.0173230767553184	0.0443081	0.628171126805345
P68366;Q9BQE3;Q9NY65	P0DPH8;P0DPH7;Q71U36;Q6PEY2;P68363;Q9BQE3;Q9NY65;P68366	TBA1C_HUMAN;TBA4A_HUMAN;TBA8_HUMAN	TUBA1C;TUBA4A;TUBA8	Tubulin alpha-4A chain	0.0174894142722007	0.0447103	0.332910245647941
P61758	P61758	PFD3_HUMAN	VBP1	Prefoldin subunit 3	0.0175011952743169	0.0447172	-0.39306479221915
P35579;P35749;Q7Z406	Q7Z406;P35579;P35749	MYH11_HUMAN;MYH14_HUMAN;MYH9_HUMAN	MYH11;MYH14;MYH9	Myosin-9	0.0176027822633076	0.0449534	1.03900730181052
Q8N5M1	Q8N5M1	ATPF2_HUMAN	ATPAF2	ATP synthase mitochondrial F1 complex assembly factor 2	0.0176618581901745	0.0450808	0.699834304828151
O75094	O75094	SLIT3_HUMAN	SLIT3	Slit homolog 3 protein	0.0178053874756221	0.0454236	1.350779578239
Q99805	Q99805	TM9S2_HUMAN	TM9SF2	Transmembrane 9 superfamily member 2	0.0178228172949498	0.04543	-0.434281297330784
Q9NYZ3	Q9NYZ3	GTSE1_HUMAN	GTSE1	G2 and S phase-expressed protein 1	0.0178263898846372	0.04543	-0.831359040073881
P41250	P41250	GARS_HUMAN	GARS1	Glycine--tRNA ligase	0.0178586881119203	0.0454455	-0.707551174962685
P62875	P62875	RPAB5_HUMAN	POLR2L	DNA-directed RNA polymerases I, II, and III subunit RPABC5	0.0178479719729195	0.0454455	-0.359763851872245
Q7KZN9	Q7KZN9	COX15_HUMAN	COX15	Cytochrome c oxidase assembly protein COX15 homolog	0.0178602077446668	0.0454455	-0.852121394518804
Q7L5N1	Q7L5N1	CSN6_HUMAN	COPS6	COP9 signalosome complex subunit 6	0.0179305394296956	0.0456009	-0.228900756475742
O75367;Q9P0M6	Q9P0M6;O75367	H2AW_HUMAN;H2AY_HUMAN	MACROH2A1;MACROH2A2	Core histone macro-H2A.1	0.0179602193497853	0.0456528	0.958778646841449
P13667	P13667	PDIA4_HUMAN	PDIA4	Protein disulfide-isomerase A4	0.0179807194650704	0.0456812	0.690400682960533
O75937	O75937	DNJC8_HUMAN	DNAJC8	DnaJ homolog subfamily C member 8	0.0181025801316896	0.0459627	0.504703343861888
Q13188	Q13188	STK3_HUMAN	STK3	Serine/threonine-protein kinase 3	0.0181102013648256	0.0459627	0.365849592644153
Q9NQG5	Q9NQG5	RPR1B_HUMAN	RPRD1B	Regulation of nuclear pre-mRNA domain-containing protein 1B	0.018190864431697	0.0461436	0.474561355400489
Q15435	Q15435	PP1R7_HUMAN	PPP1R7	Protein phosphatase 1 regulatory subunit 7	0.018214140779795	0.0461618	0.337755438989177
Q92504	Q92504	S39A7_HUMAN	SLC39A7	Zinc transporter SLC39A7	0.0182168278393078	0.0461618	0.925191675404243
Q96A08	P57053;Q16778;Q5QNW6;P06899;Q99877;Q99879;P58876;Q93079;O60814;Q96A08;P33778;P62807;Q8N257;Q99880;P23527	H2B1A_HUMAN	H2BC1	Histone H2B type 1-A	0.0183117050721571	0.0463783	-0.373494447483967
Q9Y4P1	Q9Y4P1	ATG4B_HUMAN	ATG4B	Cysteine protease ATG4B	0.0185569619694594	0.0469753	0.758783233766554
Q92734	Q92734	TFG_HUMAN	TFG	Protein TFG	0.0186130808921828	0.0470931	0.499470506018142
P35579;P35580;Q7Z406	Q7Z406;P35579;P35580;P35749	MYH10_HUMAN;MYH14_HUMAN;MYH9_HUMAN	MYH10;MYH14;MYH9	Myosin-9	0.0186803229222803	0.0472389	0.927183480544414
P30566	P30566	PUR8_HUMAN	ADSL	Adenylosuccinate lyase	0.0187386054150459	0.0473619	-0.469647406037414
P35221	P35221	CTNA1_HUMAN	CTNNA1	Catenin alpha-1	0.0187770527597017	0.0474347	1.16858842057414
P11216;P11217	P11217;P11216	PYGB_HUMAN;PYGM_HUMAN	PYGB;PYGM	Glycogen phosphorylase, brain form	0.0188101199902337	0.0474695	-0.711562791714904
P38432	P38432	COIL_HUMAN	COIL	Coilin	0.0188092112751463	0.0474695	-0.822070132055831
Q8WUW1	Q8WUW1	BRK1_HUMAN	BRK1	Protein BRICK1	0.0188593508586518	0.0475693	0.505613476497516
P11940	P11940;Q4VXU2	PABP1_HUMAN	PABPC1	Polyadenylate-binding protein 1	0.0190568421422714	0.0480428	-0.262155988289884
Q9P0I2	Q9P0I2	EMC3_HUMAN	EMC3	ER membrane protein complex subunit 3	0.0191115060511445	0.0481559	-0.367988146121796
O00139	O00139	KIF2A_HUMAN	KIF2A	Kinesin-like protein KIF2A	0.0191280711670856	0.0481729	-0.578531275045794
Q9NVA2	Q9NVA2	SEP11_HUMAN	SEPTIN11	Septin-11	0.0191378482766531	0.0481729	0.349116599149927
P60228	P60228	EIF3E_HUMAN	EIF3E	Eukaryotic translation initiation factor 3 subunit E	0.0191680663416763	0.0482243	-0.327759639030059
Q9BVG4	Q9BVG4	PBDC1_HUMAN	PBDC1	Protein PBDC1	0.019191491839932	0.0482585	-0.561951948421719
Q9NP92	Q9NP92	RT30_HUMAN	MRPS30	39S ribosomal protein S30, mitochondrial	0.0192133265384863	0.0482887	0.336549708931155
Q9NTG7	Q9NTG7	SIR3_HUMAN	SIRT3	NAD-dependent protein deacetylase sirtuin-3, mitochondrial	0.0192688017697346	0.0484034	0.63671122354723
Q92508	Q92508	PIEZ1_HUMAN	PIEZO1	Piezo-type mechanosensitive ion channel component 1	0.0192980586157663	0.0484521	0.757228556877589
P52565	P52565	GDIR1_HUMAN	ARHGDIA	Rho GDP-dissociation inhibitor 1	0.0193232911050942	0.0484907	-0.568008022371593
O43847	O43847	NRDC_HUMAN	NRDC	Nardilysin	0.0193434161699213	0.0484917	-0.391590103785408
O75494	O75494	SRS10_HUMAN	SRSF10	Serine/arginine-rich splicing factor 10	0.0193378180214382	0.0484917	-0.333207035377349
Q9H9Q2	Q9H9Q2	CSN7B_HUMAN	COPS7B	COP9 signalosome complex subunit 7b	0.0194669150544295	0.0487764	0.586600098428118
Q9Y5K8	Q9Y5K8	VATD_HUMAN	ATP6V1D	V-type proton ATPase subunit D	0.0195243959758231	0.0488955	-0.516090606323047
P05166	P05166	PCCB_HUMAN	PCCB	Propionyl-CoA carboxylase beta chain, mitochondrial	0.0195959045070859	0.0490496	0.838591834130831
Q9GZP9	Q96Q80;Q9GZP9	DERL2_HUMAN	DERL2	Derlin-2	0.0196700491812435	0.0492102	0.73809986510274
Q93099	Q93099	HGD_HUMAN	HGD	Homogentisate 1,2-dioxygenase	0.0196974281293643	0.0492536	-1.41852763986609
P46060	P46060	RAGP1_HUMAN	RANGAP1	Ran GTPase-activating protein 1	0.0197100981944689	0.0492602	-0.358035227280986
P61026	P61026	RAB10_HUMAN	RAB10	Ras-related protein Rab-10	0.0197734628200918	0.0493935	-0.413017287869799
Q01081	Q01081	U2AF1_HUMAN	U2AF1	Splicing factor U2AF 35 kDa subunit	0.019786492049714	0.0494009	-0.327482329439771
P04350;P07437;P68371;Q13885;Q9BVA1	Q13885;Q3ZCM7;P04350;Q9BVA1;P68371;A6NNZ2;P07437	TBB2A_HUMAN;TBB2B_HUMAN;TBB4A_HUMAN;TBB4B_HUMAN;TBB5_HUMAN	TUBB;TUBB2A;TUBB2B;TUBB4A;TUBB4B	Tubulin beta-4A chain	0.0198336864188442	0.0494936	0.380203778461091
P11142;P17066;P34931;P54652	P54652;P0DMV9;P34931;P48741;P17066;P0DMV8;P11142	HS71L_HUMAN;HSP72_HUMAN;HSP76_HUMAN;HSP7C_HUMAN	HSPA1L;HSPA2;HSPA6;HSPA8	Heat shock cognate 71 kDa protein	0.0200313770584062	0.0499616	-0.297011274317818

## Sheet: S2 KURAMOCHi .vs other Phospho
Supplementary Data S2. DEPP in Kuram vs other cell lines-Su1(KURAMOCHI)-Su2 (8 other cell lines) FDR<0.05, |log2 fold change| > 1
Protein.Group	Protein.Ids	Protein.Names	Genes	First.Protein.Description	Proteotypic	Stripped.Sequence	Modified.Sequence	Precursor.Charge	Precursor.Id	residue	Phosphosite	Su1-Su2_Pvalue	Su1-Su2_AdjPVal	Su1-Su2_log2FoldChange
Q9BWU0	Q9BWU0	NADAP_HUMAN	SLC4A1AP	Kanadaptin	1	KPALPVSPAAR	KPALPVS(UniMod:21)PAAR	2	KPALPVS(UniMod:21)PAAR2	S	82	6.73786e-21	7.05993e-17	-2.63842
Q9BWU0	Q9BWU0	NADAP_HUMAN	SLC4A1AP	Kanadaptin	1	PALPVSPAAR	PALPVS(UniMod:21)PAAR	2	PALPVS(UniMod:21)PAAR2	S	82	1.05558e-17	5.53018e-14	-1.96825
Q96EB6	Q96EB6	SIR1_HUMAN	SIRT1	NAD-dependent protein deacetylase sirtuin-1	1	SPGEPGGAAPER	S(UniMod:21)PGEPGGAAPER	2	S(UniMod:21)PGEPGGAAPER2	S	47	2.3304e-16	8.13932e-13	-2.00706
Q14684	Q14684	RRP1B_HUMAN	RRP1B	Ribosomal RNA processing protein 1 homolog B	1	SILVSPTGPSR	SILVS(UniMod:21)PTGPSR	2	SILVS(UniMod:21)PTGPSR2	S	706	5.88042e-16	1.54038e-12	-2.67762
Q8TEA8	Q8TEA8	DTD1_HUMAN	DTD1	D-aminoacyl-tRNA deacylase 1	1	SASSGAEGDVSSEREP	SASSGAEGDVSS(UniMod:21)EREP	2	SASSGAEGDVSS(UniMod:21)EREP2	S	205	1.45506e-15	2.54102e-12	-3.09724
Q8TB72	Q8TB72	PUM2_HUMAN	PUM2	Pumilio homolog 2	1	SGQGFHGNSEVNAILSPR	SGQGFHGNSEVNAILS(UniMod:21)PR	3	SGQGFHGNSEVNAILS(UniMod:21)PR3	S	82	2.02143e-15	3.02579e-12	-2.61802
O95544	O95544	NADK_HUMAN	NADK	NAD kinase	1	SLSASPALGSTK	SLS(UniMod:21)ASPALGSTK	2	SLS(UniMod:21)ASPALGSTK2	S	48	1.2915e-14	1.39684e-11	1.83059
Q8IY81	Q8IY81	SPB1_HUMAN	FTSJ3	pre-rRNA 2'-O-ribose RNA methyltransferase FTSJ3	1	TEIMSPLYQDEAPK	TEIMS(UniMod:21)PLYQDEAPK	2	TEIMS(UniMod:21)PLYQDEAPK2	S	584	1.33312e-14	1.39684e-11	-2.10688
O75683	O75683	SURF6_HUMAN	SURF6	Surfeit locus protein 6	1	ELSPAALEK	ELS(UniMod:21)PAALEK	2	ELS(UniMod:21)PAALEK2	S	138	1.47431e-14	1.40435e-11	-1.79241
P36578	P36578	RL4_HUMAN	RPL4	60S ribosomal protein L4	1	ILKSPEIQR	ILKS(UniMod:21)PEIQR	2	ILKS(UniMod:21)PEIQR2	S	295	1.61947e-14	1.41407e-11	-2.31066
Q5TGY3	Q5TGY3	AHDC1_HUMAN	AHDC1	AT-hook DNA-binding motif-containing protein 1	1	PLLPTRPPASPPDK	PLLPT(UniMod:21)RPPASPPDK	3	PLLPT(UniMod:21)RPPASPPDK3	T	41	1.88165e-14	1.51661e-11	2.95691
Q05682	Q05682	CALD1_HUMAN	CALD1	Caldesmon	1	GNVFSSPTAAGTPNK	GNVFSSPTAAGT(UniMod:21)PNK	2	GNVFSSPTAAGT(UniMod:21)PNK2	T	730	3.18537e-14	2.22508e-11	3.29469
Q9Y3T6	Q9Y3T6	R3HC1_HUMAN	R3HCC1	R3H and coiled-coil domain-containing protein 1	1	FGSTLQLDLEK	FGS(UniMod:21)TLQLDLEK	2	FGS(UniMod:21)TLQLDLEK2	S	236	3.55491e-14	2.32802e-11	-2.768
Q92667	Q92667	AKAP1_HUMAN	AKAP1	A-kinase anchor protein 1, mitochondrial	1	SLLSSPTK	SLLSS(UniMod:21)PTK	1	SLLSS(UniMod:21)PTK1	S	445	7.33066e-14	4.17256e-11	-2.0941
Q9Y4G8	Q9Y4G8	RPGF2_HUMAN	RAPGEF2	Rap guanine nucleotide exchange factor 2	1	SETSPVAPR	SETS(UniMod:21)PVAPR	2	SETS(UniMod:21)PVAPR2	S	1022	7.47631e-14	4.17256e-11	2.14255
Q9UQ35	Q9UQ35	SRRM2_HUMAN	SRRM2	Serine/arginine repetitive matrix protein 2	1	MALPPQEDATASPPR	MALPPQEDATAS(UniMod:21)PPR	2	MALPPQEDATAS(UniMod:21)PPR2	S	1179	7.56621e-14	4.17256e-11	-1.74627
Q9H0D6	Q9H0D6	XRN2_HUMAN	XRN2	5'-3' exoribonuclease 2	1	MQNNSSPSISPNTSFTSDGSPSPLGGIK	MQNNSSPS(UniMod:21)ISPNTSFTSDGSPSPLGGIK	3	MQNNSSPS(UniMod:21)ISPNTSFTSDGSPSPLGGIK3	S	473	1.21361e-13	6.35809e-11	-1.6169
Q71RC2	Q71RC2	LARP4_HUMAN	LARP4	La-related protein 4	1	DGLNQTTIPVSPPSTTKPSR	DGLNQTTIPVS(UniMod:21)PPSTTKPSR	3	DGLNQTTIPVS(UniMod:21)PPSTTKPSR3	S	583	1.44857e-13	7.22765e-11	-3.02568
Q6PK04	Q6PK04	CC137_HUMAN	CCDC137	Coiled-coil domain-containing protein 137	1	VQAGPGSPR	VQAGPGS(UniMod:21)PR	2	VQAGPGS(UniMod:21)PR2	S	19	1.63513e-13	7.26297e-11	-1.96576
Q12923	Q12923	PTN13_HUMAN	PTPN13	Tyrosine-protein phosphatase non-receptor type 13	1	WSIVSSPER	WS(UniMod:21)IVSSPER	2	WS(UniMod:21)IVSSPER2	S	1082	1.65221e-13	7.26297e-11	3.44497
P46013	P46013	KI67_HUMAN	MKI67	Proliferation marker protein Ki-67	1	SPQPDPVDTPASTK	S(UniMod:21)PQPDPVDTPASTK	2	S(UniMod:21)PQPDPVDTPASTK2	S	2344	1.82079e-13	7.63131e-11	-2.7699
P20290	P20290	BTF3_HUMAN	BTF3	Transcription factor BTF3	1	GGCPGGEATLSQPPPR	GGC(UniMod:4)PGGEAT(UniMod:21)LSQPPPR	2	GGC(UniMod:4)PGGEAT(UniMod:21)LSQPPPR2	T	38	2.56711e-13	1.03455e-10	-2.11725
P48634	P48634	PRC2A_HUMAN	PRRC2A	Protein PRRC2A	1	VDLYQQASPPDALR	VDLYQQAS(UniMod:21)PPDALR	2	VDLYQQAS(UniMod:21)PPDALR2	S	2113	2.94041e-13	1.1411e-10	-1.93902
Q92667	Q92667	AKAP1_HUMAN	AKAP1	A-kinase anchor protein 1, mitochondrial	1	SIPLECPLSSPK	SIPLEC(UniMod:4)PLSS(UniMod:21)PK	2	SIPLEC(UniMod:4)PLSS(UniMod:21)PK2	S	161	3.90654e-13	1.46188e-10	-2.57375
O75367	O75367	H2AY_HUMAN	MACROH2A1	Core histone macro-H2A.1	1	LEAIITPPPAK	LEAIIT(UniMod:21)PPPAK	2	LEAIIT(UniMod:21)PPPAK2	T	129	4.92822e-13	1.69907e-10	-2.20555
Q2NKX8	Q2NKX8	ERC6L_HUMAN	ERCC6L	DNA excision repair protein ERCC-6-like	1	NDISPPGR	NDIS(UniMod:21)PPGR	2	NDIS(UniMod:21)PPGR2	S	1069	5.00374e-13	1.69907e-10	-2.07861
Q05682	Q05682	CALD1_HUMAN	CALD1	Caldesmon	1	GNVFSSPTAAGTPNK	GNVFS(UniMod:21)SPTAAGTPNK	2	GNVFS(UniMod:21)SPTAAGTPNK2	S	723	5.02684e-13	1.69907e-10	2.91085
Q9BX66	Q9BX66	SRBS1_HUMAN	SORBS1	Sorbin and SH3 domain-containing protein 1	1	YSFSEDTK	YS(UniMod:21)FSEDTK	2	YS(UniMod:21)FSEDTK2	S	465	5.30609e-13	1.7117e-10	2.62787
P20930	P20930	FILA_HUMAN	FLG	Filaggrin	1	SGSFLYQVSTHEQSESAHGR	SGSFLY(UniMod:21)QVSTHEQSESAHGR	3	SGSFLY(UniMod:21)QVSTHEQSESAHGR3	Y	1767	5.47334e-13	1.7117e-10	-4.40319
Q92530	Q92530	PSMF1_HUMAN	PSMF1	Proteasome inhibitor PI31 subunit	1	ANVSSPHREFPPATAR	ANVS(UniMod:21)SPHREFPPATAR	3	ANVS(UniMod:21)SPHREFPPATAR3	S	152	5.55429e-13	1.7117e-10	-2.19039
Q6UN15	Q6UN15	FIP1_HUMAN	FIP1L1	Pre-mRNA 3'-end-processing factor FIP1	1	AEFTSPPSLFK	AEFTS(UniMod:21)PPSLFK	2	AEFTS(UniMod:21)PPSLFK2	S	259	5.76017e-13	1.72443e-10	-1.99061
Q7Z417	Q7Z417	NUFP2_HUMAN	NUFIP2	Nuclear fragile X mental retardation-interacting protein 2	1	NLSSDEATNPISR	NLS(UniMod:21)SDEATNPISR	2	NLS(UniMod:21)SDEATNPISR2	S	112	6.11973e-13	1.78118e-10	-1.68451
Q6NW34	Q6NW34	NEPRO_HUMAN	NEPRO	Nucleolus and neural progenitor protein	1	LFLINEQSPR	LFLINEQS(UniMod:21)PR	2	LFLINEQS(UniMod:21)PR2	S	265	7.37533e-13	2.08861e-10	-2.00839
Q9BZE9	Q9BZE9	ASPC1_HUMAN	ASPSCR1	Tether containing UBX domain for GLUT4	1	AAGSPSPLPAPDPAPK	AAGSPS(UniMod:21)PLPAPDPAPK	2	AAGSPS(UniMod:21)PLPAPDPAPK2	S	502	1.1663e-12	3.21085e-10	-2.70041
Q15768	Q15768	EFNB3_HUMAN	EFNB3	Ephrin-B3	1	GGSLGLGGGGGMGPR	GGS(UniMod:21)LGLGGGGGMGPR	2	GGS(UniMod:21)LGLGGGGGMGPR2	S	274	1.19511e-12	3.21085e-10	2.31817
P50895	P50895	BCAM_HUMAN	BCAM	Basal cell adhesion molecule	1	GGSGGFGDEC	GGS(UniMod:21)GGFGDEC(UniMod:4)	1	GGS(UniMod:21)GGFGDEC(UniMod:4)1	S	621	1.27656e-12	3.34394e-10	4.39089
Q05682	Q05682	CALD1_HUMAN	CALD1	Caldesmon	1	VTSPTKV	VTS(UniMod:21)PTKV	1	VTS(UniMod:21)PTKV1	S	789	1.57598e-12	4.02758e-10	3.10003
Q8NI08	Q8NI08	NCOA7_HUMAN	NCOA7	Nuclear receptor coactivator 7	1	VLSSTSEEDEPGVVK	VLSSTS(UniMod:21)EEDEPGVVK	2	VLSSTS(UniMod:21)EEDEPGVVK2	S	211	1.74606e-12	4.35601e-10	2.75888
Q9H0D6	Q9H0D6	XRN2_HUMAN	XRN2	5'-3' exoribonuclease 2	1	NSPGSQVASNPR	NS(UniMod:21)PGSQVASNPR	2	NS(UniMod:21)PGSQVASNPR2	S	448	1.94811e-12	4.74705e-10	-1.458
Q99708	Q99708	CTIP_HUMAN	RBBP8	DNA endonuclease RBBP8	1	VSSPVFGATSSIK	VS(UniMod:21)SPVFGATSSIK	2	VS(UniMod:21)SPVFGATSSIK2	S	326	2.35102e-12	5.59863e-10	-2.06191
Q12923	Q12923	PTN13_HUMAN	PTPN13	Tyrosine-protein phosphatase non-receptor type 13	1	SYHDLSQASLYPHR	SY(UniMod:21)HDLSQASLYPHR	3	SY(UniMod:21)HDLSQASLYPHR3	Y	970	2.73965e-12	6.37912e-10	3.81989
Q8N573	Q8N573	OXR1_HUMAN	OXR1	Oxidation resistance protein 1	1	SQSVDINAPGFNPLAGAGK	SQS(UniMod:21)VDINAPGFNPLAGAGK	2	SQS(UniMod:21)VDINAPGFNPLAGAGK2	S	16	2.82809e-12	6.4419e-10	3.92333
Q07020	Q07020	RL18_HUMAN	RPL18	60S ribosomal protein L18	1	ILTFDQLALDSPK	ILTFDQLALDS(UniMod:21)PK	2	ILTFDQLALDS(UniMod:21)PK2	S	130	3.03199e-12	6.67855e-10	-1.95853
Q8TDD1	Q8TDD1	DDX54_HUMAN	DDX54	ATP-dependent RNA helicase DDX54	1	LGPGRPLPTFPTSECTSDVEPDTR	LGPGRPLPTFPTSEC(UniMod:4)TS(UniMod:21)DVEPDTR	3	LGPGRPLPTFPTSEC(UniMod:4)TS(UniMod:21)DVEPDTR3	S	85	3.10761e-12	6.67855e-10	-1.98189
Q05682	Q05682	CALD1_HUMAN	CALD1	Caldesmon	1	RGSIGENQVEVMVEEK	RGS(UniMod:21)IGENQVEVMVEEK	3	RGS(UniMod:21)IGENQVEVMVEEK3	S	202	3.1232e-12	6.67855e-10	3.17586
Q8WWH5	Q8WWH5	TRUB1_HUMAN	TRUB1	Pseudouridylate synthase TRUB1	1	TDTSPVLETAGTVAAMAATPSAR	TDTSPVLETAGT(UniMod:21)VAAMAATPSAR	3	TDTSPVLETAGT(UniMod:21)VAAMAATPSAR3	T	27	3.50354e-12	7.34203e-10	-1.39359
Q14692	Q14692	BMS1_HUMAN	BMS1	Ribosome biogenesis protein BMS1 homolog	1	AGLSPANCQSDR	AGLS(UniMod:21)PANC(UniMod:4)QSDR	2	AGLS(UniMod:21)PANC(UniMod:4)QSDR2	S	552	3.75394e-12	7.71251e-10	-1.74056
Q8NC56	Q8NC56	LEMD2_HUMAN	LEMD2	LEM domain-containing protein 2	1	GSSEEDEDARTPDR	GSS(UniMod:21)EEDEDARTPDR	2	GSS(UniMod:21)EEDEDARTPDR2	S	139	4.23207e-12	8.4375e-10	2.77986
A4D1S0	A4D1S0	KLRG2_HUMAN	KLRG2	Killer cell lectin-like receptor subfamily G member 2	1	APSQGGTWGR	APS(UniMod:21)QGGTWGR	2	APS(UniMod:21)QGGTWGR2	S	177	4.26787e-12	8.4375e-10	5.14465
Q9NVW2	Q9NVW2	RNF12_HUMAN	RLIM	E3 ubiquitin-protein ligase RLIM	1	SRSPLHPMSEIPR	SRS(UniMod:21)PLHPMSEIPR	3	SRS(UniMod:21)PLHPMSEIPR3	S	230	6.32722e-12	1.22771e-09	-1.73284
Q92530	Q92530	PSMF1_HUMAN	PSMF1	Proteasome inhibitor PI31 subunit	1	ANVSSPHREFPPATAR	ANVSS(UniMod:21)PHREFPPATAR	3	ANVSS(UniMod:21)PHREFPPATAR3	S	153	8.85743e-12	1.68742e-09	-1.55839
Q96EB6	Q96EB6	SIR1_HUMAN	SIRT1	NAD-dependent protein deacetylase sirtuin-1	1	DGPGLERSPGEPGGAAPER	DGPGLERS(UniMod:21)PGEPGGAAPER	2	DGPGLERS(UniMod:21)PGEPGGAAPER2	S	47	1.04519e-11	1.95563e-09	-1.84134
Q9NYF3	Q9NYF3	FA53C_HUMAN	FAM53C	Protein FAM53C	1	SLSVPVDLSR	SLS(UniMod:21)VPVDLSR	2	SLS(UniMod:21)VPVDLSR2	S	122	1.12861e-11	2.07466e-09	1.26729
P42695	P42695	CNDD3_HUMAN	NCAPD3	Condensin-2 complex subunit D3	1	SLGVLPFTLNSGSPEK	SLGVLPFT(UniMod:21)LNSGSPEK	2	SLGVLPFT(UniMod:21)LNSGSPEK2	T	1379	1.29569e-11	2.34073e-09	-1.9843
Q9ULH1	Q9ULH1	ASAP1_HUMAN	ASAP1	Arf-GAP with SH3 domain, ANK repeat and PH domain-containing protein 1	1	TLSDPPSPLPHGPPNK	T(UniMod:21)LSDPPSPLPHGPPNK	3	T(UniMod:21)LSDPPSPLPHGPPNK3	T	837	1.37114e-11	2.43506e-09	3.15456
Q9ULH1	Q9ULH1	ASAP1_HUMAN	ASAP1	Arf-GAP with SH3 domain, ANK repeat and PH domain-containing protein 1	1	SPRPQSFCHSSSISPQDK	SPRPQS(UniMod:21)FC(UniMod:4)HSSSISPQDK	2	SPRPQS(UniMod:21)FC(UniMod:4)HSSSISPQDK2	S	738	1.43257e-11	2.50174e-09	2.40536
P46013	P46013	KI67_HUMAN	MKI67	Proliferation marker protein Ki-67	1	KPVGEVHSQFSTGHANSPCTIIIGK	KPVGEVHSQFSTGHANSPC(UniMod:4)T(UniMod:21)IIIGK	4	KPVGEVHSQFSTGHANSPC(UniMod:4)T(UniMod:21)IIIGK4	T	726	1.45848e-11	2.50525e-09	-2.45463
Q8N573	Q8N573	OXR1_HUMAN	OXR1	Oxidation resistance protein 1	1	SQSVDINAPGFNPLAGAGK	S(UniMod:21)QSVDINAPGFNPLAGAGK	3	S(UniMod:21)QSVDINAPGFNPLAGAGK3	S	14	1.80091e-11	3.04353e-09	4.38109
Q53F19	Q53F19	NCBP3_HUMAN	NCBP3	Nuclear cap-binding protein subunit 3	1	AEAPAGPALGLPSPEAESGVDR	AEAPAGPALGLPS(UniMod:21)PEAESGVDR	3	AEAPAGPALGLPS(UniMod:21)PEAESGVDR3	S	25	1.85357e-11	3.08282e-09	2.09414
Q9BX66	Q9BX66	SRBS1_HUMAN	SORBS1	Sorbin and SH3 domain-containing protein 1	1	SATLPLPAR	SAT(UniMod:21)LPLPAR	2	SAT(UniMod:21)LPLPAR2	T	497	1.95721e-11	3.20432e-09	2.13579
Q9Y2H1	Q9Y2H1	ST38L_HUMAN	STK38L	Serine/threonine-protein kinase 38-like	1	QLAYSTVGTPDYIAPEVFMQTGYNK	QLAYSTVGT(UniMod:21)PDYIAPEVFMQTGYNK	3	QLAYSTVGT(UniMod:21)PDYIAPEVFMQTGYNK3	T	286	2.09159e-11	3.37164e-09	2.91124
Q7Z4S6	Q7Z4S6	KI21A_HUMAN	KIF21A	Kinesin-like protein KIF21A	1	ELSPPPGLPSK	ELS(UniMod:21)PPPGLPSK	2	ELS(UniMod:21)PPPGLPSK2	S	1212	2.12594e-11	3.3751e-09	-3.1138
Q9ULH1	Q9ULH1	ASAP1_HUMAN	ASAP1	Arf-GAP with SH3 domain, ANK repeat and PH domain-containing protein 1	1	TLSDPPSPLPHGPPNK	TLS(UniMod:21)DPPSPLPHGPPNK	2	TLS(UniMod:21)DPPSPLPHGPPNK2	S	839	2.24873e-11	3.51674e-09	3.1421
Q68DK7	Q68DK7	MSL1_HUMAN	MSL1	Male-specific lethal 1 homolog	1	SPLGGGGGSGASSQAACLK	S(UniMod:21)PLGGGGGSGASSQAAC(UniMod:4)LK	2	S(UniMod:21)PLGGGGGSGASSQAAC(UniMod:4)LK2	S	205	2.59454e-11	3.93994e-09	-1.1847
Q9NVM9	Q9NVM9	INT13_HUMAN	INTS13	Integrator complex subunit 13	1	DSPDSPEPPNK	DSPDS(UniMod:21)PEPPNK	2	DSPDS(UniMod:21)PEPPNK2	S	626	3.68757e-11	5.51977e-09	1.68277
O14639	O14639	ABLM1_HUMAN	ABLIM1	Actin-binding LIM protein 1	1	STSQGSINSPVYSR	STS(UniMod:21)QGSINSPVYSR	2	STS(UniMod:21)QGSINSPVYSR2	S	452	4.22008e-11	6.22789e-09	1.64499
Q8TEW0	Q8TEW0	PARD3_HUMAN	PARD3	Partitioning defective 3 homolog	1	RSSDPALIGLSTSVSDSNFSSEEPSR	RS(UniMod:21)SDPALIGLSTSVSDSNFSSEEPSR	3	RS(UniMod:21)SDPALIGLSTSVSDSNFSSEEPSR3	S	143	4.83392e-11	7.03469e-09	1.11073
Q9BX66	Q9BX66	SRBS1_HUMAN	SORBS1	Sorbin and SH3 domain-containing protein 1	1	STQDLSDVSMDEVGIPLR	ST(UniMod:21)QDLSDVSMDEVGIPLR	2	ST(UniMod:21)QDLSDVSMDEVGIPLR2	T	370	5.16409e-11	7.41224e-09	2.26209
A4D1S0	A4D1S0	KLRG2_HUMAN	KLRG2	Killer cell lectin-like receptor subfamily G member 2	1	VRQPEGPESSPSPAGAVEK	VRQPEGPESS(UniMod:21)PSPAGAVEK	3	VRQPEGPESS(UniMod:21)PSPAGAVEK3	S	47	5.37592e-11	7.61201e-09	4.77944
Q9BR39	Q9BR39	JPH2_HUMAN	JPH2	Junctophilin-2	1	GAGAAGLPQPPRESPQLHER	GAGAAGLPQPPRES(UniMod:21)PQLHER	3	GAGAAGLPQPPRES(UniMod:21)PQLHER3	S	469	5.9733e-11	8.3451e-09	5.59021
Q07002	Q07002	CDK18_HUMAN	CDK18	Cyclin-dependent kinase 18	1	DPPQECSTFSPTDSGEEPGQLSPGVQFQR	DPPQEC(UniMod:4)STFSPTDSGEEPGQLS(UniMod:21)PGVQFQR	3	DPPQEC(UniMod:4)STFSPTDSGEEPGQLS(UniMod:21)PGVQFQR3	S	84	6.23736e-11	8.59935e-09	2.95907
Q9Y5K6	Q9Y5K6	CD2AP_HUMAN	CD2AP	CD2-associated protein	1	ISTYGLPAGGIQPHPQTK	IS(UniMod:21)TYGLPAGGIQPHPQTK	2	IS(UniMod:21)TYGLPAGGIQPHPQTK2	S	86	6.38115e-11	8.68333e-09	-1.93798
Q9NRY4	Q9NRY4	RHG35_HUMAN	ARHGAP35	Rho GTPase-activating protein 35	1	NIIEATHMYDNAAEACSTTEEVFNSPR	NIIEATHMYDNAAEAC(UniMod:4)STTEEVFNS(UniMod:21)PR	3	NIIEATHMYDNAAEAC(UniMod:4)STTEEVFNS(UniMod:21)PR3	S	980	6.48376e-11	8.70985e-09	1.71962
Q14978	Q14978	NOLC1_HUMAN	NOLC1	Nucleolar and coiled-body phosphoprotein 1	1	SPAVKPAAAPK	S(UniMod:21)PAVKPAAAPK	2	S(UniMod:21)PAVKPAAAPK2	S	397	7.05115e-11	9.26705e-09	-3.68715
Q9NR30	Q9NR30	DDX21_HUMAN	DDX21	Nucleolar RNA helicase 2	1	NEEPSEEEIDAPKPK	NEEPS(UniMod:21)EEEIDAPKPK	2	NEEPS(UniMod:21)EEEIDAPKPK2	S	121	7.07543e-11	9.26705e-09	-2.22325
Q5R372	Q5R372	RBG1L_HUMAN	RABGAP1L	Rab GTPase-activating protein 1-like	1	PSSPGGLPEEDSVLFNK	PS(UniMod:21)SPGGLPEEDSVLFNK	2	PS(UniMod:21)SPGGLPEEDSVLFNK2	S	118	7.86703e-11	1.01766e-08	2.3615
Q99460	Q99460	PSMD1_HUMAN	PSMD1	26S proteasome non-ATPase regulatory subunit 1	1	TVGTPIASVPGSTNTGTVPGSEK	T(UniMod:21)VGTPIASVPGSTNTGTVPGSEK	2	T(UniMod:21)VGTPIASVPGSTNTGTVPGSEK2	T	270	8.54272e-11	1.09159e-08	-1.25738
Q9H8G2	Q9H8G2	CAAP1_HUMAN	CAAP1	Caspase activity and apoptosis inhibitor 1	1	SVNEILGLAESSPNEPK	SVNEILGLAES(UniMod:21)SPNEPK	2	SVNEILGLAES(UniMod:21)SPNEPK2	S	311	8.86045e-11	1.11618e-08	-1.78289
Q05682	Q05682	CALD1_HUMAN	CALD1	Caldesmon	1	RGSIGENQVEVMVEEK	RGS(UniMod:21)IGENQVEVMVEEK	2	RGS(UniMod:21)IGENQVEVMVEEK2	S	202	8.9482e-11	1.11618e-08	2.61077
O15213	O15213	WDR46_HUMAN	WDR46	WD repeat-containing protein 46	1	RYWEEETVPTTAGASPGPPR	RYWEEETVPTTAGAS(UniMod:21)PGPPR	3	RYWEEETVPTTAGAS(UniMod:21)PGPPR3	S	41	9.37094e-11	1.15516e-08	-1.67912
P61247	P61247	RS3A_HUMAN	RPS3A	40S ribosomal protein S3a	1	ADGYEPPVQESV	ADGYEPPVQES(UniMod:21)V	2	ADGYEPPVQES(UniMod:21)V2	S	263	9.77902e-11	1.19145e-08	-1.13038
Q9UBP0	Q9UBP0	SPAST_HUMAN	SPAST	Spastin	1	APSYSGLSMVSGVK	APS(UniMod:21)YSGLSMVSGVK	2	APS(UniMod:21)YSGLSMVSGVK2	S	268	1.06133e-10	1.27823e-08	1.8937
Q7Z2K8	Q7Z2K8	GRIN1_HUMAN	GPRIN1	G protein-regulated inducer of neurite outgrowth 1	1	HRSPSGAGEGASCSDGPR	HRSPS(UniMod:21)GAGEGASC(UniMod:4)SDGPR	3	HRSPS(UniMod:21)GAGEGASC(UniMod:4)SDGPR3	S	75	1.12835e-10	1.34351e-08	-2.1047
A4D1S0	A4D1S0	KLRG2_HUMAN	KLRG2	Killer cell lectin-like receptor subfamily G member 2	1	VPVPESPAFSR	VPVPES(UniMod:21)PAFSR	2	VPVPES(UniMod:21)PAFSR2	S	158	1.20223e-10	1.41539e-08	7.28107
Q86X02	Q86X02	CDR2L_HUMAN	CDR2L	Cerebellar degeneration-related protein 2-like	1	TIHTFPCLK	T(UniMod:21)IHTFPC(UniMod:4)LK	2	T(UniMod:21)IHTFPC(UniMod:4)LK2	T	154	1.23633e-10	1.43937e-08	-2.2998
Q9Y4E6	Q9Y4E6	WDR7_HUMAN	WDR7	WD repeat-containing protein 7	1	ARGSPPTSSNIVQGQIK	ARGS(UniMod:21)PPTSSNIVQGQIK	2	ARGS(UniMod:21)PPTSSNIVQGQIK2	S	935	1.26856e-10	1.44503e-08	-2.15697
Q9H019	Q9H019	MFR1L_HUMAN	MTFR1L	Mitochondrial fission regulator 1-like	1	NASVPNLR	NAS(UniMod:21)VPNLR	1	NAS(UniMod:21)VPNLR1	S	103	1.26878e-10	1.44503e-08	2.0155
Q9HC35	Q9HC35	EMAL4_HUMAN	EML4	Echinoderm microtubule-associated protein-like 4	1	ASPSPQPSSQPLQIHR	ASPS(UniMod:21)PQPSSQPLQIHR	2	ASPS(UniMod:21)PQPSSQPLQIHR2	S	146	1.35727e-10	1.5292e-08	1.68851
A4D1S0	A4D1S0	KLRG2_HUMAN	KLRG2	Killer cell lectin-like receptor subfamily G member 2	1	VPPLSLGYGVCPEPPSPGPALVK	VPPLSLGYGVC(UniMod:4)PEPPS(UniMod:21)PGPALVK	3	VPPLSLGYGVC(UniMod:4)PEPPS(UniMod:21)PGPALVK3	S	105	1.52796e-10	1.70319e-08	7.17264
Q09666	Q09666	AHNK_HUMAN	AHNAK	Neuroblast differentiation-associated protein AHNAK	1	MYFPDVEFDIKSPK	MYFPDVEFDIKS(UniMod:21)PK	2	MYFPDVEFDIKS(UniMod:21)PK2	S	5099	1.54918e-10	1.70866e-08	-2.47472
P13051	P13051	UNG_HUMAN	UNG	Uracil-DNA glycosylase	1	HAPSPEPAVQGTGVAGVPEESGDAAAIPAK	HAPS(UniMod:21)PEPAVQGTGVAGVPEESGDAAAIPAK	3	HAPS(UniMod:21)PEPAVQGTGVAGVPEESGDAAAIPAK3	S	23	1.58732e-10	1.7325e-08	-1.85667
Q8NHQ8	Q8NHQ8	RASF8_HUMAN	RASSF8	Ras association domain-containing protein 8	1	SLTFTGGAK	S(UniMod:21)LTFTGGAK	1	S(UniMod:21)LTFTGGAK1	S	129	1.79306e-10	1.93688e-08	3.31192
Q9NRY4	Q9NRY4	RHG35_HUMAN	ARHGAP35	Rho GTPase-activating protein 35	1	AGSPLCNSNLQDSEEDIEPSYSLFR	AGS(UniMod:21)PLC(UniMod:4)NSNLQDSEEDIEPSYSLFR	3	AGS(UniMod:21)PLC(UniMod:4)NSNLQDSEEDIEPSYSLFR3	S	975	1.99948e-10	2.13781e-08	1.82393
Q12857	Q12857	NFIA_HUMAN	NFIA	Nuclear factor 1 A-type	1	SPGSGSQSSGWHEVEPGMPSPTTLK	S(UniMod:21)PGSGSQSSGWHEVEPGMPSPTTLK	3	S(UniMod:21)PGSGSQSSGWHEVEPGMPSPTTLK3	S	300	2.02042e-10	2.13838e-08	2.04917
P23588	P23588	IF4B_HUMAN	EIF4B	Eukaryotic translation initiation factor 4B	1	SQSSDTEQQSPTSGGGK	SQSSDTEQQS(UniMod:21)PTSGGGK	2	SQSSDTEQQS(UniMod:21)PTSGGGK2	S	504	2.05529e-10	2.15354e-08	-1.35517
Q8TEW8	Q8TEW8	PAR3L_HUMAN	PARD3B	Partitioning defective 3 homolog B	1	QDVPPSPPQHQR	QDVPPS(UniMod:21)PPQHQR	3	QDVPPS(UniMod:21)PPQHQR3	S	1162	2.30061e-10	2.38671e-08	3.2198
Q9H467	Q9H467	CUED2_HUMAN	CUEDC2	CUE domain-containing protein 2	1	ENLQPQSSGVQGQVPISPEPLQRPEMLK	ENLQPQSSGVQGQVPIS(UniMod:21)PEPLQRPEMLK	3	ENLQPQSSGVQGQVPIS(UniMod:21)PEPLQRPEMLK3	S	110	2.44415e-10	2.50093e-08	-2.24932
Q8ND76	Q8ND76	CCNY_HUMAN	CCNY	Cyclin-Y	1	SLFINHHPPGQIAR	S(UniMod:21)LFINHHPPGQIAR	3	S(UniMod:21)LFINHHPPGQIAR3	S	83	2.45844e-10	2.50093e-08	2.10299
Q8IU81	Q8IU81	I2BP1_HUMAN	IRF2BP1	Interferon regulatory factor 2-binding protein 1	1	APSRNLAPTPR	APS(UniMod:21)RNLAPTPR	2	APS(UniMod:21)RNLAPTPR2	S	371	2.98773e-10	2.96981e-08	2.12081
O95696	O95696	BRD1_HUMAN	BRD1	Bromodomain-containing protein 1	1	IVEYSPPSAPR	IVEYS(UniMod:21)PPSAPR	2	IVEYS(UniMod:21)PPSAPR2	S	128	2.99189e-10	2.96981e-08	-2.12451
Q14684	Q14684	RRP1B_HUMAN	RRP1B	Ribosomal RNA processing protein 1 homolog B	1	GSPTGGAQLLK	GS(UniMod:21)PTGGAQLLK	2	GS(UniMod:21)PTGGAQLLK2	S	513	3.00438e-10	2.96981e-08	-1.77516
Q12923	Q12923	PTN13_HUMAN	PTPN13	Tyrosine-protein phosphatase non-receptor type 13	1	SDAESLAGVTK	SDAES(UniMod:21)LAGVTK	2	SDAES(UniMod:21)LAGVTK2	S	1014	3.1154e-10	3.02252e-08	3.82179
P50548	P50548	ERF_HUMAN	ERF	ETS domain-containing transcription factor ERF	1	RVSSDLQHATAQLSLEHR	RVS(UniMod:21)SDLQHATAQLSLEHR	4	RVS(UniMod:21)SDLQHATAQLSLEHR4	S	531	3.40777e-10	3.27584e-08	1.87904
Q07002	Q07002	CDK18_HUMAN	CDK18	Cyclin-dependent kinase 18	1	RFSLSVPR	RFS(UniMod:21)LSVPR	2	RFS(UniMod:21)LSVPR2	S	14	3.45595e-10	3.29195e-08	3.16192
P06400	P06400	RB_HUMAN	RB1	Retinoblastoma-associated protein	1	ISEGLPTPTK	ISEGLPT(UniMod:21)PTK	2	ISEGLPT(UniMod:21)PTK2	T	821	3.8595e-10	3.64322e-08	2.48527
Q5TGY3	Q5TGY3	AHDC1_HUMAN	AHDC1	AT-hook DNA-binding motif-containing protein 1	1	GPAAAAAGYGCPLLSDLTLSPVPR	GPAAAAAGYGC(UniMod:4)PLLSDLTLS(UniMod:21)PVPR	3	GPAAAAAGYGC(UniMod:4)PLLSDLTLS(UniMod:21)PVPR3	S	1559	4.1601e-10	3.87413e-08	3.01874
Q9UIS9	Q9UIS9	MBD1_HUMAN	MBD1	Methyl-CpG-binding domain protein 1	1	RPGAQPLPPPPPSQSPEPTEPHPR	RPGAQPLPPPPPSQSPEPT(UniMod:21)EPHPR	3	RPGAQPLPPPPPSQSPEPT(UniMod:21)EPHPR3	T	301	4.17805e-10	3.87413e-08	-1.63583
Q92625	Q92625	ANS1A_HUMAN	ANKS1A	Ankyrin repeat and SAM domain-containing protein 1A	1	SESLSNCSIGK	SES(UniMod:21)LSNC(UniMod:4)SIGK	2	SES(UniMod:21)LSNC(UniMod:4)SIGK2	S	647	4.52044e-10	4.15484e-08	1.39359
Q15154	Q15154	PCM1_HUMAN	PCM1	Pericentriolar material 1 protein	1	INFSDLDQR	INFS(UniMod:21)DLDQR	2	INFS(UniMod:21)DLDQR2	S	110	4.5714e-10	4.16514e-08	-2.08733
Q9P270	Q9P270	SLAI2_HUMAN	SLAIN2	SLAIN motif-containing protein 2	1	SSRSDSNFQVPNGGIPR	SSRSDS(UniMod:21)NFQVPNGGIPR	3	SSRSDS(UniMod:21)NFQVPNGGIPR3	S	435	4.6532e-10	4.20313e-08	2.11156
Q9BR39	Q9BR39	JPH2_HUMAN	JPH2	Junctophilin-2	1	ETPRPEGGSPSPAGTPPQPK	ETPRPEGGSPSPAGT(UniMod:21)PPQPK	3	ETPRPEGGSPSPAGT(UniMod:21)PPQPK3	T	490	4.71485e-10	4.22241e-08	2.82087
Q5VZK9	Q5VZK9	CARL1_HUMAN	CARMIL1	F-actin-uncapping protein LRRC16A	1	TLPQQESLEIELAEEK	TLPQQES(UniMod:21)LEIELAEEK	2	TLPQQES(UniMod:21)LEIELAEEK2	S	880	5.04106e-10	4.47629e-08	2.23064
Q6GYQ0	Q6GYQ0	RGPA1_HUMAN	RALGAPA1	Ral GTPase-activating protein subunit alpha-1	1	QKTVDIDDAQILPR	QKT(UniMod:21)VDIDDAQILPR	3	QKT(UniMod:21)VDIDDAQILPR3	T	754	5.19934e-10	4.57804e-08	1.48878
Q76FK4	Q76FK4	NOL8_HUMAN	NOL8	Nucleolar protein 8	1	NSSPGEASLLEK	NSS(UniMod:21)PGEASLLEK	2	NSS(UniMod:21)PGEASLLEK2	S	1099	5.43529e-10	4.74592e-08	-1.70663
Q9BWF3	Q9BWF3	RBM4_HUMAN	RBM4	RNA-binding protein 4	1	LHVGNISPTCTNK	LHVGNIS(UniMod:21)PTC(UniMod:4)TNK	3	LHVGNIS(UniMod:21)PTC(UniMod:4)TNK3	S	86	5.66682e-10	4.90718e-08	-1.59286
Q96F24	Q96F24	NRBF2_HUMAN	NRBF2	Nuclear receptor-binding factor 2	1	DAAAHLQTSHKPSAEDAEGQSPLSQK	DAAAHLQTSHKPSAEDAEGQS(UniMod:21)PLSQK	4	DAAAHLQTSHKPSAEDAEGQS(UniMod:21)PLSQK4	S	113	5.85628e-10	5.02968e-08	-1.94595
Q9BY77	Q9BY77	PDIP3_HUMAN	POLDIP3	Polymerase delta-interacting protein 3	1	RSSPAAFINPPIGTVTPALK	RS(UniMod:21)SPAAFINPPIGTVTPALK	3	RS(UniMod:21)SPAAFINPPIGTVTPALK3	S	126	6.00918e-10	5.11904e-08	-1.63493
Q02040	Q02040	AK17A_HUMAN	AKAP17A	A-kinase anchor protein 17A	1	VVPEDGSPEKR	VVPEDGS(UniMod:21)PEKR	2	VVPEDGS(UniMod:21)PEKR2	S	537	6.38134e-10	5.39223e-08	-1.34161
Q5T5P2	Q5T5P2	SKT_HUMAN	KIAA1217	Sickle tail protein homolog	1	TRASLPVVR	TRAS(UniMod:21)LPVVR	2	TRAS(UniMod:21)LPVVR2	S	169	7.03216e-10	5.86532e-08	3.64854
O43707;P12814	P12814;P35609;O43707;Q08043	ACTN1_HUMAN;ACTN4_HUMAN	ACTN1;ACTN4	Alpha-actinin-4	0	FAIQDISVEETSAK	FAIQDIS(UniMod:21)VEETSAK	2	FAIQDIS(UniMod:21)VEETSAK2	S	159	7.05317e-10	5.86532e-08	2.7819
P29966	P29966	MARCS_HUMAN	MARCKS	Myristoylated alanine-rich C-kinase substrate	1	LSGFSFK	LSGFS(UniMod:21)FK	1	LSGFS(UniMod:21)FK1	S	170	7.11256e-10	5.86814e-08	2.44771
Q9HC35	Q9HC35	EMAL4_HUMAN	EML4	Echinoderm microtubule-associated protein-like 4	1	ASPSPQPSSQPLQIHR	AS(UniMod:21)PSPQPSSQPLQIHR	3	AS(UniMod:21)PSPQPSSQPLQIHR3	S	144	7.39122e-10	6.01767e-08	1.5256
P20930	P20930	FILA_HUMAN	FLG	Filaggrin	1	DTASHVQSSPVQSDSSTAK	DTASHVQSS(UniMod:21)PVQSDSSTAK	2	DTASHVQSS(UniMod:21)PVQSDSSTAK2	S	3916	7.40867e-10	6.01767e-08	-4.58937
Q9HB58	Q9HB58	SP110_HUMAN	SP110	Sp110 nuclear body protein	1	DNSPEPNDPEEPQEVSSTPSDKK	DNS(UniMod:21)PEPNDPEEPQEVSSTPSDKK	3	DNS(UniMod:21)PEPNDPEEPQEVSSTPSDKK3	S	256	7.80869e-10	6.29381e-08	1.82608
Q5M775	Q5M775	CYTSB_HUMAN	SPECC1	Cytospin-B	1	SVSSPTSSNTPTPTK	SVSSPTSS(UniMod:21)NTPTPTK	2	SVSSPTSS(UniMod:21)NTPTPTK2	S	138	8.13952e-10	6.51038e-08	2.28269
Q5TGY3	Q5TGY3	AHDC1_HUMAN	AHDC1	AT-hook DNA-binding motif-containing protein 1	1	TEAACLSAPHLASPPATPK	TEAAC(UniMod:4)LSAPHLAS(UniMod:21)PPATPK	2	TEAAC(UniMod:4)LSAPHLAS(UniMod:21)PPATPK2	S	1517	8.22875e-10	6.53188e-08	3.37299
Q9NR30	Q9NR30	DDX21_HUMAN	DDX21	Nucleolar RNA helicase 2	1	NEEPSEEEIDAPKPK	NEEPS(UniMod:21)EEEIDAPKPK	3	NEEPS(UniMod:21)EEEIDAPKPK3	S	121	8.72927e-10	6.87709e-08	-2.55361
Q9GZT3	Q9GZT3	SLIRP_HUMAN	SLIRP	SRA stem-loop-interacting RNA-binding protein, mitochondrial	1	GLGWVQFSSEEGLR	GLGWVQFS(UniMod:21)SEEGLR	2	GLGWVQFS(UniMod:21)SEEGLR2	S	68	9.05895e-10	7.08356e-08	2.16253
Q96DF8	Q96DF8	ESS2_HUMAN	ESS2	Splicing factor ESS-2 homolog	1	ELIPQESPR	ELIPQES(UniMod:21)PR	2	ELIPQES(UniMod:21)PR2	S	292	9.46886e-10	7.34924e-08	-1.15414
Q12923	Q12923	PTN13_HUMAN	PTPN13	Tyrosine-protein phosphatase non-receptor type 13	1	LSCSELSLYQPLQNSSK	LS(UniMod:21)C(UniMod:4)SELSLYQPLQNSSK	2	LS(UniMod:21)C(UniMod:4)SELSLYQPLQNSSK2	S	936	9.5782e-10	7.37944e-08	2.90743
Q9H019	Q9H019	MFR1L_HUMAN	MTFR1L	Mitochondrial fission regulator 1-like	1	NASVPNLR	NAS(UniMod:21)VPNLR	2	NAS(UniMod:21)VPNLR2	S	103	1.00953e-09	7.69803e-08	1.81966
O00562	O00562	PITM1_HUMAN	PITPNM1	Membrane-associated phosphatidylinositol transfer protein 1	1	WNSNDFIDAFASPVEAEGTPEPGAEAAK	WNSNDFIDAFAS(UniMod:21)PVEAEGTPEPGAEAAK	3	WNSNDFIDAFAS(UniMod:21)PVEAEGTPEPGAEAAK3	S	382	1.01387e-09	7.69803e-08	2.06753
P18206	P18206	VINC_HUMAN	VCL	Vinculin	1	TISPMVMDAK	TIS(UniMod:21)PMVMDAK	2	TIS(UniMod:21)PMVMDAK2	S	795	1.05073e-09	7.92057e-08	1.74316
Q12923	Q12923	PTN13_HUMAN	PTPN13	Tyrosine-protein phosphatase non-receptor type 13	1	SYHDLSQASLYPHR	S(UniMod:21)YHDLSQASLYPHR	2	S(UniMod:21)YHDLSQASLYPHR2	S	969	1.08074e-09	8.08855e-08	3.52645
P46013	P46013	KI67_HUMAN	MKI67	Proliferation marker protein Ki-67	1	CSASPPLRR	C(UniMod:4)SAS(UniMod:21)PPLRR	2	C(UniMod:4)SAS(UniMod:21)PPLRR2	S	837	1.12502e-09	8.35071e-08	-2.15332
Q8TEW8	Q8TEW8	PAR3L_HUMAN	PARD3B	Partitioning defective 3 homolog B	1	QDVPPSPPQHQR	QDVPPS(UniMod:21)PPQHQR	2	QDVPPS(UniMod:21)PPQHQR2	S	1162	1.13828e-09	8.35071e-08	2.72765
Q9BTE3	Q9BTE3	MCMBP_HUMAN	MCMBP	Mini-chromosome maintenance complex-binding protein	1	VSPSTSYTPSR	VS(UniMod:21)PSTSYTPSR	2	VS(UniMod:21)PSTSYTPSR2	S	154	1.13967e-09	8.35071e-08	-1.88362
Q8NI08	Q8NI08	NCOA7_HUMAN	NCOA7	Nuclear receptor coactivator 7	1	LSSSSPGATVSPSSSDAEYDKLPDADLAR	LSSSSPGATVS(UniMod:21)PSSSDAEYDKLPDADLAR	3	LSSSSPGATVS(UniMod:21)PSSSDAEYDKLPDADLAR3	S	179	1.15658e-09	8.41571e-08	2.11134
Q9Y5K6	Q9Y5K6	CD2AP_HUMAN	CD2AP	CD2-associated protein	1	ISTYGLPAGGIQPHPQTK	ISTY(UniMod:21)GLPAGGIQPHPQTK	3	ISTY(UniMod:21)GLPAGGIQPHPQTK3	Y	88	1.18728e-09	8.57955e-08	-1.92214
Q12923	Q12923	PTN13_HUMAN	PTPN13	Tyrosine-protein phosphatase non-receptor type 13	1	RLSCSELSLYQPLQNSSK	RLS(UniMod:21)C(UniMod:4)SELSLYQPLQNSSK	2	RLS(UniMod:21)C(UniMod:4)SELSLYQPLQNSSK2	S	936	1.20619e-09	8.6565e-08	2.88593
Q9UBF8	Q9UBF8	PI4KB_HUMAN	PI4KB	Phosphatidylinositol 4-kinase beta	1	SKSDATASISLSSNLK	SKS(UniMod:21)DATASISLSSNLK	2	SKS(UniMod:21)DATASISLSSNLK2	S	277	1.22828e-09	8.75507e-08	1.29436
Q96JC9	Q96JC9	EAF1_HUMAN	EAF1	ELL-associated factor 1	1	DNPSPEPQLDDIK	DNPS(UniMod:21)PEPQLDDIK	2	DNPS(UniMod:21)PEPQLDDIK2	S	165	1.23788e-09	8.76388e-08	-1.42434
Q9ULH1	Q9ULH1	ASAP1_HUMAN	ASAP1	Arf-GAP with SH3 domain, ANK repeat and PH domain-containing protein 1	1	QASEDSNDLTPTLPETPVPLPR	QAS(UniMod:21)EDSNDLTPTLPETPVPLPR	3	QAS(UniMod:21)EDSNDLTPTLPETPVPLPR3	S	1041	1.42292e-09	1.00063e-07	2.87725
P26358	P26358	DNMT1_HUMAN	DNMT1	DNA (cytosine-5)-methyltransferase 1	1	VGMADANSPPKPLSK	VGMADANS(UniMod:21)PPKPLSK	2	VGMADANS(UniMod:21)PPKPLSK2	S	127	1.46881e-09	1.02473e-07	-2.00186
Q9UQ84	Q9UQ84	EXO1_HUMAN	EXO1	Exonuclease 1	1	TISPPTLGTLR	TIS(UniMod:21)PPTLGTLR	2	TIS(UniMod:21)PPTLGTLR2	S	598	1.47675e-09	1.02473e-07	-2.00396
Q8WYH8	Q8WYH8	ING5_HUMAN	ING5	Inhibitor of growth protein 5	1	DKMEGSDFESSGGR	DKMEGS(UniMod:21)DFESSGGR	2	DKMEGS(UniMod:21)DFESSGGR2	S	118	1.51648e-09	1.03333e-07	-1.66638
P51610	P51610	HCFC1_HUMAN	HCFC1	Host cell factor 1	1	SPISVPGGSALISNLGK	S(UniMod:21)PISVPGGSALISNLGK	2	S(UniMod:21)PISVPGGSALISNLGK2	S	666	1.51873e-09	1.03333e-07	-1.34548
Q8NI08	Q8NI08	NCOA7_HUMAN	NCOA7	Nuclear receptor coactivator 7	1	ECLSLDPEER	EC(UniMod:4)LS(UniMod:21)LDPEER	2	EC(UniMod:4)LS(UniMod:21)LDPEER2	S	451	1.55921e-09	1.05403e-07	2.13635
P29536	P29536	LMOD1_HUMAN	LMOD1	Leiomodin-1	1	NSLSPATQR	NSLS(UniMod:21)PATQR	2	NSLS(UniMod:21)PATQR2	S	555	1.70388e-09	1.11891e-07	3.17491
P49327	P49327	FAS_HUMAN	FASN	Fatty acid synthase	1	LGMLSPEGTCK	LGMLS(UniMod:21)PEGTC(UniMod:4)K	2	LGMLS(UniMod:21)PEGTC(UniMod:4)K2	S	207	1.71707e-09	1.11891e-07	-2.31275
Q15942	Q15942	ZYX_HUMAN	ZYX	Zyxin	1	VSSGYVPPPVATPFSSK	VS(UniMod:21)SGYVPPPVATPFSSK	2	VS(UniMod:21)SGYVPPPVATPFSSK2	S	169	1.72185e-09	1.11891e-07	2.59096
P23246	P23246	SFPQ_HUMAN	SFPQ	Splicing factor, proline- and glutamine-rich	1	GMGPGTPAGYGR	GMGPGT(UniMod:21)PAGYGR	2	GMGPGT(UniMod:21)PAGYGR2	T	687	1.72212e-09	1.11891e-07	-1.61508
Q5TGY3	Q5TGY3	AHDC1_HUMAN	AHDC1	AT-hook DNA-binding motif-containing protein 1	1	ASTVSPGGYMVPK	ASTVS(UniMod:21)PGGYMVPK	2	ASTVS(UniMod:21)PGGYMVPK2	S	1064	1.72379e-09	1.11891e-07	2.50551
Q9NQ55	Q9NQ55	SSF1_HUMAN	PPAN	Suppressor of SWI4 1 homolog	1	VGGSDEEASGIPSR	VGGS(UniMod:21)DEEASGIPSR	2	VGGS(UniMod:21)DEEASGIPSR2	S	359	1.72994e-09	1.11891e-07	-1.46148
Q9UJX6	Q9UJX6	ANC2_HUMAN	ANAPC2	Anaphase-promoting complex subunit 2	1	LLHQFSFSPER	LLHQFSFS(UniMod:21)PER	2	LLHQFSFS(UniMod:21)PER2	S	534	1.76955e-09	1.13751e-07	-1.03429
Q8TEW8	Q8TEW8	PAR3L_HUMAN	PARD3B	Partitioning defective 3 homolog B	1	LGGKPSSPSLSPLMGFGSNK	LGGKPSS(UniMod:21)PSLSPLMGFGSNK	3	LGGKPSS(UniMod:21)PSLSPLMGFGSNK3	S	364	1.805e-09	1.15107e-07	2.60994
Q9H425	Q9H425	CA198_HUMAN	C1orf198	Uncharacterized protein C1orf198	1	SSSLDALGPTR	SSS(UniMod:21)LDALGPTR	2	SSS(UniMod:21)LDALGPTR2	S	175	1.81262e-09	1.15107e-07	2.81924
Q07002	Q07002	CDK18_HUMAN	CDK18	Cyclin-dependent kinase 18	1	RFSMEDVSK	RFS(UniMod:21)MEDVSK	2	RFS(UniMod:21)MEDVSK2	S	89	1.93071e-09	1.21867e-07	3.88992
P42696	P42696	RBM34_HUMAN	RBM34	RNA-binding protein 34	1	SVQEGENPDDGVRGSPPEDYR	SVQEGENPDDGVRGS(UniMod:21)PPEDYR	3	SVQEGENPDDGVRGS(UniMod:21)PPEDYR3	S	28	1.94955e-09	1.22251e-07	-1.89691
Q9BX66	Q9BX66	SRBS1_HUMAN	SORBS1	Sorbin and SH3 domain-containing protein 1	1	RESDGAPGDLTSLENER	RES(UniMod:21)DGAPGDLTSLENER	3	RES(UniMod:21)DGAPGDLTSLENER3	S	665	2.01542e-09	1.24956e-07	2.62639
Q14684	Q14684	RRP1B_HUMAN	RRP1B	Ribosomal RNA processing protein 1 homolog B	1	TPTSSPASSPLVAK	TPTSS(UniMod:21)PASSPLVAK	2	TPTSS(UniMod:21)PASSPLVAK2	S	732	2.02821e-09	1.25009e-07	-1.33458
Q86V81	Q86V81	THOC4_HUMAN	ALYREF	THO complex subunit 4	1	QQLSAEELDAQLDAYNAR	QQLS(UniMod:21)AEELDAQLDAYNAR	2	QQLS(UniMod:21)AEELDAQLDAYNAR2	S	239	2.04354e-09	1.25218e-07	-1.34594
Q8ND76	Q8ND76	CCNY_HUMAN	CCNY	Cyclin-Y	1	SLFINHHPPGQIAR	S(UniMod:21)LFINHHPPGQIAR	2	S(UniMod:21)LFINHHPPGQIAR2	S	83	2.30014e-09	1.39387e-07	2.26948
Q9Y4E8	Q9Y4E8	UBP15_HUMAN	USP15	Ubiquitin carboxyl-terminal hydrolase 15	1	SPGASNFSTLPK	S(UniMod:21)PGASNFSTLPK	2	S(UniMod:21)PGASNFSTLPK2	S	229	2.30139e-09	1.39387e-07	-1.89501
Q13017	Q13017	RHG05_HUMAN	ARHGAP5	Rho GTPase-activating protein 5	1	RTHSDASDDEAFTTSK	RTHSDAS(UniMod:21)DDEAFTTSK	3	RTHSDAS(UniMod:21)DDEAFTTSK3	S	1176	2.35657e-09	1.41909e-07	1.37708
Q9BX66	Q9BX66	SRBS1_HUMAN	SORBS1	Sorbin and SH3 domain-containing protein 1	1	RESDGAPGDLTSLENER	RES(UniMod:21)DGAPGDLTSLENER	2	RES(UniMod:21)DGAPGDLTSLENER2	S	665	2.38071e-09	1.42544e-07	2.69125
Q8N3V7	Q8N3V7	SYNPO_HUMAN	SYNPO	Synaptopodin	1	VASEEEEVPLVVYLK	VAS(UniMod:21)EEEEVPLVVYLK	2	VAS(UniMod:21)EEEEVPLVVYLK2	S	263	2.43754e-09	1.45117e-07	2.53516
Q96RK0	Q96RK0	CIC_HUMAN	CIC	Protein capicua homolog	1	AQESGQGSTAGPLRPPPPGAGGPATPSK	AQESGQGSTAGPLRPPPPGAGGPAT(UniMod:21)PSK	3	AQESGQGSTAGPLRPPPPGAGGPAT(UniMod:21)PSK3	T	583	2.49826e-09	1.47891e-07	1.49954
Q86SQ0	Q86SQ0	PHLB2_HUMAN	PHLDB2	Pleckstrin homology-like domain family B member 2	1	TASESNVYLNSFHYPDHSYK	TAS(UniMod:21)ESNVYLNSFHYPDHSYK	3	TAS(UniMod:21)ESNVYLNSFHYPDHSYK3	S	980	2.55355e-09	1.50315e-07	2.04924
Q8WW38	Q8WW38	FOG2_HUMAN	ZFPM2	Zinc finger protein ZFPM2	1	VFPNPESERNSPDVSYER	VFPNPESERNS(UniMod:21)PDVSYER	3	VFPNPESERNS(UniMod:21)PDVSYER3	S	904	2.59372e-09	1.51827e-07	3.52732
Q8ND76	Q8ND76	CCNY_HUMAN	CCNY	Cyclin-Y	1	SASADNLTLPR	SAS(UniMod:21)ADNLTLPR	2	SAS(UniMod:21)ADNLTLPR2	S	326	2.61074e-09	1.51974e-07	1.69059
Q6ZWE6	Q6ZWE6	PKHM3_HUMAN	PLEKHM3	Pleckstrin homology domain-containing family M member 3	1	SVNDLLDETSTFKPGHAR	S(UniMod:21)VNDLLDETSTFKPGHAR	3	S(UniMod:21)VNDLLDETSTFKPGHAR3	S	132	2.62735e-09	1.52096e-07	1.47102
P42677	P42677	RS27_HUMAN	RPS27	40S ribosomal protein S27	1	DLLHPSPEEEK	DLLHPS(UniMod:21)PEEEK	2	DLLHPS(UniMod:21)PEEEK2	S	11	2.71187e-09	1.56126e-07	-1.45405
Q8N573	Q8N573	OXR1_HUMAN	OXR1	Oxidation resistance protein 1	1	KSQSVDINAPGFNPLAGAGK	KS(UniMod:21)QSVDINAPGFNPLAGAGK	3	KS(UniMod:21)QSVDINAPGFNPLAGAGK3	S	14	2.80124e-09	1.59692e-07	4.10088
Q12923	Q12923	PTN13_HUMAN	PTPN13	Tyrosine-protein phosphatase non-receptor type 13	1	SLNLQAESVR	SLNLQAES(UniMod:21)VR	2	SLNLQAES(UniMod:21)VR2	S	897	2.8043e-09	1.59692e-07	2.18596
Q16890	Q16890	TPD53_HUMAN	TPD52L1	Tumor protein D53	1	SFEERVETTVTSLK	S(UniMod:21)FEERVETTVTSLK	3	S(UniMod:21)FEERVETTVTSLK3	S	149	2.83356e-09	1.60487e-07	2.22445
Q9H8G2	Q9H8G2	CAAP1_HUMAN	CAAP1	Caspase activity and apoptosis inhibitor 1	1	SVNEILGLAESSPNEPK	SVNEILGLAESS(UniMod:21)PNEPK	3	SVNEILGLAESS(UniMod:21)PNEPK3	S	312	3.70129e-09	2.07885e-07	-1.63554
Q05682	Q05682	CALD1_HUMAN	CALD1	Caldesmon	1	GSSLKIEER	GSS(UniMod:21)LKIEER	2	GSS(UniMod:21)LKIEER2	S	643	3.72167e-09	2.07885e-07	3.51513
Q9HCN4	Q9HCN4	GPN1_HUMAN	GPN1	GPN-loop GTPase 1	1	DSLSPVLHPSDLILTR	DSLS(UniMod:21)PVLHPSDLILTR	2	DSLS(UniMod:21)PVLHPSDLILTR2	S	314	3.72994e-09	2.07885e-07	-1.66084
Q12923	Q12923	PTN13_HUMAN	PTPN13	Tyrosine-protein phosphatase non-receptor type 13	1	AISTGSLASSTLNK	AISTGS(UniMod:21)LASSTLNK	2	AISTGS(UniMod:21)LASSTLNK2	S	911	3.8204e-09	2.118e-07	2.34608
Q15910	Q15910	EZH2_HUMAN	EZH2	Histone-lysine N-methyltransferase EZH2	1	ESSIIAPAPAEDVDTPPR	ESSIIAPAPAEDVDT(UniMod:21)PPR	2	ESSIIAPAPAEDVDT(UniMod:21)PPR2	T	487	3.8708e-09	2.13465e-07	-1.58949
Q12923	Q12923	PTN13_HUMAN	PTPN13	Tyrosine-protein phosphatase non-receptor type 13	1	RWSIVSSPER	RWS(UniMod:21)IVSSPER	2	RWS(UniMod:21)IVSSPER2	S	1082	4.04185e-09	2.2173e-07	3.01829
Q8TCX5	Q8TCX5	RHPN1_HUMAN	RHPN1	Rhophilin-1	1	PLLNWSR	PLLNWS(UniMod:21)R	2	PLLNWS(UniMod:21)R2	S	638	4.17317e-09	2.27742e-07	4.36624
O75448	O75448	MED24_HUMAN	MED24	Mediator of RNA polymerase II transcription subunit 24	1	LLSSNEDDANILSSPTDR	LLSSNEDDANILSSPT(UniMod:21)DR	2	LLSSNEDDANILSSPT(UniMod:21)DR2	T	875	4.34161e-09	2.35707e-07	-1.27741
Q96J84	Q96J84	KIRR1_HUMAN	KIRREL1	Kin of IRRE-like protein 1	1	YATATRFSYTSQHSDYGQR	YATATRFSYT(UniMod:21)SQHSDYGQR	3	YATATRFSYT(UniMod:21)SQHSDYGQR3	T	739	4.73089e-09	2.55517e-07	2.42191
Q2NKX8	Q2NKX8	ERC6L_HUMAN	ERCC6L	DNA excision repair protein ERCC-6-like	1	PSALAQETSLGAPEPLSGEQLVGSPQDK	PSALAQETSLGAPEPLSGEQLVGS(UniMod:21)PQDK	3	PSALAQETSLGAPEPLSGEQLVGS(UniMod:21)PQDK3	S	1188	5.0483e-09	2.71262e-07	-1.18737
Q8N4X5	Q8N4X5	AF1L2_HUMAN	AFAP1L2	Actin filament-associated protein 1-like 2	1	NRPLSVVVTGK	NRPLS(UniMod:21)VVVTGK	2	NRPLS(UniMod:21)VVVTGK2	S	796	5.49918e-09	2.93982e-07	2.43118
Q9Y618	Q9Y618	NCOR2_HUMAN	NCOR2	Nuclear receptor corepressor 2	1	PAPPAPPPPQNLQPESDAPQQPGSSPR	PAPPAPPPPQNLQPESDAPQQPGSS(UniMod:21)PR	3	PAPPAPPPPQNLQPESDAPQQPGSS(UniMod:21)PR3	S	1018	5.94239e-09	3.16063e-07	-1.10184
Q14160	Q14160	SCRIB_HUMAN	SCRIB	Protein scribble homolog	1	NSLESISSIDR	NS(UniMod:21)LESISSIDR	2	NS(UniMod:21)LESISSIDR2	S	1220	5.98703e-09	3.16829e-07	1.61613
P29966	P29966	MARCS_HUMAN	MARCKS	Myristoylated alanine-rich C-kinase substrate	1	LSGFSFKK	LSGFS(UniMod:21)FKK	1	LSGFS(UniMod:21)FKK1	S	170	6.07494e-09	3.19866e-07	3.12844
Q8N3V7	Q8N3V7	SYNPO_HUMAN	SYNPO	Synaptopodin	1	AASPAKPSSLDLVPNLPK	AAS(UniMod:21)PAKPSSLDLVPNLPK	2	AAS(UniMod:21)PAKPSSLDLVPNLPK2	S	833	6.44067e-09	3.37427e-07	2.67467
Q9H1E3	Q9H1E3	NUCKS_HUMAN	NUCKS1	Nuclear ubiquitous casein and cyclin-dependent kinase substrate 1	1	ATVTPSPVK	ATVTPS(UniMod:21)PVK	2	ATVTPS(UniMod:21)PVK2	S	181	6.47626e-09	3.37603e-07	1.76678
Q7Z7B0	Q7Z7B0	FLIP1_HUMAN	FILIP1	Filamin-A-interacting protein 1	1	AMSPVTITTFSR	AMS(UniMod:21)PVTITTFSR	2	AMS(UniMod:21)PVTITTFSR2	S	979	6.78881e-09	3.51531e-07	2.22189
Q9NQS7	Q9NQS7	INCE_HUMAN	INCENP	Inner centromere protein	1	TSSAVWNSPPLQGAR	TSSAVWNS(UniMod:21)PPLQGAR	2	TSSAVWNS(UniMod:21)PPLQGAR2	S	899	6.81053e-09	3.51531e-07	-2.16012
P51858	P51858	HDGF_HUMAN	HDGF	Hepatoma-derived growth factor	1	RAGDLLEDSPK	RAGDLLEDS(UniMod:21)PK	2	RAGDLLEDS(UniMod:21)PK2	S	165	6.97849e-09	3.57556e-07	1.54565
Q9NUL3	Q9NUL3	STAU2_HUMAN	STAU2	Double-stranded RNA-binding protein Staufen homolog 2	1	GILHLSPDVYQEMEASR	GILHLS(UniMod:21)PDVYQEMEASR	3	GILHLS(UniMod:21)PDVYQEMEASR3	S	416	6.9955e-09	3.57556e-07	-1.59529
Q8IZ73	Q8IZ73	RUSD2_HUMAN	RPUSD2	Pseudouridylate synthase RPUSD2	1	VELSPGPPKPAGR	VELS(UniMod:21)PGPPKPAGR	2	VELS(UniMod:21)PGPPKPAGR2	S	68	7.18792e-09	3.65607e-07	-1.59926
O43432	O43432	IF4G3_HUMAN	EIF4G3	Eukaryotic translation initiation factor 4 gamma 3	1	SPVPAQIAITVPK	S(UniMod:21)PVPAQIAITVPK	2	S(UniMod:21)PVPAQIAITVPK2	S	495	7.22869e-09	3.65904e-07	1.48386
Q9HCE1	Q9HCE1	MOV10_HUMAN	MOV10	Helicase MOV-10	1	LSPSTSGPHSHDYLPQER	LS(UniMod:21)PSTSGPHSHDYLPQER	3	LS(UniMod:21)PSTSGPHSHDYLPQER3	S	969	7.34239e-09	3.68103e-07	-1.77063
Q9Y5B0	Q9Y5B0	CTDP1_HUMAN	CTDP1	RNA polymerase II subunit A C-terminal domain phosphatase	1	RQPSMSETMPLYTLCK	RQPSMSET(UniMod:21)MPLYTLC(UniMod:4)K	3	RQPSMSET(UniMod:21)MPLYTLC(UniMod:4)K3	T	843	7.51427e-09	3.74926e-07	-2.06127
Q6NZY4	Q6NZY4	ZCHC8_HUMAN	ZCCHC8	Zinc finger CCHC domain-containing protein 8	1	GTPPPVFTPPLPK	GT(UniMod:21)PPPVFTPPLPK	2	GT(UniMod:21)PPPVFTPPLPK2	T	479	7.56249e-09	3.75544e-07	-1.58578
Q9NTJ3	Q9NTJ3	SMC4_HUMAN	SMC4	Structural maintenance of chromosomes protein 4	1	ISLHPIEDNPIEEISVLSPEDLEAIK	ISLHPIEDNPIEEIS(UniMod:21)VLSPEDLEAIK	3	ISLHPIEDNPIEEIS(UniMod:21)VLSPEDLEAIK3	S	1056	8.04696e-09	3.96927e-07	-1.93161
Q9Y4F9	Q9Y4F9	RIPR2_HUMAN	RIPOR2	Rho family-interacting cell polarization regulator 2	1	SQSFAGFSGLQER	SQS(UniMod:21)FAGFSGLQER	2	SQS(UniMod:21)FAGFSGLQER2	S	21	8.06886e-09	3.96927e-07	2.06734
P18206	P18206	VINC_HUMAN	VCL	Vinculin	1	GWLRDPSASPGDAGEQAIR	GWLRDPSAS(UniMod:21)PGDAGEQAIR	2	GWLRDPSAS(UniMod:21)PGDAGEQAIR2	S	290	8.66666e-09	4.22369e-07	2.89117
Q9Y5T5	Q9Y5T5	UBP16_HUMAN	USP16	Ubiquitin carboxyl-terminal hydrolase 16	1	NINMDNDLEVLTSSPTR	NINMDNDLEVLT(UniMod:21)SSPTR	2	NINMDNDLEVLT(UniMod:21)SSPTR2	T	550	9.11336e-09	4.42082e-07	-1.40224
Q07002	Q07002	CDK18_HUMAN	CDK18	Cyclin-dependent kinase 18	1	RLSLPMDIR	RLS(UniMod:21)LPMDIR	2	RLS(UniMod:21)LPMDIR2	S	98	9.25269e-09	4.4464e-07	3.06714
Q9BX66	Q9BX66	SRBS1_HUMAN	SORBS1	Sorbin and SH3 domain-containing protein 1	1	VGEQDSAPTQEKPTSPGK	VGEQDSAPTQEKPTS(UniMod:21)PGK	2	VGEQDSAPTQEKPTS(UniMod:21)PGK2	S	350	9.27839e-09	4.4464e-07	2.38826
O14683	O14683	P5I11_HUMAN	TP53I11	Tumor protein p53-inducible protein 11	1	KHSQTDLVSR	KHS(UniMod:21)QTDLVSR	2	KHS(UniMod:21)QTDLVSR2	S	14	9.33582e-09	4.4464e-07	4.59193
Q92844	Q92844	TANK_HUMAN	TANK	TRAF family member-associated NF-kappa-B activator	1	SLGSPLLHER	SLGS(UniMod:21)PLLHER	2	SLGS(UniMod:21)PLLHER2	S	129	9.42641e-09	4.46923e-07	1.55333
P58546	P58546	MTPN_HUMAN	MTPN	Myotrophin	1	GEDVNRTLEGGR	GEDVNRT(UniMod:21)LEGGR	2	GEDVNRT(UniMod:21)LEGGR2	T	31	9.67751e-09	4.56761e-07	2.18367
Q86VQ0	Q86VQ0	LCA5_HUMAN	LCA5	Lebercilin	1	SSLVSSSPASVR	SSLVSS(UniMod:21)SPASVR	2	SSLVSS(UniMod:21)SPASVR2	S	41	9.76803e-09	4.58966e-07	2.65409
A4D1S0	A4D1S0	KLRG2_HUMAN	KLRG2	Killer cell lectin-like receptor subfamily G member 2	1	VRQPEGPESSPSPAGAVEK	VRQPEGPES(UniMod:21)SPSPAGAVEK	2	VRQPEGPES(UniMod:21)SPSPAGAVEK2	S	46	1.03339e-08	4.82507e-07	5.35076
Q8NEF9	Q8NEF9	SRFB1_HUMAN	SRFBP1	Serum response factor-binding protein 1	1	AVTIANSPSKPSEK	AVTIANS(UniMod:21)PSKPSEK	3	AVTIANS(UniMod:21)PSKPSEK3	S	203	1.03611e-08	4.82507e-07	-1.84573
P14866	P14866	HNRPL_HUMAN	HNRNPL	Heterogeneous nuclear ribonucleoprotein L	1	TPASPVVHIR	TPAS(UniMod:21)PVVHIR	2	TPAS(UniMod:21)PVVHIR2	S	101	1.04632e-08	4.85105e-07	-1.42495
Q93008	Q93008	USP9X_HUMAN	USP9X	Probable ubiquitin carboxyl-terminal hydrolase FAF-X	1	AQENYEGSEEVSPPQTK	AQENYEGSEEVS(UniMod:21)PPQTK	2	AQENYEGSEEVS(UniMod:21)PPQTK2	S	2547	1.06587e-08	4.90755e-07	-1.4158
Q99569	Q99569	PKP4_HUMAN	PKP4	Plakophilin-4	1	AQSPSYVISTGVSPSR	AQS(UniMod:21)PSYVISTGVSPSR	2	AQS(UniMod:21)PSYVISTGVSPSR2	S	221	1.06788e-08	4.90755e-07	1.29072
P18621	P18621	RL17_HUMAN	RPL17	60S ribosomal protein L17	1	INPYMSSPCHIEMILTEK	INPYMS(UniMod:21)SPC(UniMod:4)HIEMILTEK	3	INPYMS(UniMod:21)SPC(UniMod:4)HIEMILTEK3	S	141	1.10719e-08	5.04397e-07	-1.93512
Q9BX66	Q9BX66	SRBS1_HUMAN	SORBS1	Sorbin and SH3 domain-containing protein 1	1	ASGSFAPISQTPPSFSPPPPLVPPAPEDLR	ASGSFAPISQTPPS(UniMod:21)FSPPPPLVPPAPEDLR	3	ASGSFAPISQTPPS(UniMod:21)FSPPPPLVPPAPEDLR3	S	240	1.12545e-08	5.10497e-07	2.18817
Q8IZP9	Q8IZP9	AGRG2_HUMAN	ADGRG2	Adhesion G-protein coupled receptor G2	1	RGSLHFIEQM	RGS(UniMod:21)LHFIEQM	2	RGS(UniMod:21)LHFIEQM2	S	1010	1.26175e-08	5.67408e-07	4.79563
P46108	P46108	CRK_HUMAN	CRK	Adapter molecule crk	1	DSSTSPGDYVLSVSENSR	DSST(UniMod:21)SPGDYVLSVSENSR	2	DSST(UniMod:21)SPGDYVLSVSENSR2	T	42	1.32418e-08	5.9294e-07	1.41406
Q8NFH5	Q8NFH5	NUP35_HUMAN	NUP35	Nucleoporin NUP35	1	SPLLAGGSPPQPVVPAHK	SPLLAGGS(UniMod:21)PPQPVVPAHK	3	SPLLAGGS(UniMod:21)PPQPVVPAHK3	S	73	1.37479e-08	6.1298e-07	-1.39374
Q8WXE9	Q8WXE9	STON2_HUMAN	STON2	Stonin-2	1	LDISSLNR	LDISS(UniMod:21)LNR	2	LDISS(UniMod:21)LNR2	S	296	1.43109e-08	6.35381e-07	1.87708
Q15233	Q15233	NONO_HUMAN	NONO	Non-POU domain-containing octamer-binding protein	1	FGQAATMEGIGAIGGTPPAFNR	FGQAATMEGIGAIGGT(UniMod:21)PPAFNR	3	FGQAATMEGIGAIGGT(UniMod:21)PPAFNR3	T	450	1.46174e-08	6.46251e-07	-1.24262
O75122	O75122	CLAP2_HUMAN	CLASP2	CLIP-associating protein 2	1	VLNTGSDVEEAVADALK	VLNTGS(UniMod:21)DVEEAVADALK	2	VLNTGS(UniMod:21)DVEEAVADALK2	S	596	1.47603e-08	6.49826e-07	-1.60286
Q5VZK9	Q5VZK9	CARL1_HUMAN	CARMIL1	F-actin-uncapping protein LRRC16A	1	KSSGFLNLIK	KSS(UniMod:21)GFLNLIK	2	KSS(UniMod:21)GFLNLIK2	S	1068	1.48339e-08	6.50331e-07	2.02943
Q14671	Q14671	PUM1_HUMAN	PUM1	Pumilio homolog 1	1	SMDELNHDFQALALEGR	S(UniMod:21)MDELNHDFQALALEGR	3	S(UniMod:21)MDELNHDFQALALEGR3	S	124	1.52325e-08	6.65026e-07	1.40296
O95613	O95613	PCNT_HUMAN	PCNT	Pericentrin	1	DVEDFITTSFDSQETLSSPPPGLEGK	DVEDFITTSFDSQETLSS(UniMod:21)PPPGLEGK	3	DVEDFITTSFDSQETLSS(UniMod:21)PPPGLEGK3	S	2327	1.53958e-08	6.69368e-07	2.36522
Q8IWA0	Q8IWA0	WDR75_HUMAN	WDR75	WD repeat-containing protein 75	1	VQDTSNTGLGEDIIHQLSK	VQDTS(UniMod:21)NTGLGEDIIHQLSK	3	VQDTS(UniMod:21)NTGLGEDIIHQLSK3	S	796	1.54796e-08	6.70227e-07	-2.43588
Q99719	Q99719	SEPT5_HUMAN	SEPTIN5	Septin-5	1	MESPIPILPLPTPDAETEK	MES(UniMod:21)PIPILPLPTPDAETEK	2	MES(UniMod:21)PIPILPLPTPDAETEK2	S	327	1.6121e-08	6.95128e-07	-1.69203
Q9Y4H2	Q9Y4H2	IRS2_HUMAN	IRS2	Insulin receptor substrate 2	1	TASEGDGGAAAGAAAAGAR	T(UniMod:21)ASEGDGGAAAGAAAAGAR	2	T(UniMod:21)ASEGDGGAAAGAAAAGAR2	T	363	1.62251e-08	6.96747e-07	-2.29755
Q9BVT8	Q9BVT8	TMUB1_HUMAN	TMUB1	Transmembrane and ubiquitin-like domain-containing protein 1	1	GEAPGAETPSLR	GEAPGAET(UniMod:21)PSLR	2	GEAPGAET(UniMod:21)PSLR2	T	71	1.67087e-08	7.14587e-07	1.63352
P52292	P52292	IMA1_HUMAN	KPNA2	Importin subunit alpha-1	1	NVSSFPDDATSPLQENR	NVSSFPDDATS(UniMod:21)PLQENR	2	NVSSFPDDATS(UniMod:21)PLQENR2	S	62	1.80875e-08	7.67293e-07	-1.94875
Q12923	Q12923	PTN13_HUMAN	PTPN13	Tyrosine-protein phosphatase non-receptor type 13	1	SLNLQAESVR	S(UniMod:21)LNLQAESVR	2	S(UniMod:21)LNLQAESVR2	S	890	1.87238e-08	7.91081e-07	2.10939
P46013	P46013	KI67_HUMAN	MKI67	Proliferation marker protein Ki-67	1	AQSLVISPPAPSPR	AQSLVISPPAPS(UniMod:21)PR	2	AQSLVISPPAPS(UniMod:21)PR2	S	584	1.88669e-08	7.93927e-07	-1.43576
Q05682	Q05682	CALD1_HUMAN	CALD1	Caldesmon	1	EFDPTITDASLSLPSR	EFDPTITDASLS(UniMod:21)LPSR	2	EFDPTITDASLS(UniMod:21)LPSR2	S	131	1.9186e-08	8.04122e-07	2.74475
Q8N5D0	Q8N5D0	WDTC1_HUMAN	WDTC1	WD and tetratricopeptide repeats protein 1	1	GHVSPQVELPPYLER	GHVS(UniMod:21)PQVELPPYLER	3	GHVS(UniMod:21)PQVELPPYLER3	S	353	1.97506e-08	8.24491e-07	2.22696
Q9UMZ2	Q9UMZ2	SYNRG_HUMAN	SYNRG	Synergin gamma	1	SGSLDDSFSDFQELPASSK	SGSLDDS(UniMod:21)FSDFQELPASSK	2	SGSLDDS(UniMod:21)FSDFQELPASSK2	S	473	2.08796e-08	8.68159e-07	-1.17234
Q8IWI9	Q8IWI9	MGAP_HUMAN	MGA	MAX gene-associated protein	1	GLPFYAGLSPAGK	GLPFYAGLS(UniMod:21)PAGK	2	GLPFYAGLS(UniMod:21)PAGK2	S	1457	2.1219e-08	8.78785e-07	-1.08631
P51858	P51858	HDGF_HUMAN	HDGF	Hepatoma-derived growth factor	1	AGDLLEDSPKR	AGDLLEDS(UniMod:21)PKR	2	AGDLLEDS(UniMod:21)PKR2	S	165	2.21553e-08	9.12155e-07	1.30174
Q8N5F7	Q8N5F7	NKAP_HUMAN	NKAP	NF-kappa-B-activating protein	1	IGELGAPEVWGLSPK	IGELGAPEVWGLS(UniMod:21)PK	2	IGELGAPEVWGLS(UniMod:21)PK2	S	149	2.21989e-08	9.12155e-07	-1.20104
Q15910	Q15910	EZH2_HUMAN	EZH2	Histone-lysine N-methyltransferase EZH2	1	ESSIIAPAPAEDVDTPPRK	ESSIIAPAPAEDVDT(UniMod:21)PPRK	3	ESSIIAPAPAEDVDT(UniMod:21)PPRK3	T	487	2.25608e-08	9.23408e-07	-2.02655
P51858	P51858	HDGF_HUMAN	HDGF	Hepatoma-derived growth factor	1	NSTPSEPGSGR	NSTPS(UniMod:21)EPGSGR	2	NSTPS(UniMod:21)EPGSGR2	S	202	2.31227e-08	9.42723e-07	2.04249
Q96P16	Q96P16	RPR1A_HUMAN	RPRD1A	Regulation of nuclear pre-mRNA domain-containing protein 1A	1	VDENENCSSLGSPSEPPQTLDLVR	VDENENC(UniMod:4)SSLGS(UniMod:21)PSEPPQTLDLVR	3	VDENENC(UniMod:4)SSLGS(UniMod:21)PSEPPQTLDLVR3	S	166	2.35119e-08	9.54877e-07	-1.22118
Q9P275	Q9P275	UBP36_HUMAN	USP36	Ubiquitin carboxyl-terminal hydrolase 36	1	AVSPAPQSSSR	AVS(UniMod:21)PAPQSSSR	2	AVS(UniMod:21)PAPQSSSR2	S	742	2.46833e-08	9.98578e-07	-2.20944
O95677	O95677	EYA4_HUMAN	EYA4	Eyes absent homolog 4	1	NNPSPPPDSDLER	NNPS(UniMod:21)PPPDSDLER	2	NNPS(UniMod:21)PPPDSDLER2	S	361	2.50926e-08	1.01123e-06	2.44251
Q9UNS1	Q9UNS1	TIM_HUMAN	TIMELESS	Protein timeless homolog	1	AGLASPEEEDAVGKEPLK	AGLAS(UniMod:21)PEEEDAVGKEPLK	2	AGLAS(UniMod:21)PEEEDAVGKEPLK2	S	1149	2.52921e-08	1.01537e-06	-1.84896
Q9NRR6	Q9NRR6	INP5E_HUMAN	INPP5E	Phosphatidylinositol polyphosphate 5-phosphatase type IV	1	SSFSLLAPIR	SS(UniMod:21)FSLLAPIR	2	SS(UniMod:21)FSLLAPIR2	S	256	2.74757e-08	1.09464e-06	1.90546
Q9UHB6	Q9UHB6	LIMA1_HUMAN	LIMA1	LIM domain and actin-binding protein 1	1	SEVQQPVHPKPLSPDSR	SEVQQPVHPKPLS(UniMod:21)PDSR	2	SEVQQPVHPKPLS(UniMod:21)PDSR2	S	362	2.81848e-08	1.11444e-06	-2.16353
Q96PU5	Q96PU5	NED4L_HUMAN	NEDD4L	E3 ubiquitin-protein ligase NEDD4-like	1	TSPQELSEELSR	TS(UniMod:21)PQELSEELSR	2	TS(UniMod:21)PQELSEELSR2	S	303	2.81854e-08	1.11444e-06	-1.79824
P18206	P18206	VINC_HUMAN	VCL	Vinculin	1	GWLRDPSASPGDAGEQAIR	GWLRDPSAS(UniMod:21)PGDAGEQAIR	3	GWLRDPSAS(UniMod:21)PGDAGEQAIR3	S	290	2.9301e-08	1.1542e-06	2.42404
Q8N7R7;Q8ND76	Q8ND76;Q8N7R7	CCNY_HUMAN;CCYL1_HUMAN	CCNY;CCNYL1	Cyclin-Y-like protein 1	0	ASTIFLSK	AS(UniMod:21)TIFLSK	1	AS(UniMod:21)TIFLSK1	S	88	2.96469e-08	1.16345e-06	2.35657
Q8N3V7	Q8N3V7	SYNPO_HUMAN	SYNPO	Synaptopodin	1	DRASPAAAEEVVPEWASCLK	DRAS(UniMod:21)PAAAEEVVPEWASC(UniMod:4)LK	2	DRAS(UniMod:21)PAAAEEVVPEWASC(UniMod:4)LK2	S	685	3.01878e-08	1.18025e-06	2.60965
Q00537	Q00537	CDK17_HUMAN	CDK17	Cyclin-dependent kinase 17	1	RASLSEIGFGK	RAS(UniMod:21)LSEIGFGK	2	RAS(UniMod:21)LSEIGFGK2	S	180	3.46007e-08	1.34276e-06	2.53475
Q99569	Q99569	PKP4_HUMAN	PKP4	Plakophilin-4	1	SPNHGTVELQGSQTALYR	SPNHGTVELQGS(UniMod:21)QTALYR	3	SPNHGTVELQGS(UniMod:21)QTALYR3	S	438	3.67828e-08	1.41543e-06	1.74391
Q9H2P0	Q9H2P0	ADNP_HUMAN	ADNP	Activity-dependent neuroprotector homeobox protein	1	NVHSEDFENR	NVHS(UniMod:21)EDFENR	2	NVHS(UniMod:21)EDFENR2	S	98	3.68786e-08	1.41543e-06	-1.99494
O14639	O14639	ABLM1_HUMAN	ABLIM1	Actin-binding LIM protein 1	1	STSQGSINSPVYSR	STSQGSINS(UniMod:21)PVYSR	2	STSQGSINS(UniMod:21)PVYSR2	S	458	3.75243e-08	1.43496e-06	2.36775
Q96J84	Q96J84	KIRR1_HUMAN	KIRREL1	Kin of IRRE-like protein 1	1	LSHSSGYAQLNTYSR	LSHSSGY(UniMod:21)AQLNTYSR	3	LSHSSGY(UniMod:21)AQLNTYSR3	Y	647	3.78614e-08	1.44259e-06	1.66256
P35580	P35580	MYH10_HUMAN	MYH10	Myosin-10	1	HATALEELSEQLEQAK	HAT(UniMod:21)ALEELSEQLEQAK	3	HAT(UniMod:21)ALEELSEQLEQAK3	T	1203	3.85847e-08	1.46433e-06	3.03286
Q9BWH6	Q9BWH6	RPAP1_HUMAN	RPAP1	RNA polymerase II-associated protein 1	1	DVVMLDNLPDLPPALVPSPPKR	DVVMLDNLPDLPPALVPS(UniMod:21)PPKR	3	DVVMLDNLPDLPPALVPS(UniMod:21)PPKR3	S	72	3.87115e-08	1.46433e-06	-1.8087
Q93052	Q93052	LPP_HUMAN	LPP	Lipoma-preferred partner	1	PRPPQSSTGSTASPPVSTPVTGHK	PRPPQSSTGSTAS(UniMod:21)PPVSTPVTGHK	3	PRPPQSSTGSTAS(UniMod:21)PPVSTPVTGHK3	S	151	4.09942e-08	1.53956e-06	2.58233
O43432	O43432	IF4G3_HUMAN	EIF4G3	Eukaryotic translation initiation factor 4 gamma 3	1	RSPVPAQIAITVPK	RS(UniMod:21)PVPAQIAITVPK	3	RS(UniMod:21)PVPAQIAITVPK3	S	495	4.18414e-08	1.56577e-06	1.36836
Q9H1E3	Q9H1E3	NUCKS_HUMAN	NUCKS1	Nuclear ubiquitous casein and cyclin-dependent kinase substrate 1	1	ATVTPSPVK	AT(UniMod:21)VTPSPVK	2	AT(UniMod:21)VTPSPVK2	T	177	4.23946e-08	1.58082e-06	1.7341
Q15121	Q15121	PEA15_HUMAN	PEA15	Astrocytic phosphoprotein PEA-15	1	DIIRQPSEEEIIK	DIIRQPS(UniMod:21)EEEIIK	2	DIIRQPS(UniMod:21)EEEIIK2	S	116	4.29179e-08	1.59466e-06	3.81394
Q7Z569	Q7Z569	BRAP_HUMAN	BRAP	BRCA1-associated protein	1	ECINAAPDSPSK	EC(UniMod:4)INAAPDS(UniMod:21)PSK	2	EC(UniMod:4)INAAPDS(UniMod:21)PSK2	S	127	4.5844e-08	1.69736e-06	-1.10832
Q9NVM9	Q9NVM9	INT13_HUMAN	INTS13	Integrator complex subunit 13	1	EELAEAEIIKDSPDSPEPPNK	EELAEAEIIKDSPDS(UniMod:21)PEPPNK	3	EELAEAEIIKDSPDS(UniMod:21)PEPPNK3	S	626	4.90072e-08	1.80809e-06	1.73499
Q15121	Q15121	PEA15_HUMAN	PEA15	Astrocytic phosphoprotein PEA-15	1	DIIRQPSEEEIIK	DIIRQPS(UniMod:21)EEEIIK	3	DIIRQPS(UniMod:21)EEEIIK3	S	116	4.96297e-08	1.82463e-06	3.54655
P47736	P47736	RPGP1_HUMAN	RAP1GAP	Rap1 GTPase-activating protein 1	1	SSAIGIENIQEVQEK	S(UniMod:21)SAIGIENIQEVQEK	2	S(UniMod:21)SAIGIENIQEVQEK2	S	498	5.03016e-08	1.84287e-06	2.26876
Q71RC2	Q71RC2	LARP4_HUMAN	LARP4	La-related protein 4	1	ASTASPCNNNINAATAVALQEPR	ASTAS(UniMod:21)PC(UniMod:4)NNNINAATAVALQEPR	3	ASTAS(UniMod:21)PC(UniMod:4)NNNINAATAVALQEPR3	S	597	5.05001e-08	1.84369e-06	-1.59939
Q12923	Q12923	PTN13_HUMAN	PTPN13	Tyrosine-protein phosphatase non-receptor type 13	1	RLSCSELSLYQPLQNSSK	RLSC(UniMod:4)S(UniMod:21)ELSLYQPLQNSSK	3	RLSC(UniMod:4)S(UniMod:21)ELSLYQPLQNSSK3	S	948	5.18532e-08	1.88652e-06	2.05688
P26358	P26358	DNMT1_HUMAN	DNMT1	DNA (cytosine-5)-methyltransferase 1	1	SDGEAKPEPSPSPR	SDGEAKPEPSPS(UniMod:21)PR	2	SDGEAKPEPSPS(UniMod:21)PR2	S	154	5.22702e-08	1.89511e-06	-1.89019
Q68CZ2	Q68CZ2	TENS3_HUMAN	TNS3	Tensin-3	1	SCPETLTHAVGMSESPIGPK	SC(UniMod:4)PETLTHAVGMS(UniMod:21)ESPIGPK	2	SC(UniMod:4)PETLTHAVGMS(UniMod:21)ESPIGPK2	S	909	5.42084e-08	1.95658e-06	1.04413
Q8N3V7	Q8N3V7	SYNPO_HUMAN	SYNPO	Synaptopodin	1	YVIESSSHTPELAR	YVIESSSHT(UniMod:21)PELAR	2	YVIESSSHT(UniMod:21)PELAR2	T	746	5.43391e-08	1.95658e-06	2.1944
Q15942	Q15942	ZYX_HUMAN	ZYX	Zyxin	1	ARVSSGYVPPPVATPFSSK	ARVS(UniMod:21)SGYVPPPVATPFSSK	3	ARVS(UniMod:21)SGYVPPPVATPFSSK3	S	169	5.45454e-08	1.95728e-06	2.06267
P31350	P31350	RIR2_HUMAN	RRM2	Ribonucleoside-diphosphate reductase subunit M2	1	VPLAPITDPQQLQLSPLK	VPLAPITDPQQLQLS(UniMod:21)PLK	3	VPLAPITDPQQLQLS(UniMod:21)PLK3	S	20	5.56463e-08	1.98997e-06	-2.33044
Q9Y217	Q9Y217	MTMR6_HUMAN	MTMR6	Myotubularin-related protein 6	1	ELLHSVHPESPNLK	ELLHSVHPES(UniMod:21)PNLK	3	ELLHSVHPES(UniMod:21)PNLK3	S	561	5.76213e-08	2.05046e-06	-1.52455
Q8TDD1	Q8TDD1	DDX54_HUMAN	DDX54	ATP-dependent RNA helicase DDX54	1	PLPTFPTSECTSDVEPDTR	PLPTFPTSEC(UniMod:4)TS(UniMod:21)DVEPDTR	2	PLPTFPTSEC(UniMod:4)TS(UniMod:21)DVEPDTR2	S	85	5.77292e-08	2.05046e-06	-1.85066
P98172	P98172	EFNB1_HUMAN	EFNB1	Ephrin-B1	1	GGSGTAGTEPSDIIIPLR	GGSGT(UniMod:21)AGTEPSDIIIPLR	2	GGSGT(UniMod:21)AGTEPSDIIIPLR2	T	294	6.2865e-08	2.2104e-06	1.20078
Q8NI08	Q8NI08	NCOA7_HUMAN	NCOA7	Nuclear receptor coactivator 7	1	VLSSTSEEDEPGVVK	VLS(UniMod:21)STSEEDEPGVVK	2	VLS(UniMod:21)STSEEDEPGVVK2	S	208	6.56198e-08	2.29955e-06	1.83265
Q8N1I0	Q8N1I0	DOCK4_HUMAN	DOCK4	Dedicator of cytokinesis protein 4	1	HTTSVSPSPAGR	HTTSVSPS(UniMod:21)PAGR	2	HTTSVSPS(UniMod:21)PAGR2	S	1810	6.79282e-08	2.37251e-06	1.69532
Q15678	Q15678	PTN14_HUMAN	PTPN14	Tyrosine-protein phosphatase non-receptor type 14	1	RHSLEVMNSMVR	RHS(UniMod:21)LEVMNSMVR	3	RHS(UniMod:21)LEVMNSMVR3	S	642	6.9208e-08	2.40917e-06	2.32644
Q6R327	Q6R327	RICTR_HUMAN	RICTOR	Rapamycin-insensitive companion of mTOR	1	SNSVSLVPPGSSHTLPR	SNS(UniMod:21)VSLVPPGSSHTLPR	3	SNS(UniMod:21)VSLVPPGSSHTLPR3	S	1284	7.10142e-08	2.46386e-06	1.88768
Q9H6S0	Q9H6S0	YTDC2_HUMAN	YTHDC2	3'-5' RNA helicase YTHDC2	1	SPSPRPNMPVR	S(UniMod:21)PSPRPNMPVR	2	S(UniMod:21)PSPRPNMPVR2	S	1279	7.4256e-08	2.56784e-06	-1.31017
Q71RC2	Q71RC2	LARP4_HUMAN	LARP4	La-related protein 4	1	EQYVPPRSPK	EQYVPPRS(UniMod:21)PK	2	EQYVPPRS(UniMod:21)PK2	S	722	7.58846e-08	2.61552e-06	-1.36455
O95425	O95425	SVIL_HUMAN	SVIL	Supervillin	1	ASDPASPHIGR	ASDPAS(UniMod:21)PHIGR	2	ASDPAS(UniMod:21)PHIGR2	S	50	7.69598e-08	2.63529e-06	2.25558
Q5T5P2	Q5T5P2	SKT_HUMAN	KIAA1217	Sickle tail protein homolog	1	NVYYELNDVR	NVY(UniMod:21)YELNDVR	2	NVY(UniMod:21)YELNDVR2	Y	244	7.69613e-08	2.63529e-06	2.06562
P06748	P06748	NPM_HUMAN	NPM1	Nucleophosmin	1	LLSISGKR	LLS(UniMod:21)ISGKR	2	LLS(UniMod:21)ISGKR2	S	137	8.2053e-08	2.7914e-06	-1.78346
Q96PX9	Q96PX9	PKH4B_HUMAN	PLEKHG4B	Pleckstrin homology domain-containing family G member 4B	1	KTQSFEIPQPDSGPR	KT(UniMod:21)QSFEIPQPDSGPR	3	KT(UniMod:21)QSFEIPQPDSGPR3	T	727	8.23907e-08	2.79382e-06	2.12614
Q8TEW0	Q8TEW0	PARD3_HUMAN	PARD3	Partitioning defective 3 homolog	1	ERDYAEIQDFHR	ERDY(UniMod:21)AEIQDFHR	3	ERDY(UniMod:21)AEIQDFHR3	Y	1080	8.9595e-08	3.01857e-06	2.4007
Q15942	Q15942	ZYX_HUMAN	ZYX	Zyxin	1	PSPAISVSVSAPAFYAPQK	PSPAISVS(UniMod:21)VSAPAFYAPQK	2	PSPAISVS(UniMod:21)VSAPAFYAPQK2	S	13	9.54398e-08	3.20519e-06	1.93807
P35580	P35580	MYH10_HUMAN	MYH10	Myosin-10	1	TSDVNETQPPQSE	TSDVNETQPPQS(UniMod:21)E	2	TSDVNETQPPQS(UniMod:21)E2	S	1975	9.89639e-08	3.30237e-06	2.7969
Q8TEW8	Q8TEW8	PAR3L_HUMAN	PARD3B	Partitioning defective 3 homolog B	1	GGSPDQYPYR	GGS(UniMod:21)PDQYPYR	2	GGS(UniMod:21)PDQYPYR2	S	1184	1.04153e-07	3.4645e-06	2.57853
Q8IZA0	Q8IZA0	K319L_HUMAN	KIAA0319L	Dyslexia-associated protein KIAA0319-like protein	1	ILDATDQESLELKPTSR	ILDATDQES(UniMod:21)LELKPTSR	2	ILDATDQES(UniMod:21)LELKPTSR2	S	978	1.06107e-07	3.51341e-06	1.34214
Q9BWF3	Q9BWF3	RBM4_HUMAN	RBM4	RNA-binding protein 4	1	LHVGNISPTCTNK	LHVGNIS(UniMod:21)PTC(UniMod:4)TNK	2	LHVGNIS(UniMod:21)PTC(UniMod:4)TNK2	S	86	1.06294e-07	3.51341e-06	-1.00601
Q07002	Q07002	CDK18_HUMAN	CDK18	Cyclin-dependent kinase 18	1	LQMESPDLPK	LQMES(UniMod:21)PDLPK	2	LQMES(UniMod:21)PDLPK2	S	117	1.08437e-07	3.56178e-06	3.3159
P51858	P51858	HDGF_HUMAN	HDGF	Hepatoma-derived growth factor	1	AGDLLEDSPK	AGDLLEDS(UniMod:21)PK	2	AGDLLEDS(UniMod:21)PK2	S	165	1.09024e-07	3.56986e-06	1.27721
P06748	P06748	NPM_HUMAN	NPM1	Nucleophosmin	1	LLSISGKR	LLSIS(UniMod:21)GKR	2	LLSIS(UniMod:21)GKR2	S	139	1.11025e-07	3.62404e-06	-2.25309
Q9H425	Q9H425	CA198_HUMAN	C1orf198	Uncharacterized protein C1orf198	1	SSSLDALGPTRK	SSS(UniMod:21)LDALGPTRK	2	SSS(UniMod:21)LDALGPTRK2	S	175	1.12341e-07	3.65561e-06	1.65068
Q8N3V7	Q8N3V7	SYNPO_HUMAN	SYNPO	Synaptopodin	1	PFGIQAPGGTSQMERSPMLER	PFGIQAPGGT(UniMod:21)SQMERSPMLER	3	PFGIQAPGGT(UniMod:21)SQMERSPMLER3	T	495	1.12921e-07	3.66311e-06	2.16603
Q9Y4B5	Q9Y4B5	MTCL1_HUMAN	MTCL1	Microtubule cross-linking factor 1	1	IPAVTLAVTSVAGSPAR	IPAVTLAVTSVAGS(UniMod:21)PAR	3	IPAVTLAVTSVAGS(UniMod:21)PAR3	S	196	1.18173e-07	3.80467e-06	-4.0939
Q8WYP5	Q8WYP5	ELYS_HUMAN	AHCTF1	Protein ELYS	1	ESAWSPPPIEIR	ESAWS(UniMod:21)PPPIEIR	2	ESAWS(UniMod:21)PPPIEIR2	S	2212	1.21631e-07	3.88551e-06	-1.7087
P23588	P23588	IF4B_HUMAN	EIF4B	Eukaryotic translation initiation factor 4B	1	SPPYTAFLGNLPYDVTEESIK	SPPYT(UniMod:21)AFLGNLPYDVTEESIK	3	SPPYT(UniMod:21)AFLGNLPYDVTEESIK3	T	97	1.25661e-07	3.98994e-06	-1.48972
Q13111	Q13111	CAF1A_HUMAN	CHAF1A	Chromatin assembly factor 1 subunit A	1	VLQQFAACFLETLPAQEEQTPK	VLQQFAAC(UniMod:4)FLETLPAQEEQT(UniMod:21)PK	3	VLQQFAAC(UniMod:4)FLETLPAQEEQT(UniMod:21)PK3	T	732	1.27947e-07	4.05024e-06	-1.82889
Q86SQ0	Q86SQ0	PHLB2_HUMAN	PHLDB2	Pleckstrin homology-like domain family B member 2	1	SGAASMPSSPK	SGAASMPSS(UniMod:21)PK	1	SGAASMPSS(UniMod:21)PK1	S	204	1.28439e-07	4.05357e-06	2.22551
Q9Y618	Q9Y618	NCOR2_HUMAN	NCOR2	Nuclear receptor corepressor 2	1	SPAPGLASGDRPPSVSSVHSEGDCNR	S(UniMod:21)PAPGLASGDRPPSVSSVHSEGDC(UniMod:4)NR	3	S(UniMod:21)PAPGLASGDRPPSVSSVHSEGDC(UniMod:4)NR3	S	2413	1.32909e-07	4.18205e-06	-1.16912
Q7L9L4	Q7L9L4;Q9H8S9	MOB1B_HUMAN	MOB1B	MOB kinase activator 1B	0	HAEATLGSGNLR	HAEAT(UniMod:21)LGSGNLR	2	HAEAT(UniMod:21)LGSGNLR2	T	35	1.37893e-07	4.32589e-06	2.05828
Q15678	Q15678	PTN14_HUMAN	PTPN14	Tyrosine-protein phosphatase non-receptor type 14	1	NLNIINTHAYNQPEDLVYSQPEMR	NLNIINTHAYNQPEDLVYS(UniMod:21)QPEMR	3	NLNIINTHAYNQPEDLVYS(UniMod:21)QPEMR3	S	486	1.39509e-07	4.36351e-06	2.232
P47736	P47736	RPGP1_HUMAN	RAP1GAP	Rap1 GTPase-activating protein 1	1	AAGISLIVPGKSPTR	AAGISLIVPGKSPT(UniMod:21)R	2	AAGISLIVPGKSPT(UniMod:21)R2	T	486	1.40629e-07	4.38545e-06	1.67968
Q5SW79	Q5SW79	CE170_HUMAN	CEP170	Centrosomal protein of 170 kDa	1	QKSEEPSVSIPFLQTALLR	QKS(UniMod:21)EEPSVSIPFLQTALLR	3	QKS(UniMod:21)EEPSVSIPFLQTALLR3	S	446	1.41958e-07	4.41375e-06	2.19959
P54253	P54253	ATX1_HUMAN	ATXN1	Ataxin-1	1	ALSTGLDYSPPSAPR	ALSTGLDYS(UniMod:21)PPSAPR	2	ALSTGLDYS(UniMod:21)PPSAPR2	S	88	1.44206e-07	4.46279e-06	1.73346
O60303	O60303	KATIP_HUMAN	KATNIP	Katanin-interacting protein	1	KDSLSQLEEYLR	KDS(UniMod:21)LSQLEEYLR	3	KDS(UniMod:21)LSQLEEYLR3	S	691	1.44387e-07	4.46279e-06	1.64125
P46013	P46013	KI67_HUMAN	MKI67	Proliferation marker protein Ki-67	1	SPPPESVDTPTSTK	S(UniMod:21)PPPESVDTPTSTK	2	S(UniMod:21)PPPESVDTPTSTK2	S	1131	1.47938e-07	4.55911e-06	-1.73307
P46013	P46013	KI67_HUMAN	MKI67	Proliferation marker protein Ki-67	1	IACKSPPPESVDTPTSTK	IAC(UniMod:4)KS(UniMod:21)PPPESVDTPTSTK	3	IAC(UniMod:4)KS(UniMod:21)PPPESVDTPTSTK3	S	1141	1.50617e-07	4.62804e-06	-1.86489
Q92625	Q92625	ANS1A_HUMAN	ANKS1A	Ankyrin repeat and SAM domain-containing protein 1A	1	SDSDLLTCSPTEDATMGSR	SDS(UniMod:21)DLLTC(UniMod:4)SPTEDATMGSR	2	SDS(UniMod:21)DLLTC(UniMod:4)SPTEDATMGSR2	S	628	1.53476e-07	4.70212e-06	1.62982
P46013	P46013	KI67_HUMAN	MKI67	Proliferation marker protein Ki-67	1	DINTFVGTPVEK	DINTFVGT(UniMod:21)PVEK	2	DINTFVGT(UniMod:21)PVEK2	T	1923	1.55631e-07	4.74594e-06	-2.08227
Q86SQ0	Q86SQ0	PHLB2_HUMAN	PHLDB2	Pleckstrin homology-like domain family B member 2	1	DLPHSVIDNDNYLNFSSLSSGALPYK	DLPHSVIDNDNYLNFSSLS(UniMod:21)SGALPYK	3	DLPHSVIDNDNYLNFSSLS(UniMod:21)SGALPYK3	S	308	1.58534e-07	4.81216e-06	1.8182
Q5JWF2	P63092;Q5JWF2	GNAS1_HUMAN	GNAS	Guanine nucleotide-binding protein G(s) subunit alpha isoforms XLas	1	ISTASGDGR	ISTAS(UniMod:21)GDGR	2	ISTAS(UniMod:21)GDGR2	S	995	1.58905e-07	4.81216e-06	2.31825
Q92625	Q92625	ANS1A_HUMAN	ANKS1A	Ankyrin repeat and SAM domain-containing protein 1A	1	SPSFASEWDEIEK	SPS(UniMod:21)FASEWDEIEK	2	SPS(UniMod:21)FASEWDEIEK2	S	663	1.61225e-07	4.86834e-06	1.50607
Q9H1E3	Q9H1E3	NUCKS_HUMAN	NUCKS1	Nuclear ubiquitous casein and cyclin-dependent kinase substrate 1	1	ATVTPSPVK	ATVTPS(UniMod:21)PVK	1	ATVTPS(UniMod:21)PVK1	S	181	1.64721e-07	4.94539e-06	1.85716
P23246	P23246	SFPQ_HUMAN	SFPQ	Splicing factor, proline- and glutamine-rich	1	PGGGPGLSTPGGHPKPPHR	PGGGPGLS(UniMod:21)TPGGHPKPPHR	4	PGGGPGLS(UniMod:21)TPGGHPKPPHR4	S	225	1.67469e-07	5.01356e-06	-2.24434
Q14558	Q14558	KPRA_HUMAN	PRPSAP1	Phosphoribosyl pyrophosphate synthase-associated protein 1	1	LGLAVIHGEAQCTELDMDDGRHSPPMVK	LGLAVIHGEAQC(UniMod:4)T(UniMod:21)ELDMDDGRHSPPMVK	3	LGLAVIHGEAQC(UniMod:4)T(UniMod:21)ELDMDDGRHSPPMVK3	T	215	1.77978e-07	5.29786e-06	-2.48722
Q92974	Q92974	ARHG2_HUMAN	ARHGEF2	Rho guanine nucleotide exchange factor 2	1	LQDSSDPDTGSEEEGSSRLSPPHSPR	LQDSSDPDTGSEEEGSSRLS(UniMod:21)PPHSPR	3	LQDSSDPDTGSEEEGSSRLS(UniMod:21)PPHSPR3	S	956	1.80071e-07	5.32989e-06	3.0053
Q86SQ0	Q86SQ0	PHLB2_HUMAN	PHLDB2	Pleckstrin homology-like domain family B member 2	1	HKSHDNVYSLGGLEGR	HKS(UniMod:21)HDNVYSLGGLEGR	2	HKS(UniMod:21)HDNVYSLGGLEGR2	S	157	1.94472e-07	5.70779e-06	1.86716
P20700	P20700	LMNB1_HUMAN	LMNB1	Lamin-B1	1	AGGPTTPLSPTR	AGGPTT(UniMod:21)PLSPTR	2	AGGPTT(UniMod:21)PLSPTR2	T	20	1.97176e-07	5.77099e-06	-1.42281
Q9P1Y5	Q9P1Y5	CAMP3_HUMAN	CAMSAP3	Calmodulin-regulated spectrin-associated protein 3	1	HPLLSSGGPQSPLR	HPLLSSGGPQS(UniMod:21)PLR	3	HPLLSSGGPQS(UniMod:21)PLR3	S	368	2.01379e-07	5.86338e-06	-1.67215
Q8NEF9	Q8NEF9	SRFB1_HUMAN	SRFBP1	Serum response factor-binding protein 1	1	AVTIANSPSKPSEK	AVTIANS(UniMod:21)PSKPSEK	2	AVTIANS(UniMod:21)PSKPSEK2	S	203	2.01452e-07	5.86338e-06	-1.60422
Q9NWT1	Q9NWT1	PK1IP_HUMAN	PAK1IP1	p21-activated protein kinase-interacting protein 1	1	ESLPPAAEPSPVSK	ESLPPAAEPS(UniMod:21)PVSK	2	ESLPPAAEPS(UniMod:21)PVSK2	S	320	2.06133e-07	5.98299e-06	-2.02002
Q6ZS17	Q6ZS17	RIPR1_HUMAN	RIPOR1	Rho family-interacting cell polarization regulator 1	1	HSPAPRPLVQQPEPLPIQVAFR	HS(UniMod:21)PAPRPLVQQPEPLPIQVAFR	4	HS(UniMod:21)PAPRPLVQQPEPLPIQVAFR4	S	401	2.09586e-07	6.0407e-06	-1.53874
Q15678	Q15678	PTN14_HUMAN	PTPN14	Tyrosine-protein phosphatase non-receptor type 14	1	HSAIIVPSYRPTPDYETVMR	HS(UniMod:21)AIIVPSYRPTPDYETVMR	3	HS(UniMod:21)AIIVPSYRPTPDYETVMR3	S	432	2.09851e-07	6.0407e-06	1.58157
Q8IW41	Q8IW41	MAPK5_HUMAN	MAPKAPK5	MAP kinase-activated protein kinase 5	1	IDQGDLMTPQFTPYYVAPQVLEAQR	IDQGDLMTPQFTPY(UniMod:21)YVAPQVLEAQR	3	IDQGDLMTPQFTPY(UniMod:21)YVAPQVLEAQR3	Y	188	2.12227e-07	6.09238e-06	-1.35513
P29966	P29966	MARCS_HUMAN	MARCKS	Myristoylated alanine-rich C-kinase substrate	1	AEDGATPSPSNETPKK	AEDGAT(UniMod:21)PSPSNETPKK	2	AEDGAT(UniMod:21)PSPSNETPKK2	T	143	2.14583e-07	6.14318e-06	2.65809
Q8TF72	Q8TF72	SHRM3_HUMAN	SHROOM3	Protein Shroom3	1	RVSLPQWPPPSR	RVS(UniMod:21)LPQWPPPSR	3	RVS(UniMod:21)LPQWPPPSR3	S	1421	2.24881e-07	6.40301e-06	2.73193
O43294	O43294	TGFI1_HUMAN	TGFB1I1	Transforming growth factor beta-1-induced transcript 1 protein	1	DHLYSTVCKPR	DHLY(UniMod:21)STVC(UniMod:4)KPR	3	DHLY(UniMod:21)STVC(UniMod:4)KPR3	Y	60	2.27749e-07	6.46591e-06	3.58551
Q641Q2;Q9Y4E1	Q9Y4E1;Q641Q2	WAC2A_HUMAN;WAC2C_HUMAN	WASHC2A;WASHC2C	WASH complex subunit 2A	0	SPMFPALGEASSDDDLFQSAKPK	SPMFPALGEAS(UniMod:21)SDDDLFQSAKPK	3	SPMFPALGEAS(UniMod:21)SDDDLFQSAKPK3	S	1179	2.28325e-07	6.46591e-06	-1.31568
O15085	O15085	ARHGB_HUMAN	ARHGEF11	Rho guanine nucleotide exchange factor 11	1	QGSDAAVPSTGDQGVDQSPK	QGS(UniMod:21)DAAVPSTGDQGVDQSPK	2	QGS(UniMod:21)DAAVPSTGDQGVDQSPK2	S	271	2.29722e-07	6.48794e-06	1.17746
P35580	P35580	MYH10_HUMAN	MYH10	Myosin-10	1	RQLHLEGASLELSDDDTESK	RQLHLEGASLELS(UniMod:21)DDDTESK	3	RQLHLEGASLELS(UniMod:21)DDDTESK3	S	1956	2.30951e-07	6.50107e-06	2.81406
O43432	O43432	IF4G3_HUMAN	EIF4G3	Eukaryotic translation initiation factor 4 gamma 3	1	LDFIESDSPCSSEALSK	LDFIESDS(UniMod:21)PC(UniMod:4)SSEALSK	2	LDFIESDS(UniMod:21)PC(UniMod:4)SSEALSK2	S	1409	2.31428e-07	6.50107e-06	1.51181
O60841	O60841	IF2P_HUMAN	EIF5B	Eukaryotic translation initiation factor 5B	1	IEPIPGESPK	IEPIPGES(UniMod:21)PK	2	IEPIPGES(UniMod:21)PK2	S	1168	2.3758e-07	6.63014e-06	-1.32457
Q5T5P2	Q5T5P2	SKT_HUMAN	KIAA1217	Sickle tail protein homolog	1	ISSLPVSRPISPSPSAILER	ISSLPVSRPIS(UniMod:21)PSPSAILER	2	ISSLPVSRPIS(UniMod:21)PSPSAILER2	S	361	2.38138e-07	6.63014e-06	2.16236
Q15678	Q15678	PTN14_HUMAN	PTPN14	Tyrosine-protein phosphatase non-receptor type 14	1	TFQEDSSPVVHQSLQEVSEPLTATK	TFQEDSSPVVHQSLQEVS(UniMod:21)EPLTATK	3	TFQEDSSPVVHQSLQEVS(UniMod:21)EPLTATK3	S	625	2.39186e-07	6.63014e-06	2.25654
Q5VZK9	Q5VZK9	CARL1_HUMAN	CARMIL1	F-actin-uncapping protein LRRC16A	1	PLLQSPKPSLAAR	PLLQS(UniMod:21)PKPSLAAR	2	PLLQS(UniMod:21)PKPSLAAR2	S	1261	2.45412e-07	6.78476e-06	2.41821
Q5T5P2	Q5T5P2	SKT_HUMAN	KIAA1217	Sickle tail protein homolog	1	RLSTIFEECDEELER	RLS(UniMod:21)TIFEEC(UniMod:4)DEELER	2	RLS(UniMod:21)TIFEEC(UniMod:4)DEELER2	S	1461	2.478e-07	6.83275e-06	1.85546
Q99459	Q99459	CDC5L_HUMAN	CDC5L	Cell division cycle 5-like protein	1	ILQEAQNLMALTNVDTPLK	ILQEAQNLMALTNVDT(UniMod:21)PLK	2	ILQEAQNLMALTNVDT(UniMod:21)PLK2	T	377	2.5158e-07	6.89885e-06	-1.35047
O43432	O43432	IF4G3_HUMAN	EIF4G3	Eukaryotic translation initiation factor 4 gamma 3	1	RSPVPAQIAITVPK	RS(UniMod:21)PVPAQIAITVPK	2	RS(UniMod:21)PVPAQIAITVPK2	S	495	2.51873e-07	6.89885e-06	1.32082
Q96G74	Q96G74	OTUD5_HUMAN	OTUD5	OTU domain-containing protein 5	1	ASPPPQGPLPGPPGALHR	AS(UniMod:21)PPPQGPLPGPPGALHR	2	AS(UniMod:21)PPPQGPLPGPPGALHR2	S	64	2.52172e-07	6.89885e-06	-2.11883
Q9H972	Q9H972	CN093_HUMAN	C14orf93	Uncharacterized protein C14orf93	1	QLSPATQLAIQR	QLS(UniMod:21)PATQLAIQR	2	QLS(UniMod:21)PATQLAIQR2	S	224	2.54047e-07	6.93205e-06	2.4532
Q14160	Q14160	SCRIB_HUMAN	SCRIB	Protein scribble homolog	1	RSEACPCQPDSGSPLPAEEEK	RS(UniMod:21)EAC(UniMod:4)PC(UniMod:4)QPDSGSPLPAEEEK	3	RS(UniMod:21)EAC(UniMod:4)PC(UniMod:4)QPDSGSPLPAEEEK3	S	493	2.58348e-07	7.01109e-06	1.78914
Q9UBC2	Q9UBC2	EP15R_HUMAN	EPS15L1	Epidermal growth factor receptor substrate 15-like 1	1	SGLSDIILGK	SGLS(UniMod:21)DIILGK	2	SGLS(UniMod:21)DIILGK2	S	49	2.5892e-07	7.01109e-06	-2.54814
Q86XJ1	Q86XJ1	GA2L3_HUMAN	GAS2L3	GAS2-like protein 3	1	SALNLNQPVSVSSVSPVK	SALNLNQPVSVSSVS(UniMod:21)PVK	2	SALNLNQPVSVSSVS(UniMod:21)PVK2	S	570	2.58951e-07	7.01109e-06	-1.9126
O15372	O15372	EIF3H_HUMAN	EIF3H	Eukaryotic translation initiation factor 3 subunit H	1	DFSPEALKK	DFS(UniMod:21)PEALKK	2	DFS(UniMod:21)PEALKK2	S	183	2.62913e-07	7.10001e-06	-1.08488
O43182	O43182	RHG06_HUMAN	ARHGAP6	Rho GTPase-activating protein 6	1	SLDPALIGGCGSDEAGAEGSAR	S(UniMod:21)LDPALIGGC(UniMod:4)GSDEAGAEGSAR	2	S(UniMod:21)LDPALIGGC(UniMod:4)GSDEAGAEGSAR2	S	37	2.83032e-07	7.62368e-06	2.31685
P82094	P82094	TMF1_HUMAN	TMF1	TATA element modulatory factor	1	GYALVPIIVNSSTPK	GYALVPIIVNSST(UniMod:21)PK	2	GYALVPIIVNSST(UniMod:21)PK2	T	364	2.99808e-07	7.99335e-06	-1.51328
O43182	O43182	RHG06_HUMAN	ARHGAP6	Rho GTPase-activating protein 6	1	AGPCSLSQGNLSPNWPR	AGPC(UniMod:4)SLS(UniMod:21)QGNLSPNWPR	2	AGPC(UniMod:4)SLS(UniMod:21)QGNLSPNWPR2	S	782	3.04924e-07	8.09664e-06	1.58921
Q09666	Q09666	AHNK_HUMAN	AHNAK	Neuroblast differentiation-associated protein AHNAK	1	MYFPDVEFDIKSPK	MYFPDVEFDIKS(UniMod:21)PK	3	MYFPDVEFDIKS(UniMod:21)PK3	S	5099	3.05227e-07	8.09664e-06	-2.59119
Q02156	Q02156	KPCE_HUMAN	PRKCE	Protein kinase C epsilon type	1	EEPVLTLVDEAIVK	EEPVLT(UniMod:21)LVDEAIVK	2	EEPVLT(UniMod:21)LVDEAIVK2	T	710	3.12047e-07	8.24595e-06	2.16193
O14646	O14646	CHD1_HUMAN	CHD1	Chromodomain-helicase-DNA-binding protein 1	1	SSPSILAVQR	SS(UniMod:21)PSILAVQR	2	SS(UniMod:21)PSILAVQR2	S	90	3.12581e-07	8.24595e-06	-2.08977
P46013	P46013	KI67_HUMAN	MKI67	Proliferation marker protein Ki-67	1	DINTFLGTPVQK	DINTFLGT(UniMod:21)PVQK	2	DINTFLGT(UniMod:21)PVQK2	T	1801	3.13217e-07	8.24595e-06	-2.23074
O14639	O14639	ABLM1_HUMAN	ABLIM1	Actin-binding LIM protein 1	1	TASLPGYGR	TAS(UniMod:21)LPGYGR	1	TAS(UniMod:21)LPGYGR1	S	655	3.19352e-07	8.38638e-06	2.19306
Q9H019	Q9H019	MFR1L_HUMAN	MTFR1L	Mitochondrial fission regulator 1-like	1	ASSFADMMGILK	AS(UniMod:21)SFADMMGILK	2	AS(UniMod:21)SFADMMGILK2	S	237	3.21835e-07	8.4266e-06	1.376
P46013	P46013	KI67_HUMAN	MKI67	Proliferation marker protein Ki-67	1	LDLPGNLPGSK	LDLPGNLPGS(UniMod:21)K	2	LDLPGNLPGS(UniMod:21)K2	S	2299	3.22492e-07	8.4266e-06	-2.6548
P35580	P35580	MYH10_HUMAN	MYH10	Myosin-10	1	QLHLEGASLELSDDDTESK	QLHLEGASLELS(UniMod:21)DDDTESK	3	QLHLEGASLELS(UniMod:21)DDDTESK3	S	1956	3.2513e-07	8.47189e-06	2.87378
Q00577	Q00577	PURA_HUMAN	PURA	Transcriptional activator protein Pur-alpha	1	GPGLGSTQGQTIALPAQGLIEFR	GPGLGST(UniMod:21)QGQTIALPAQGLIEFR	3	GPGLGST(UniMod:21)QGQTIALPAQGLIEFR3	T	183	3.25842e-07	8.47189e-06	2.02795
Q99569	Q99569	PKP4_HUMAN	PKP4	Plakophilin-4	1	LLGLNELDDLLGKESPSK	LLGLNELDDLLGKESPS(UniMod:21)K	3	LLGLNELDDLLGKESPS(UniMod:21)K3	S	778	3.2922e-07	8.53854e-06	1.72162
Q8NEY1	Q8NEY1	NAV1_HUMAN	NAV1	Neuron navigator 1	1	SNSIPTHEAAFELYSGSQMGSTLSLAERPK	S(UniMod:21)NSIPTHEAAFELYSGSQMGSTLSLAERPK	3	S(UniMod:21)NSIPTHEAAFELYSGSQMGSTLSLAERPK3	S	1012	3.4198e-07	8.84758e-06	2.08104
Q9Y2K2	Q9Y2K2	SIK3_HUMAN	SIK3	Serine/threonine-protein kinase SIK3	1	RASDGGANIQLHAQQLLK	RAS(UniMod:21)DGGANIQLHAQQLLK	3	RAS(UniMod:21)DGGANIQLHAQQLLK3	S	551	3.48659e-07	8.99815e-06	1.65703
P19634	P19634	SL9A1_HUMAN	SLC9A1	Sodium/hydrogen exchanger 1	1	LDSPTMSR	LDS(UniMod:21)PTMSR	1	LDS(UniMod:21)PTMSR1	S	693	3.54181e-07	9.09587e-06	1.97975
Q8TDN4	Q8TDN4	CABL1_HUMAN	CABLES1	CDK5 and ABL1 enzyme substrate 1	1	SSLETLEDIEENAPLRR	SS(UniMod:21)LETLEDIEENAPLRR	3	SS(UniMod:21)LETLEDIEENAPLRR3	S	291	3.59095e-07	9.18773e-06	-2.63338
P42166	P42166	LAP2A_HUMAN	TMPO	Lamina-associated polypeptide 2, isoform alpha	1	FQETEFLSPPR	FQETEFLS(UniMod:21)PPR	2	FQETEFLS(UniMod:21)PPR2	S	424	3.59512e-07	9.18773e-06	-1.9224
Q63HR2	Q63HR2	TNS2_HUMAN	TNS2	Tensin-2	1	GPLDGSPYAQVQRPPR	GPLDGSPY(UniMod:21)AQVQRPPR	3	GPLDGSPY(UniMod:21)AQVQRPPR3	Y	483	3.75461e-07	9.57197e-06	2.43332
Q8TB61	Q8TB61	S35B2_HUMAN	SLC35B2	Adenosine 3'-phospho 5'-phosphosulfate transporter 1	1	AVPVESPVQKV	AVPVES(UniMod:21)PVQKV	2	AVPVES(UniMod:21)PVQKV2	S	427	3.80032e-07	9.64158e-06	-2.74237
Q86TI0	Q86TI0	TBCD1_HUMAN	TBC1D1	TBC1 domain family member 1	1	SFSQPGLR	SFS(UniMod:21)QPGLR	2	SFS(UniMod:21)QPGLR2	S	237	3.95683e-07	1.00144e-05	-1.76847
Q6P6C2	Q6P6C2	ALKB5_HUMAN	ALKBH5	RNA demethylase ALKBH5	1	SYESSEDCSEAAGSPAR	S(UniMod:21)YESSEDC(UniMod:4)SEAAGSPAR	2	S(UniMod:21)YESSEDC(UniMod:4)SEAAGSPAR2	S	371	4.00309e-07	1.00828e-05	2.10121
P54727	P54727	RD23B_HUMAN	RAD23B	UV excision repair protein RAD23 homolog B	1	PAETPVATSPTATDSTSGDSSR	PAETPVATS(UniMod:21)PTATDSTSGDSSR	2	PAETPVATS(UniMod:21)PTATDSTSGDSSR2	S	160	4.07636e-07	1.02427e-05	-1.36946
Q99569	Q99569	PKP4_HUMAN	PKP4	Plakophilin-4	1	SSYASQHSQLGQDLR	S(UniMod:21)SYASQHSQLGQDLR	2	S(UniMod:21)SYASQHSQLGQDLR2	S	388	4.19344e-07	1.05024e-05	1.95825
Q99569	Q99569	PKP4_HUMAN	PKP4	Plakophilin-4	1	AASPYSQRPASPTAIR	AASPYSQRPAS(UniMod:21)PTAIR	3	AASPYSQRPAS(UniMod:21)PTAIR3	S	281	4.19974e-07	1.05024e-05	1.1088
Q86UE4	Q86UE4	LYRIC_HUMAN	MTDH	Protein LYRIC	1	SETSWESPK	SETSWES(UniMod:21)PK	2	SETSWES(UniMod:21)PK2	S	568	4.25579e-07	1.06172e-05	1.45154
Q16204	Q16204	CCDC6_HUMAN	CCDC6	Coiled-coil domain-containing protein 6	1	LDQPVSAPPSPR	LDQPVSAPPS(UniMod:21)PR	2	LDQPVSAPPS(UniMod:21)PR2	S	244	4.28474e-07	1.0664e-05	-1.67594
P51858	P51858	HDGF_HUMAN	HDGF	Hepatoma-derived growth factor	1	AGDLLEDSPK	AGDLLEDS(UniMod:21)PK	1	AGDLLEDS(UniMod:21)PK1	S	165	4.40581e-07	1.09135e-05	1.33032
Q9Y2K2	Q9Y2K2	SIK3_HUMAN	SIK3	Serine/threonine-protein kinase SIK3	1	QLSADSAEAHSLNVNR	QLS(UniMod:21)ADSAEAHSLNVNR	2	QLS(UniMod:21)ADSAEAHSLNVNR2	S	866	4.51012e-07	1.11455e-05	1.65143
P46087	P46087	NOP2_HUMAN	NOP2	Probable 28S rRNA (cytosine(4447)-C(5))-methyltransferase	1	SPEAKPLPGK	S(UniMod:21)PEAKPLPGK	2	S(UniMod:21)PEAKPLPGK2	S	67	4.57136e-07	1.12175e-05	-2.50821
P21291	P21291	CSRP1_HUMAN	CSRP1	Cysteine and glycine-rich protein 1	1	GFGFGQGAGALVHSE	GFGFGQGAGALVHS(UniMod:21)E	2	GFGFGQGAGALVHS(UniMod:21)E2	S	192	4.5933e-07	1.1245e-05	1.29768
Q8TF72	Q8TF72	SHRM3_HUMAN	SHROOM3	Protein Shroom3	1	HLTPPQGNSPHSNER	HLT(UniMod:21)PPQGNSPHSNER	3	HLT(UniMod:21)PPQGNSPHSNER3	T	576	4.629e-07	1.1306e-05	1.40297
Q99569	Q99569	PKP4_HUMAN	PKP4	Plakophilin-4	1	LLGLNELDDLLGKESPSK	LLGLNELDDLLGKES(UniMod:21)PSK	3	LLGLNELDDLLGKES(UniMod:21)PSK3	S	776	4.72603e-07	1.14894e-05	1.6945
Q9BX66	Q9BX66	SRBS1_HUMAN	SORBS1	Sorbin and SH3 domain-containing protein 1	1	YSFSEDTK	Y(UniMod:21)SFSEDTK	1	Y(UniMod:21)SFSEDTK1	Y	464	4.75153e-07	1.15247e-05	2.58089
Q5T5P2	Q5T5P2	SKT_HUMAN	KIAA1217	Sickle tail protein homolog	1	LGGKSPPPPPPPPR	LGGKS(UniMod:21)PPPPPPPPR	3	LGGKS(UniMod:21)PPPPPPPPR3	S	1044	4.99821e-07	1.20703e-05	2.60216
Q15121	Q15121	PEA15_HUMAN	PEA15	Astrocytic phosphoprotein PEA-15	1	QPSEEEIIK	QPS(UniMod:21)EEEIIK	2	QPS(UniMod:21)EEEIIK2	S	116	4.99954e-07	1.20703e-05	3.82458
Q9H792	Q9H792	PEAK1_HUMAN	PEAK1	Inactive tyrosine-protein kinase PEAK1	1	VPIVINPNAYDNLAIYK	VPIVINPNAYDNLAIY(UniMod:21)K	3	VPIVINPNAYDNLAIY(UniMod:21)K3	Y	641	5.02803e-07	1.20926e-05	2.24336
P19013	P19013	K2C4_HUMAN	KRT4	Keratin, type II cytoskeletal 4	1	GFSCGSAIVGGGK	GFSC(UniMod:4)GS(UniMod:21)AIVGGGK	2	GFSC(UniMod:4)GS(UniMod:21)AIVGGGK2	S	29	5.03184e-07	1.20926e-05	-2.14892
Q8TEU7	Q8TEU7	RPGF6_HUMAN	RAPGEF6	Rap guanine nucleotide exchange factor 6	1	GLIVYCVTSPK	GLIVYC(UniMod:4)VTS(UniMod:21)PK	2	GLIVYC(UniMod:4)VTS(UniMod:21)PK2	S	1504	5.06954e-07	1.21414e-05	-1.69584
P46013	P46013	KI67_HUMAN	MKI67	Proliferation marker protein Ki-67	1	DIIIFVGTPVQK	DIIIFVGT(UniMod:21)PVQK	2	DIIIFVGT(UniMod:21)PVQK2	T	1315	5.08468e-07	1.21414e-05	-2.34363
Q99569	Q99569	PKP4_HUMAN	PKP4	Plakophilin-4	1	LLGLNELDDLLGKESPSK	LLGLNELDDLLGKESPS(UniMod:21)K	2	LLGLNELDDLLGKESPS(UniMod:21)K2	S	778	5.08691e-07	1.21414e-05	1.76903
Q8NHQ8	Q8NHQ8	RASF8_HUMAN	RASSF8	Ras association domain-containing protein 8	1	TLYRQSLPPLAK	TLYRQS(UniMod:21)LPPLAK	2	TLYRQS(UniMod:21)LPPLAK2	S	105	5.15131e-07	1.22671e-05	2.97484
Q71RC2	Q71RC2	LARP4_HUMAN	LARP4	La-related protein 4	1	DGLNQTTIPVSPPSTTK	DGLNQTTIPVS(UniMod:21)PPSTTK	2	DGLNQTTIPVS(UniMod:21)PPSTTK2	S	583	5.16493e-07	1.22717e-05	-1.84685
Q9H6F5	Q9H6F5	CCD86_HUMAN	CCDC86	Coiled-coil domain-containing protein 86	1	LGGLRPESPESLTSVSR	LGGLRPES(UniMod:21)PESLTSVSR	2	LGGLRPES(UniMod:21)PESLTSVSR2	S	18	5.24173e-07	1.23912e-05	-1.02394
Q16890	Q16890	TPD53_HUMAN	TPD52L1	Tumor protein D53	1	SFEERVETTVTSLK	S(UniMod:21)FEERVETTVTSLK	2	S(UniMod:21)FEERVETTVTSLK2	S	149	5.25073e-07	1.23912e-05	2.20731
Q5TGY3	Q5TGY3	AHDC1_HUMAN	AHDC1	AT-hook DNA-binding motif-containing protein 1	1	AYSPTCSPTLGFK	AYS(UniMod:21)PTC(UniMod:4)SPTLGFK	2	AYS(UniMod:21)PTC(UniMod:4)SPTLGFK2	S	1399	5.30094e-07	1.24816e-05	2.60773
Q15233	Q15233	NONO_HUMAN	NONO	Non-POU domain-containing octamer-binding protein	1	FGQAATMEGIGAIGGTPPAFNR	FGQAATMEGIGAIGGT(UniMod:21)PPAFNR	2	FGQAATMEGIGAIGGT(UniMod:21)PPAFNR2	T	450	5.35523e-07	1.25812e-05	-1.17227
Q8NHQ8	Q8NHQ8	RASF8_HUMAN	RASSF8	Ras association domain-containing protein 8	1	SLTFTGGAK	S(UniMod:21)LTFTGGAK	2	S(UniMod:21)LTFTGGAK2	S	129	5.47045e-07	1.28231e-05	3.32383
Q29RF7	Q29RF7	PDS5A_HUMAN	PDS5A	Sister chromatid cohesion protein PDS5 homolog A	1	AAVGQESPGGLEAGNAK	AAVGQES(UniMod:21)PGGLEAGNAK	2	AAVGQES(UniMod:21)PGGLEAGNAK2	S	1305	5.49946e-07	1.28623e-05	-1.10112
Q96D71	Q96D71	REPS1_HUMAN	REPS1	RalBP1-associated Eps domain-containing protein 1	1	SHSGTSPDNTAPPPPPPRPQPSHSR	SHSGTSPDNTAPPPPPPRPQPSHS(UniMod:21)R	4	SHSGTSPDNTAPPPPPPRPQPSHS(UniMod:21)R4	S	558	5.67851e-07	1.32515e-05	1.2558
P54920	P54920	SNAA_HUMAN	NAPA	Alpha-soluble NSF attachment protein	1	AIDIYEQVGTNAMDSPLLK	AIDIYEQVGTNAMDS(UniMod:21)PLLK	3	AIDIYEQVGTNAMDS(UniMod:21)PLLK3	S	195	5.72358e-07	1.33018e-05	2.68073
Q8IY17	Q8IY17	PLPL6_HUMAN	PNPLA6	Patatin-like phospholipase domain-containing protein 6	1	LFPSPGLPTRTSPVR	LFPSPGLPTRTS(UniMod:21)PVR	3	LFPSPGLPTRTS(UniMod:21)PVR3	S	362	5.75135e-07	1.33325e-05	-2.13521
Q5T5P2	Q5T5P2	SKT_HUMAN	KIAA1217	Sickle tail protein homolog	1	LGGKSPPPPPPPPR	LGGKS(UniMod:21)PPPPPPPPR	2	LGGKS(UniMod:21)PPPPPPPPR2	S	1044	5.8165e-07	1.34537e-05	2.9873
P23528	P23528	COF1_HUMAN	CFL1	Cofilin-1	1	LGGSAVISLEGKPL	LGGS(UniMod:21)AVISLEGKPL	2	LGGS(UniMod:21)AVISLEGKPL2	S	156	5.95401e-07	1.37414e-05	1.31456
Q9NQ92	Q9NQ92	COPRS_HUMAN	COPRS	Coordinator of PRMT5 and differentiation stimulator	1	GTQSIPNDSPAR	GTQSIPNDS(UniMod:21)PAR	2	GTQSIPNDS(UniMod:21)PAR2	S	66	6.03685e-07	1.38715e-05	-2.30249
O43303	O43303	CP110_HUMAN	CCP110	Centriolar coiled-coil protein of 110 kDa	1	ESEELLK	ES(UniMod:21)EELLK	1	ES(UniMod:21)EELLK1	S	641	6.06064e-07	1.38957e-05	2.72096
Q9Y6G9	Q9Y6G9	DC1L1_HUMAN	DYNC1LI1	Cytoplasmic dynein 1 light intermediate chain 1	1	KPVTVSPTTPTSPTEGEAS	KPVTVSPTTPTS(UniMod:21)PTEGEAS	2	KPVTVSPTTPTS(UniMod:21)PTEGEAS2	S	516	6.11171e-07	1.39822e-05	-1.40592
Q9HCN4	Q9HCN4	GPN1_HUMAN	GPN1	GPN-loop GTPase 1	1	DSLSPVLHPSDLILTR	DS(UniMod:21)LSPVLHPSDLILTR	3	DS(UniMod:21)LSPVLHPSDLILTR3	S	312	6.43619e-07	1.46748e-05	-1.87307
Q96P48	Q96P48	ARAP1_HUMAN	ARAP1	Arf-GAP with Rho-GAP domain, ANK repeat and PH domain-containing protein 1	1	SVAAFTADPLSLLR	S(UniMod:21)VAAFTADPLSLLR	2	S(UniMod:21)VAAFTADPLSLLR2	S	1435	6.45486e-07	1.46748e-05	3.18133
Q9P206	Q9P206	K1522_HUMAN	KIAA1522	Uncharacterized protein KIAA1522	1	LRSVGAPGGAPTPALGPSAPQK	LRS(UniMod:21)VGAPGGAPTPALGPSAPQK	3	LRS(UniMod:21)VGAPGGAPTPALGPSAPQK3	S	832	6.45839e-07	1.46748e-05	1.79926
Q96RK0	Q96RK0	CIC_HUMAN	CIC	Protein capicua homolog	1	FAELPEFRPEEVLPSPTLQSLATSPR	FAELPEFRPEEVLPSPTLQS(UniMod:21)LATSPR	3	FAELPEFRPEEVLPSPTLQS(UniMod:21)LATSPR3	S	1378	6.47048e-07	1.46748e-05	1.95417
Q9NUL3	Q9NUL3	STAU2_HUMAN	STAU2	Double-stranded RNA-binding protein Staufen homolog 2	1	VISGTTLGYLSPK	VISGTTLGYLS(UniMod:21)PK	2	VISGTTLGYLS(UniMod:21)PK2	S	440	6.50466e-07	1.47205e-05	-1.23372
O75161	O75161	NPHP4_HUMAN	NPHP4	Nephrocystin-4	1	IFSNQPDSPISASQDK	IFSNQPDS(UniMod:21)PISASQDK	2	IFSNQPDS(UniMod:21)PISASQDK2	S	142	6.55023e-07	1.47917e-05	1.40664
Q96B23	Q96B23	CR025_HUMAN	C18orf25	Uncharacterized protein C18orf25	1	SRSESETSTMAAK	SRS(UniMod:21)ESETSTMAAK	2	SRS(UniMod:21)ESETSTMAAK2	S	145	6.6755e-07	1.50421e-05	-2.70688
Q96J84	Q96J84	KIRR1_HUMAN	KIRREL1	Kin of IRRE-like protein 1	1	FSYTSQHSDYGQR	FS(UniMod:21)YTSQHSDYGQR	2	FS(UniMod:21)YTSQHSDYGQR2	S	737	6.75816e-07	1.51957e-05	1.75895
Q96J84	Q96J84	KIRR1_HUMAN	KIRREL1	Kin of IRRE-like protein 1	1	LSHSSGYAQLNTYSR	LS(UniMod:21)HSSGYAQLNTYSR	2	LS(UniMod:21)HSSGYAQLNTYSR2	S	642	6.79709e-07	1.52496e-05	2.27688
Q12923	Q12923	PTN13_HUMAN	PTPN13	Tyrosine-protein phosphatase non-receptor type 13	1	LAVRPLSVQAEILK	LAVRPLS(UniMod:21)VQAEILK	3	LAVRPLS(UniMod:21)VQAEILK3	S	926	6.81126e-07	1.52496e-05	3.18316
P20042	P20042	IF2B_HUMAN	EIF2S2	Eukaryotic translation initiation factor 2 subunit 2	1	DASDDLDDLNFFNQK	DAS(UniMod:21)DDLDDLNFFNQK	2	DAS(UniMod:21)DDLDDLNFFNQK2	S	67	6.95537e-07	1.5506e-05	-1.63551
Q15678	Q15678	PTN14_HUMAN	PTPN14	Tyrosine-protein phosphatase non-receptor type 14	1	ERPVSEMFSLEDSIIER	ERPVS(UniMod:21)EMFSLEDSIIER	2	ERPVS(UniMod:21)EMFSLEDSIIER2	S	831	6.97814e-07	1.55238e-05	1.75273
Q9UKX7	Q9UKX7	NUP50_HUMAN	NUP50	Nuclear pore complex protein Nup50	1	VAAETQSPSLFGSTK	VAAETQS(UniMod:21)PSLFGSTK	2	VAAETQS(UniMod:21)PSLFGSTK2	S	221	7.19657e-07	1.5942e-05	-1.26401
Q01484	Q01484	ANK2_HUMAN	ANK2	Ankyrin-2	1	KTSLVIVESADNQPETCER	KTS(UniMod:21)LVIVESADNQPETC(UniMod:4)ER	3	KTS(UniMod:21)LVIVESADNQPETC(UniMod:4)ER3	S	3845	7.21842e-07	1.59567e-05	2.65261
Q8IV31	Q8IV31	TM139_HUMAN	TMEM139	Transmembrane protein 139	1	MASEGSMAQEGSPGRAPINLR	MASEGSMAQEGS(UniMod:21)PGRAPINLR	3	MASEGSMAQEGS(UniMod:21)PGRAPINLR3	S	155	7.37382e-07	1.62659e-05	1.61069
P54920	P54920	SNAA_HUMAN	NAPA	Alpha-soluble NSF attachment protein	1	AIDIYEQVGTNAMDSPLLK	AIDIYEQVGTNAMDS(UniMod:21)PLLK	2	AIDIYEQVGTNAMDS(UniMod:21)PLLK2	S	195	7.65418e-07	1.68135e-05	2.62374
Q16204	Q16204	CCDC6_HUMAN	CCDC6	Coiled-coil domain-containing protein 6	1	SGGIVISPFRLEELTNR	SGGIVIS(UniMod:21)PFRLEELTNR	3	SGGIVIS(UniMod:21)PFRLEELTNR3	S	52	7.75073e-07	1.699e-05	-2.15852
Q14684	Q14684	RRP1B_HUMAN	RRP1B	Ribosomal RNA processing protein 1 homolog B	1	VGDGDLSAEEIPENEVSLR	VGDGDLS(UniMod:21)AEEIPENEVSLR	2	VGDGDLS(UniMod:21)AEEIPENEVSLR2	S	245	7.7682e-07	1.69927e-05	-1.03827
P19634	P19634	SL9A1_HUMAN	SLC9A1	Sodium/hydrogen exchanger 1	1	LDSPTMSR	LDS(UniMod:21)PTMSR	2	LDS(UniMod:21)PTMSR2	S	693	7.82635e-07	1.70843e-05	1.66069
Q9HAR2	Q9HAR2	AGRL3_HUMAN	ADGRL3	Adhesion G protein-coupled receptor L3	1	GPAHLVTSL	GPAHLVTS(UniMod:21)L	2	GPAHLVTS(UniMod:21)L2	S	1446	7.8861e-07	1.71789e-05	1.88839
Q9BYG3	Q9BYG3	MK67I_HUMAN	NIFK	MKI67 FHA domain-interacting nucleolar phosphoprotein	1	VSGTLDTPEK	VSGTLDT(UniMod:21)PEK	2	VSGTLDT(UniMod:21)PEK2	T	223	8.19795e-07	1.78212e-05	-1.53009
Q9Y6K9	Q9Y6K9	NEMO_HUMAN	IKBKG	NF-kappa-B essential modulator	1	HVEVSQAPLPPAPAYLSSPLALPSQR	HVEVSQAPLPPAPAYLS(UniMod:21)SPLALPSQR	3	HVEVSQAPLPPAPAYLS(UniMod:21)SPLALPSQR3	S	376	8.29326e-07	1.7991e-05	-1.44822
Q8ND76	Q8ND76	CCNY_HUMAN	CCNY	Cyclin-Y	1	LESYRPDTDLSR	LES(UniMod:21)YRPDTDLSR	3	LES(UniMod:21)YRPDTDLSR3	S	25	8.34472e-07	1.80653e-05	2.14205
O43294	O43294	TGFI1_HUMAN	TGFB1I1	Transforming growth factor beta-1-induced transcript 1 protein	1	DHLYSTVCK	DHLY(UniMod:21)STVC(UniMod:4)K	2	DHLY(UniMod:21)STVC(UniMod:4)K2	Y	60	8.83594e-07	1.90893e-05	2.84151
Q9Y4H2	Q9Y4H2	IRS2_HUMAN	IRS2	Insulin receptor substrate 2	1	QRPVPQPSSASLDEYTLMR	QRPVPQPSSAS(UniMod:21)LDEYTLMR	3	QRPVPQPSSAS(UniMod:21)LDEYTLMR3	S	594	9.32155e-07	2.00146e-05	-2.2701
Q8TER5	Q8TER5	ARH40_HUMAN	ARHGEF40	Rho guanine nucleotide exchange factor 40	1	NSPSLQPPHPGSSTPTLASR	NSPSLQPPHPGSST(UniMod:21)PTLASR	2	NSPSLQPPHPGSST(UniMod:21)PTLASR2	T	1492	9.74934e-07	2.08052e-05	1.85332
P46013	P46013	KI67_HUMAN	MKI67	Proliferation marker protein Ki-67	1	IACKSPPPESVDTPTSTK	IAC(UniMod:4)KS(UniMod:21)PPPESVDTPTSTK	2	IAC(UniMod:4)KS(UniMod:21)PPPESVDTPTSTK2	S	1141	9.79072e-07	2.08052e-05	-1.78934
Q5VZK9	Q5VZK9	CARL1_HUMAN	CARMIL1	F-actin-uncapping protein LRRC16A	1	TLPQQESLEIELAEEKPVK	TLPQQES(UniMod:21)LEIELAEEKPVK	3	TLPQQES(UniMod:21)LEIELAEEKPVK3	S	880	9.80239e-07	2.08052e-05	1.62973
Q9C0D5	Q9C0D5	TANC1_HUMAN	TANC1	Protein TANC1	1	TSIRLPWHNTAGGR	TS(UniMod:21)IRLPWHNTAGGR	3	TS(UniMod:21)IRLPWHNTAGGR3	S	339	9.84173e-07	2.08052e-05	2.29655
Q9BZL6	Q9BZL6	KPCD2_HUMAN	PRKD2	Serine/threonine-protein kinase D2	1	DLGGACPPQDHDMQGLAERISVL	DLGGAC(UniMod:4)PPQDHDMQGLAERIS(UniMod:21)VL	3	DLGGAC(UniMod:4)PPQDHDMQGLAERIS(UniMod:21)VL3	S	886	9.8486e-07	2.08052e-05	2.18897
P51397	P51397	DAP1_HUMAN	DAP	Death-associated protein 1	1	DDQEWESPSPPKPTVFISGVIAR	DDQEWESPS(UniMod:21)PPKPTVFISGVIAR	3	DDQEWESPS(UniMod:21)PPKPTVFISGVIAR3	S	51	9.87309e-07	2.08149e-05	1.99792
O60303	O60303	KATIP_HUMAN	KATNIP	Katanin-interacting protein	1	ELGLGCSPPAETLADAK	ELGLGC(UniMod:4)S(UniMod:21)PPAETLADAK	2	ELGLGC(UniMod:4)S(UniMod:21)PPAETLADAK2	S	670	1.00142e-06	2.10699e-05	1.23897
Q4V328	Q4V328	GRAP1_HUMAN	GRIPAP1	GRIP1-associated protein 1	1	SGLEELVLSEMNSPSR	SGLEELVLS(UniMod:21)EMNSPSR	2	SGLEELVLS(UniMod:21)EMNSPSR2	S	651	1.01283e-06	2.12673e-05	-1.44534
Q5FWF5	Q5FWF5	ESCO1_HUMAN	ESCO1	N-acetyltransferase ESCO1	1	LDSQVSPK	LDSQVS(UniMod:21)PK	2	LDSQVS(UniMod:21)PK2	S	412	1.02072e-06	2.13903e-05	-1.81346
Q9P2F8	Q9P2F8	SI1L2_HUMAN	SIPA1L2	Signal-induced proliferation-associated 1-like protein 2	1	NEFWFSDGSLSDK	NEFWFS(UniMod:21)DGSLSDK	2	NEFWFS(UniMod:21)DGSLSDK2	S	1549	1.02323e-06	2.14e-05	1.86922
P23634	P23634	AT2B4_HUMAN	ATP2B4	Plasma membrane calcium-transporting ATPase 4	1	TQDGVALEIQPLNSQEGIDNEEK	TQDGVALEIQPLNS(UniMod:21)QEGIDNEEK	3	TQDGVALEIQPLNS(UniMod:21)QEGIDNEEK3	S	328	1.02733e-06	2.14429e-05	1.33564
Q5VT25	Q5VT25	MRCKA_HUMAN	CDC42BPA	Serine/threonine-protein kinase MRCK alpha	1	TVFSGSVSIPSITK	TVFSGS(UniMod:21)VSIPSITK	2	TVFSGS(UniMod:21)VSIPSITK2	S	1611	1.04933e-06	2.18585e-05	1.19918
P53621	P53621	COPA_HUMAN	COPA	Coatomer subunit alpha	1	NLSPGAVESDVR	NLS(UniMod:21)PGAVESDVR	2	NLS(UniMod:21)PGAVESDVR2	S	173	1.06045e-06	2.20465e-05	-1.48379
Q8IY17	Q8IY17	PLPL6_HUMAN	PNPLA6	Patatin-like phospholipase domain-containing protein 6	1	LFPSPGLPTRTSPVR	LFPSPGLPTRTS(UniMod:21)PVR	2	LFPSPGLPTRTS(UniMod:21)PVR2	S	362	1.06469e-06	2.20908e-05	-2.1169
Q9P206	Q9P206	K1522_HUMAN	KIAA1522	Uncharacterized protein KIAA1522	1	DQSPPPSPPPSYHPPPPPTK	DQS(UniMod:21)PPPSPPPSYHPPPPPTK	3	DQS(UniMod:21)PPPSPPPSYHPPPPPTK3	S	669	1.07473e-06	2.2255e-05	1.61614
Q9NXH9	Q9NXH9	TRM1_HUMAN	TRMT1	tRNA (guanine(26)-N(2))-dimethyltransferase	1	VSADAAPDCPETSNQTPPGPGAAAGPGID	VSADAAPDC(UniMod:4)PETSNQT(UniMod:21)PPGPGAAAGPGID	3	VSADAAPDC(UniMod:4)PETSNQT(UniMod:21)PPGPGAAAGPGID3	T	656	1.08036e-06	2.23275e-05	-1.07651
Q9H792	Q9H792	PEAK1_HUMAN	PEAK1	Inactive tyrosine-protein kinase PEAK1	1	ESQQYYHSLAVR	ESQQYYHS(UniMod:21)LAVR	3	ESQQYYHS(UniMod:21)LAVR3	S	1374	1.10061e-06	2.26566e-05	1.68307
P48681	P48681	NEST_HUMAN	NES	Nestin	1	TSLSFQDPKLELQFPR	TSLS(UniMod:21)FQDPKLELQFPR	3	TSLS(UniMod:21)FQDPKLELQFPR3	S	325	1.12577e-06	2.31149e-05	-2.43499
P22059	P22059	OSBP1_HUMAN	OSBP	Oxysterol-binding protein 1	1	TGSNISGASSDISLDEQYK	TGS(UniMod:21)NISGASSDISLDEQYK	2	TGS(UniMod:21)NISGASSDISLDEQYK2	S	379	1.13946e-06	2.3319e-05	1.7709
Q8NEY1	Q8NEY1	NAV1_HUMAN	NAV1	Neuron navigator 1	1	KTSLDVSNSAEPGFLAPGAR	KTS(UniMod:21)LDVSNSAEPGFLAPGAR	3	KTS(UniMod:21)LDVSNSAEPGFLAPGAR3	S	648	1.14823e-06	2.34526e-05	2.51308
P54253	P54253	ATX1_HUMAN	ATXN1	Ataxin-1	1	APGLITPGSPPPAQQNQYVHISSSPQNTGR	APGLITPGS(UniMod:21)PPPAQQNQYVHISSSPQNTGR	3	APGLITPGS(UniMod:21)PPPAQQNQYVHISSSPQNTGR3	S	238	1.16528e-06	2.37545e-05	2.21367
Q8IWA0	Q8IWA0	WDR75_HUMAN	WDR75	WD repeat-containing protein 75	1	VQDTSNTGLGEDIIHQLSK	VQDT(UniMod:21)SNTGLGEDIIHQLSK	2	VQDT(UniMod:21)SNTGLGEDIIHQLSK2	T	795	1.16887e-06	2.37813e-05	-2.183
Q6P1L5	Q6P1L5	F117B_HUMAN	FAM117B	Protein FAM117B	1	FRNSVEGLNQEIEIIIK	FRNS(UniMod:21)VEGLNQEIEIIIK	3	FRNS(UniMod:21)VEGLNQEIEIIIK3	S	345	1.17283e-06	2.38156e-05	2.77901
Q8ND76	Q8ND76	CCNY_HUMAN	CCNY	Cyclin-Y	1	LESYRPDTDLSR	LES(UniMod:21)YRPDTDLSR	2	LES(UniMod:21)YRPDTDLSR2	S	25	1.17799e-06	2.38743e-05	2.17949
Q15942	Q15942	ZYX_HUMAN	ZYX	Zyxin	1	GPPASSPAPAPKFSPVTPK	GPPASSPAPAPKFSPVT(UniMod:21)PK	3	GPPASSPAPAPKFSPVT(UniMod:21)PK3	T	270	1.18672e-06	2.40047e-05	2.40196
O60303	O60303	KATIP_HUMAN	KATNIP	Katanin-interacting protein	1	DVHGEQETEGRSSPGPDTLVVLEFNPASK	DVHGEQETEGRSSPGPDT(UniMod:21)LVVLEFNPASK	3	DVHGEQETEGRSSPGPDT(UniMod:21)LVVLEFNPASK3	T	258	1.24734e-06	2.51824e-05	1.64121
P43487	P43487	RANG_HUMAN	RANBP1	Ran-specific GTPase-activating protein	1	FASENDLPEWK	FAS(UniMod:21)ENDLPEWK	2	FAS(UniMod:21)ENDLPEWK2	S	60	1.26999e-06	2.55903e-05	-1.18718
Q14181	Q14181	DPOA2_HUMAN	POLA2	DNA polymerase alpha subunit B	1	SPHQLLSPSSFSPSATPSQK	S(UniMod:21)PHQLLSPSSFSPSATPSQK	3	S(UniMod:21)PHQLLSPSSFSPSATPSQK3	S	141	1.32036e-06	2.65032e-05	-1.39494
P46013	P46013	KI67_HUMAN	MKI67	Proliferation marker protein Ki-67	1	SGASEANLIVAK	S(UniMod:21)GASEANLIVAK	2	S(UniMod:21)GASEANLIVAK2	S	648	1.3286e-06	2.66177e-05	-2.40999
Q9Y6G9	Q9Y6G9	DC1L1_HUMAN	DYNC1LI1	Cytoplasmic dynein 1 light intermediate chain 1	1	DFQEYVEPGEDFPASPQR	DFQEYVEPGEDFPAS(UniMod:21)PQR	2	DFQEYVEPGEDFPAS(UniMod:21)PQR2	S	207	1.36653e-06	2.72732e-05	-1.10407
P61160	P61160	ARP2_HUMAN	ACTR2	Actin-related protein 2	1	ILLTEPPMNPTK	ILLTEPPMNPT(UniMod:21)K	2	ILLTEPPMNPT(UniMod:21)K2	T	117	1.38141e-06	2.75179e-05	2.04904
P54727	P54727	RD23B_HUMAN	RAD23B	UV excision repair protein RAD23 homolog B	1	PAETPVATSPTATDSTSGDSSR	PAETPVAT(UniMod:21)SPTATDSTSGDSSR	3	PAETPVAT(UniMod:21)SPTATDSTSGDSSR3	T	159	1.3916e-06	2.76683e-05	-1.32599
Q6XQN6	Q6XQN6	PNCB_HUMAN	NAPRT	Nicotinate phosphoribosyltransferase	1	LQALVNSLCAGQSP	LQALVNSLC(UniMod:4)AGQS(UniMod:21)P	2	LQALVNSLC(UniMod:4)AGQS(UniMod:21)P2	S	547	1.40944e-06	2.79698e-05	-2.73811
P18206	P18206	VINC_HUMAN	VCL	Vinculin	1	SLLDASEEAIKK	S(UniMod:21)LLDASEEAIKK	2	S(UniMod:21)LLDASEEAIKK2	S	721	1.41807e-06	2.8088e-05	2.97358
Q8TF72	Q8TF72	SHRM3_HUMAN	SHROOM3	Protein Shroom3	1	HSSLELGR	HSS(UniMod:21)LELGR	2	HSS(UniMod:21)LELGR2	S	677	1.42189e-06	2.80996e-05	2.07955
Q9HAR2	Q9HAR2	AGRL3_HUMAN	ADGRL3	Adhesion G protein-coupled receptor L3	1	GSSDGFIVPPNK	GS(UniMod:21)SDGFIVPPNK	2	GS(UniMod:21)SDGFIVPPNK2	S	1418	1.42431e-06	2.80996e-05	1.82525
Q9H792	Q9H792	PEAK1_HUMAN	PEAK1	Inactive tyrosine-protein kinase PEAK1	1	ANTLSPVR	ANTLS(UniMod:21)PVR	2	ANTLS(UniMod:21)PVR2	S	281	1.4267e-06	2.80996e-05	1.23072
Q9Y618	Q9Y618	NCOR2_HUMAN	NCOR2	Nuclear receptor corepressor 2	1	PAPPAPPPPQNLQPESDAPQQPGSSPR	PAPPAPPPPQNLQPESDAPQQPGS(UniMod:21)SPR	4	PAPPAPPPPQNLQPESDAPQQPGS(UniMod:21)SPR4	S	1017	1.43837e-06	2.82763e-05	-1.26276
P17096	P17096	HMGA1_HUMAN	HMGA1	High mobility group protein HMG-I/HMG-Y	1	KQPPVSPGTALVGSQK	KQPPVS(UniMod:21)PGTALVGSQK	3	KQPPVS(UniMod:21)PGTALVGSQK3	S	36	1.44268e-06	2.83078e-05	-3.17476
Q8ND76	Q8ND76	CCNY_HUMAN	CCNY	Cyclin-Y	1	YSSCSTIFLDDSTVSQPNLK	Y(UniMod:21)SSC(UniMod:4)STIFLDDSTVSQPNLK	3	Y(UniMod:21)SSC(UniMod:4)STIFLDDSTVSQPNLK3	Y	98	1.45659e-06	2.84528e-05	1.97294
Q5UIP0	Q5UIP0	RIF1_HUMAN	RIF1	Telomere-associated protein RIF1	1	SPLHIKDDVLPK	S(UniMod:21)PLHIKDDVLPK	3	S(UniMod:21)PLHIKDDVLPK3	S	1454	1.45821e-06	2.84528e-05	-1.5286
P35580	P35580	MYH10_HUMAN	MYH10	Myosin-10	1	QLHLEGASLELSDDDTESK	QLHLEGASLELSDDDT(UniMod:21)ESK	2	QLHLEGASLELSDDDT(UniMod:21)ESK2	T	1960	1.46449e-06	2.85221e-05	3.03631
Q96HC4	Q96HC4	PDLI5_HUMAN	PDLIM5	PDZ and LIM domain protein 5	1	SPSWQRPNQGVPSTGR	S(UniMod:21)PSWQRPNQGVPSTGR	2	S(UniMod:21)PSWQRPNQGVPSTGR2	S	360	1.46883e-06	2.85536e-05	1.45128
Q9NQT8	Q9NQT8	KI13B_HUMAN	KIF13B	Kinesin-like protein KIF13B	1	SATLSGSATNLASLTAALAK	SATLSGS(UniMod:21)ATNLASLTAALAK	2	SATLSGS(UniMod:21)ATNLASLTAALAK2	S	1797	1.47809e-06	2.86805e-05	-2.41261
Q9Y490	Q9Y490	TLN1_HUMAN	TLN1	Talin-1	1	ASSLIEEAKK	ASS(UniMod:21)LIEEAKK	2	ASS(UniMod:21)LIEEAKK2	S	1164	1.48239e-06	2.87107e-05	2.11202
Q9HAR2	Q9HAR2	AGRL3_HUMAN	ADGRL3	Adhesion G protein-coupled receptor L3	1	SMPNLGSR	S(UniMod:21)MPNLGSR	2	S(UniMod:21)MPNLGSR2	S	1395	1.53317e-06	2.96394e-05	1.87112
P51587	P51587	BRCA2_HUMAN	BRCA2	Breast cancer type 2 susceptibility protein	1	EQGLTLPLYQSPVK	EQGLTLPLY(UniMod:21)QSPVK	2	EQGLTLPLY(UniMod:21)QSPVK2	Y	91	1.54976e-06	2.98806e-05	-1.4278
Q14671	Q14671	PUM1_HUMAN	PUM1	Pumilio homolog 1	1	SMDELNHDFQALALEGR	S(UniMod:21)MDELNHDFQALALEGR	2	S(UniMod:21)MDELNHDFQALALEGR2	S	124	1.55135e-06	2.98806e-05	1.04133
Q32MZ4	Q32MZ4	LRRF1_HUMAN	LRRFIP1	Leucine-rich repeat flightless-interacting protein 1	1	IDGATQSSPAEPK	IDGATQS(UniMod:21)SPAEPK	2	IDGATQS(UniMod:21)SPAEPK2	S	713	1.55741e-06	2.99422e-05	-1.96786
Q4V328	Q4V328	GRAP1_HUMAN	GRIPAP1	GRIP1-associated protein 1	1	SLSSSPQAQPPRPAELSDEEVAELFQR	SLSSS(UniMod:21)PQAQPPRPAELSDEEVAELFQR	4	SLSSS(UniMod:21)PQAQPPRPAELSDEEVAELFQR4	S	692	1.57897e-06	3.02458e-05	-1.76077
P35580	P35580	MYH10_HUMAN	MYH10	Myosin-10	1	QLHLEGASLELSDDDTESK	QLHLEGASLELS(UniMod:21)DDDTESK	2	QLHLEGASLELS(UniMod:21)DDDTESK2	S	1956	1.60765e-06	3.0681e-05	3.17447
Q9UQ35	Q9UQ35	SRRM2_HUMAN	SRRM2	Serine/arginine repetitive matrix protein 2	1	MALPPQEDATASPPRQK	MALPPQEDATAS(UniMod:21)PPRQK	2	MALPPQEDATAS(UniMod:21)PPRQK2	S	1179	1.61041e-06	3.0681e-05	-1.58421
Q9NZ09	Q9NZ09	UBAP1_HUMAN	UBAP1	Ubiquitin-associated protein 1	1	VLSPPHIK	VLS(UniMod:21)PPHIK	2	VLS(UniMod:21)PPHIK2	S	146	1.61047e-06	3.0681e-05	-2.31994
Q9C040	Q9C040	TRIM2_HUMAN	TRIM2	Tripartite motif-containing protein 2	1	TGNAYLTAELSTPDGSVADGEILDNK	TGNAYLTAELS(UniMod:21)TPDGSVADGEILDNK	3	TGNAYLTAELS(UniMod:21)TPDGSVADGEILDNK3	S	370	1.6212e-06	3.08294e-05	2.17784
P04637	P04637	P53_HUMAN	TP53	Cellular tumor antigen p53	1	ALPNNTSSSPQPK	ALPNNTSSS(UniMod:21)PQPK	2	ALPNNTSSS(UniMod:21)PQPK2	S	315	1.62671e-06	3.0878e-05	4.30126
Q99569	Q99569	PKP4_HUMAN	PKP4	Plakophilin-4	1	AASPYSQRPASPTAIR	AAS(UniMod:21)PYSQRPASPTAIR	3	AAS(UniMod:21)PYSQRPASPTAIR3	S	273	1.6397e-06	3.10683e-05	1.37676
O95677	O95677	EYA4_HUMAN	EYA4	Eyes absent homolog 4	1	KNNPSPPPDSDLER	KNNPS(UniMod:21)PPPDSDLER	2	KNNPS(UniMod:21)PPPDSDLER2	S	361	1.68365e-06	3.17663e-05	2.46019
P78310	P78310	CXAR_HUMAN	CXADR	Coxsackievirus and adenovirus receptor	1	TQYNQVPSEDFER	TQYNQVPS(UniMod:21)EDFER	2	TQYNQVPS(UniMod:21)EDFER2	S	323	1.68563e-06	3.17663e-05	1.75216
Q4L180	Q4L180	FIL1L_HUMAN	FILIP1L	Filamin A-interacting protein 1-like	1	RISDPQVFSK	RIS(UniMod:21)DPQVFSK	2	RIS(UniMod:21)DPQVFSK2	S	791	1.70123e-06	3.20027e-05	2.07461
Q5TGY3	Q5TGY3	AHDC1_HUMAN	AHDC1	AT-hook DNA-binding motif-containing protein 1	1	SPTTHPPANTYLPQYGGYGAGQSVFAPTK	SPTTHPPANT(UniMod:21)YLPQYGGYGAGQSVFAPTK	3	SPTTHPPANT(UniMod:21)YLPQYGGYGAGQSVFAPTK3	T	966	1.71319e-06	3.217e-05	2.55706
Q7Z6Z7	Q7Z6Z7	HUWE1_HUMAN	HUWE1	E3 ubiquitin-protein ligase HUWE1	1	DGGSGNSTIIVSR	DGGS(UniMod:21)GNSTIIVSR	2	DGGS(UniMod:21)GNSTIIVSR2	S	2362	1.73554e-06	3.25312e-05	-2.22336
Q12792	Q12792	TWF1_HUMAN	TWF1	Twinfilin-1	1	YLLSQSSPAPLTAAEEELR	YLLSQSS(UniMod:21)PAPLTAAEEELR	2	YLLSQSS(UniMod:21)PAPLTAAEEELR2	S	143	1.75325e-06	3.28046e-05	-1.75052
Q9NZU5	Q9NZU5	LMCD1_HUMAN	LMCD1	LIM and cysteine-rich domains protein 1	1	KMSLGQLQSAR	KMS(UniMod:21)LGQLQSAR	2	KMS(UniMod:21)LGQLQSAR2	S	16	1.75801e-06	3.2835e-05	-2.63047
P49815	P49815	TSC2_HUMAN	TSC2	Tuberin	1	GQPEGPLPSSSPR	GQPEGPLPSSS(UniMod:21)PR	2	GQPEGPLPSSS(UniMod:21)PR2	S	1449	1.77286e-06	3.30535e-05	1.07946
Q8NFH5	Q8NFH5	NUP35_HUMAN	NUP35	Nucleoporin NUP35	1	SPLLAGGSPPQPVVPAHK	SPLLAGGS(UniMod:21)PPQPVVPAHK	2	SPLLAGGS(UniMod:21)PPQPVVPAHK2	S	73	1.81603e-06	3.37382e-05	-1.34163
Q8WW38	Q8WW38	FOG2_HUMAN	ZFPM2	Zinc finger protein ZFPM2	1	SPEFPSVSEK	S(UniMod:21)PEFPSVSEK	2	S(UniMod:21)PEFPSVSEK2	S	581	1.82572e-06	3.38582e-05	2.96437
Q5SW79	Q5SW79	CE170_HUMAN	CEP170	Centrosomal protein of 170 kDa	1	SESLDPDSSMDTTLILK	SES(UniMod:21)LDPDSSMDTTLILK	2	SES(UniMod:21)LDPDSSMDTTLILK2	S	881	1.83684e-06	3.40042e-05	1.70194
O60716	O60716	CTND1_HUMAN	CTNND1	Catenin delta-1	1	GSLASLDSLRK	GSLASLDS(UniMod:21)LRK	2	GSLASLDS(UniMod:21)LRK2	S	352	1.86249e-06	3.42972e-05	1.16048
Q9Y6A5	Q9Y6A5	TACC3_HUMAN	TACC3	Transforming acidic coiled-coil-containing protein 3	1	HGGVCAPAAVATSPPGAIPK	HGGVC(UniMod:4)APAAVAT(UniMod:21)SPPGAIPK	3	HGGVC(UniMod:4)APAAVAT(UniMod:21)SPPGAIPK3	T	259	1.86794e-06	3.42972e-05	-2.18481
Q15678	Q15678	PTN14_HUMAN	PTPN14	Tyrosine-protein phosphatase non-receptor type 14	1	TFQEDSSPVVHQSLQEVSEPLTATK	TFQEDS(UniMod:21)SPVVHQSLQEVSEPLTATK	3	TFQEDS(UniMod:21)SPVVHQSLQEVSEPLTATK3	S	613	1.87082e-06	3.42972e-05	1.64368
P42696	P42696	RBM34_HUMAN	RBM34	RNA-binding protein 34	1	SVQEGENPDDGVR	S(UniMod:21)VQEGENPDDGVR	2	S(UniMod:21)VQEGENPDDGVR2	S	14	1.87872e-06	3.43547e-05	-1.72377
P46087	P46087	NOP2_HUMAN	NOP2	Probable 28S rRNA (cytosine(4447)-C(5))-methyltransferase	1	GPQPPTVSPIR	GPQPPTVS(UniMod:21)PIR	2	GPQPPTVS(UniMod:21)PIR2	S	786	1.89634e-06	3.45563e-05	-1.92811
O60271	O60271	JIP4_HUMAN	SPAG9	C-Jun-amino-terminal kinase-interacting protein 4	1	SASQSSLDKLDQELK	SASQS(UniMod:21)SLDKLDQELK	2	SASQS(UniMod:21)SLDKLDQELK2	S	732	1.91443e-06	3.48254e-05	-1.13404
Q8TEW8	Q8TEW8	PAR3L_HUMAN	PARD3B	Partitioning defective 3 homolog B	1	SSSLESLQTAVAEVR	S(UniMod:21)SSLESLQTAVAEVR	2	S(UniMod:21)SSLESLQTAVAEVR2	S	744	1.94029e-06	3.51748e-05	2.71893
P29536	P29536	LMOD1_HUMAN	LMOD1	Leiomodin-1	1	PSPQPSPKPSPK	PSPQPSPKPS(UniMod:21)PK	2	PSPQPSPKPS(UniMod:21)PK2	S	520	1.94036e-06	3.51748e-05	3.80324
Q9H8U3	Q9H8U3	ZFAN3_HUMAN	ZFAND3	AN1-type zinc finger protein 3	1	SCGTDSQSENEASPVK	SC(UniMod:4)GTDSQSENEAS(UniMod:21)PVK	2	SC(UniMod:4)GTDSQSENEAS(UniMod:21)PVK2	S	139	1.95048e-06	3.52299e-05	1.9176
O95613	O95613	PCNT_HUMAN	PCNT	Pericentrin	1	RESEVLDLK	RES(UniMod:21)EVLDLK	2	RES(UniMod:21)EVLDLK2	S	1653	1.95348e-06	3.52299e-05	1.65179
P15056	P15056	BRAF_HUMAN	BRAF	Serine/threonine-protein kinase B-raf	1	SSSAPNVHINTIEPVNIDDLIR	SSS(UniMod:21)APNVHINTIEPVNIDDLIR	3	SSS(UniMod:21)APNVHINTIEPVNIDDLIR3	S	365	2.02374e-06	3.63717e-05	1.15259
Q86V59	Q86V59	PNM8A_HUMAN	PNMA8A	Paraneoplastic antigen-like protein 8A	1	AEAESPGGASESDQDGGHESPPKK	AEAESPGGAS(UniMod:21)ESDQDGGHESPPKK	3	AEAESPGGAS(UniMod:21)ESDQDGGHESPPKK3	S	333	2.03023e-06	3.6426e-05	2.09928
Q8N4X5	Q8N4X5	AF1L2_HUMAN	AFAP1L2	Actin filament-associated protein 1-like 2	1	KFSEPNTYIDGLPSQDR	KFS(UniMod:21)EPNTYIDGLPSQDR	2	KFS(UniMod:21)EPNTYIDGLPSQDR2	S	484	2.05093e-06	3.67344e-05	2.79005
Q9BZL6	Q9BZL6	KPCD2_HUMAN	PRKD2	Serine/threonine-protein kinase D2	1	SVVGTPAYLAPEVLLNQGYNR	SVVGT(UniMod:21)PAYLAPEVLLNQGYNR	3	SVVGT(UniMod:21)PAYLAPEVLLNQGYNR3	T	714	2.09437e-06	3.74484e-05	3.2143
Q96P11	Q96P11;Q63ZY6	NSUN5_HUMAN	NSUN5	28S rRNA (cytosine-C(5))-methyltransferase	0	QLEEPGAGTPSPVR	QLEEPGAGTPS(UniMod:21)PVR	2	QLEEPGAGTPS(UniMod:21)PVR2	S	327	2.1188e-06	3.78208e-05	-1.51207
Q9BX66	Q9BX66	SRBS1_HUMAN	SORBS1	Sorbin and SH3 domain-containing protein 1	1	NPVDYMDLPFSSSPSR	NPVDYMDLPFS(UniMod:21)SSPSR	2	NPVDYMDLPFS(UniMod:21)SSPSR2	S	943	2.15723e-06	3.83406e-05	2.30056
Q6GYQ0	Q6GYQ0	RGPA1_HUMAN	RALGAPA1	Ral GTPase-activating protein subunit alpha-1	1	QKTVDIDDAQILPR	QKT(UniMod:21)VDIDDAQILPR	2	QKT(UniMod:21)VDIDDAQILPR2	T	754	2.1589e-06	3.83406e-05	1.45618
Q8N7R7;Q8ND76	Q8ND76;Q8N7R7	CCNY_HUMAN;CCYL1_HUMAN	CCNY;CCNYL1	Cyclin-Y-like protein 1	0	ASTIFLSK	AS(UniMod:21)TIFLSK	2	AS(UniMod:21)TIFLSK2	S	88	2.19298e-06	3.88799e-05	2.53807
Q9H6F5	Q9H6F5	CCD86_HUMAN	CCDC86	Coiled-coil domain-containing protein 86	1	QQDLHLESPQRQPEYSPESPR	QQDLHLES(UniMod:21)PQRQPEYSPESPR	4	QQDLHLES(UniMod:21)PQRQPEYSPESPR4	S	102	2.2063e-06	3.905e-05	-1.58499
Q7L9B9	Q7L9B9	EEPD1_HUMAN	EEPD1	Endonuclease/exonuclease/phosphatase family domain-containing protein 1	1	KFSAACNFSNILVNQER	KFS(UniMod:21)AAC(UniMod:4)NFSNILVNQER	3	KFS(UniMod:21)AAC(UniMod:4)NFSNILVNQER3	S	25	2.2286e-06	3.93351e-05	1.15686
Q12873	Q12873	CHD3_HUMAN	CHD3	Chromodomain-helicase-DNA-binding protein 3	1	ELQGDGPPSSPTNDPTVK	ELQGDGPPSS(UniMod:21)PTNDPTVK	2	ELQGDGPPSS(UniMod:21)PTNDPTVK2	S	713	2.22992e-06	3.93351e-05	1.88082
Q96RK0	Q96RK0	CIC_HUMAN	CIC	Protein capicua homolog	1	SSPPLPPPAEER	S(UniMod:21)SPPLPPPAEER	2	S(UniMod:21)SPPLPPPAEER2	S	1245	2.24684e-06	3.95006e-05	1.41228
Q9BZL6	Q9BZL6	KPCD2_HUMAN	PRKD2	Serine/threonine-protein kinase D2	1	RLSSTSLASGHSVR	RLS(UniMod:21)STSLASGHSVR	2	RLS(UniMod:21)STSLASGHSVR2	S	197	2.27322e-06	3.98903e-05	1.59856
P78527	P78527	PRKDC_HUMAN	PRKDC	DNA-dependent protein kinase catalytic subunit	1	GGSWIQEINVAEK	GGS(UniMod:21)WIQEINVAEK	2	GGS(UniMod:21)WIQEINVAEK2	S	4026	2.27662e-06	3.98903e-05	1.50314
Q2M2I8	Q2M2I8	AAK1_HUMAN	AAK1	AP2-associated protein kinase 1	1	ILSDVTHSAVFGVPASK	ILS(UniMod:21)DVTHSAVFGVPASK	3	ILS(UniMod:21)DVTHSAVFGVPASK3	S	637	2.28379e-06	3.99492e-05	1.48717
Q6VY07	Q6VY07	PACS1_HUMAN	PACS1	Phosphofurin acidic cluster sorting protein 1	1	TNSSDSERSPDLGHSTQIPR	TNS(UniMod:21)SDSERSPDLGHSTQIPR	3	TNS(UniMod:21)SDSERSPDLGHSTQIPR3	S	528	2.31626e-06	4.04497e-05	1.29894
P12270	P12270	TPR_HUMAN	TPR	Nucleoprotein TPR	1	EGVQGPLNVSLSEEGK	EGVQGPLNVSLS(UniMod:21)EEGK	2	EGVQGPLNVSLS(UniMod:21)EEGK2	S	1187	2.33556e-06	4.06524e-05	-1.07177
O00203	O00203	AP3B1_HUMAN	AP3B1	AP-3 complex subunit beta-1	1	PAPLLESPFK	PAPLLES(UniMod:21)PFK	2	PAPLLES(UniMod:21)PFK2	S	609	2.33563e-06	4.06524e-05	-1.80842
Q86VM9	Q86VM9	ZCH18_HUMAN	ZC3H18	Zinc finger CCCH domain-containing protein 18	1	TSDLRDEASSVTR	TSDLRDEASS(UniMod:21)VTR	2	TSDLRDEASS(UniMod:21)VTR2	S	118	2.34599e-06	4.0765e-05	-1.38667
Q9BZE9	Q9BZE9	ASPC1_HUMAN	ASPSCR1	Tether containing UBX domain for GLUT4	1	AAGSPSPLPAPDPAPK	AAGS(UniMod:21)PSPLPAPDPAPK	2	AAGS(UniMod:21)PSPLPAPDPAPK2	S	500	2.35832e-06	4.09114e-05	-1.47878
Q92974	Q92974	ARHG2_HUMAN	ARHGEF2	Rho guanine nucleotide exchange factor 2	1	ERPSSAIYPSDSFR	ERPSS(UniMod:21)AIYPSDSFR	2	ERPSS(UniMod:21)AIYPSDSFR2	S	122	2.3766e-06	4.11603e-05	1.744
Q9NVZ3	Q9NVZ3	NECP2_HUMAN	NECAP2	Adaptin ear-binding coat-associated protein 2	1	VRPASTGGLSLLPPPPGGK	VRPAST(UniMod:21)GGLSLLPPPPGGK	2	VRPAST(UniMod:21)GGLSLLPPPPGGK2	T	182	2.39369e-06	4.13787e-05	2.02081
Q8N4X5	Q8N4X5	AF1L2_HUMAN	AFAP1L2	Actin filament-associated protein 1-like 2	1	VAQQPLSLVGCEVVPDPSPDHLYSFR	VAQQPLSLVGC(UniMod:4)EVVPDPSPDHLYS(UniMod:21)FR	3	VAQQPLSLVGC(UniMod:4)EVVPDPSPDHLYS(UniMod:21)FR3	S	424	2.40006e-06	4.13787e-05	3.50593
Q9H7P9	Q9H7P9	PKHG2_HUMAN	PLEKHG2	Pleckstrin homology domain-containing family G member 2	1	GSWSSAPTSR	GSWS(UniMod:21)SAPTSR	2	GSWS(UniMod:21)SAPTSR2	S	1309	2.40105e-06	4.13787e-05	2.4219
Q6ZN30	Q6ZN30	BNC2_HUMAN	BNC2	Zinc finger protein basonuclin-2	1	TEPACVSPIQNSAPVSDLTK	TEPAC(UniMod:4)VS(UniMod:21)PIQNSAPVSDLTK	2	TEPAC(UniMod:4)VS(UniMod:21)PIQNSAPVSDLTK2	S	413	2.46491e-06	4.24095e-05	1.30926
Q7KZI7	Q7KZI7	MARK2_HUMAN	MARK2	Serine/threonine-protein kinase MARK2	1	RGASGSIFSK	RGAS(UniMod:21)GSIFSK	2	RGAS(UniMod:21)GSIFSK2	S	631	2.4957e-06	4.28688e-05	2.24264
P52943	P52943	CRIP2_HUMAN	CRIP2	Cysteine-rich protein 2	1	GVNIGGAGSYIYEK	GVNIGGAGS(UniMod:21)YIYEK	2	GVNIGGAGS(UniMod:21)YIYEK2	S	74	2.50805e-06	4.30103e-05	1.02504
P46013	P46013	KI67_HUMAN	MKI67	Proliferation marker protein Ki-67	1	ELFQTPGHTEELVAAGK	ELFQT(UniMod:21)PGHTEELVAAGK	3	ELFQT(UniMod:21)PGHTEELVAAGK3	T	1233	2.52697e-06	4.32393e-05	-2.46804
Q86X27	Q86X27	RGPS2_HUMAN	RALGPS2	Ras-specific guanine nucleotide-releasing factor RalGPS2	1	SAASREDLVGPEVGASPQSGR	S(UniMod:21)AASREDLVGPEVGASPQSGR	3	S(UniMod:21)AASREDLVGPEVGASPQSGR3	S	293	2.52965e-06	4.32393e-05	-1.13584
Q6P1N0	Q6P1N0	C2D1A_HUMAN	CC2D1A	Coiled-coil and C2 domain-containing protein 1A	1	VTLEGPSATAPASSPGLAK	VTLEGPSATAPAS(UniMod:21)SPGLAK	2	VTLEGPSATAPAS(UniMod:21)SPGLAK2	S	238	2.55233e-06	4.35558e-05	-1.53546
O15085	O15085	ARHGB_HUMAN	ARHGEF11	Rho guanine nucleotide exchange factor 11	1	RQGSDAAVPSTGDQGVDQSPK	RQGS(UniMod:21)DAAVPSTGDQGVDQSPK	2	RQGS(UniMod:21)DAAVPSTGDQGVDQSPK2	S	271	2.56778e-06	4.37484e-05	1.50066
P46013	P46013	KI67_HUMAN	MKI67	Proliferation marker protein Ki-67	1	AFMGTPVQK	AFMGT(UniMod:21)PVQK	2	AFMGT(UniMod:21)PVQK2	T	1193	2.59743e-06	4.41816e-05	-1.95077
Q13042	Q13042	CDC16_HUMAN	CDC16	Cell division cycle protein 16 homolog	1	NIISPPWDFR	NIIS(UniMod:21)PPWDFR	2	NIIS(UniMod:21)PPWDFR2	S	560	2.61985e-06	4.44908e-05	-1.58532
Q12923	Q12923	PTN13_HUMAN	PTPN13	Tyrosine-protein phosphatase non-receptor type 13	1	ASMLDITRDPLR	AS(UniMod:21)MLDITRDPLR	3	AS(UniMod:21)MLDITRDPLR3	S	512	2.70822e-06	4.58429e-05	2.69084
Q12923	Q12923	PTN13_HUMAN	PTPN13	Tyrosine-protein phosphatase non-receptor type 13	1	NSSGLGFSFSR	NS(UniMod:21)SGLGFSFSR	2	NS(UniMod:21)SGLGFSFSR2	S	1508	2.71448e-06	4.58747e-05	2.54935
Q01664	Q01664	TFAP4_HUMAN	TFAP4	Transcription factor AP-4	1	FIQELSGSSPK	FIQELSGSS(UniMod:21)PK	2	FIQELSGSS(UniMod:21)PK2	S	124	2.71912e-06	4.58792e-05	-1.59314
O43166	O43166	SI1L1_HUMAN	SIPA1L1	Signal-induced proliferation-associated 1-like protein 1	1	FLMPEAYPSSPR	FLMPEAYPSS(UniMod:21)PR	2	FLMPEAYPSS(UniMod:21)PR2	S	162	2.7564e-06	4.64318e-05	-1.67631
P06400	P06400	RB_HUMAN	RB1	Retinoblastoma-associated protein	1	ISEGLPTPTK	ISEGLPT(UniMod:21)PTK	1	ISEGLPT(UniMod:21)PTK1	T	821	2.83415e-06	4.759e-05	1.94619
Q5T5P2	Q5T5P2	SKT_HUMAN	KIAA1217	Sickle tail protein homolog	1	RLSTIFEECDEELER	RLST(UniMod:21)IFEEC(UniMod:4)DEELER	3	RLST(UniMod:21)IFEEC(UniMod:4)DEELER3	T	1462	2.89077e-06	4.84632e-05	3.05725
Q9UNF1	Q9UNF1	MAGD2_HUMAN	MAGED2	Melanoma-associated antigen D2	1	ALLSLRSPK	ALLSLRS(UniMod:21)PK	2	ALLSLRS(UniMod:21)PK2	S	247	2.98095e-06	4.98156e-05	-1.58265
Q15678	Q15678	PTN14_HUMAN	PTPN14	Tyrosine-protein phosphatase non-receptor type 14	1	ERPVSEMFSLEDSIIER	ERPVS(UniMod:21)EMFSLEDSIIER	3	ERPVS(UniMod:21)EMFSLEDSIIER3	S	831	3.0003e-06	5.00592e-05	2.69543
Q9H116	Q9H116	GZF1_HUMAN	GZF1	GDNF-inducible zinc finger protein 1	1	SFLVIVDGSPK	SFLVIVDGS(UniMod:21)PK	2	SFLVIVDGS(UniMod:21)PK2	S	613	3.03051e-06	5.03228e-05	-1.30486
Q12923	Q12923	PTN13_HUMAN	PTPN13	Tyrosine-protein phosphatase non-receptor type 13	1	TFSSSPPKPGDIFEVELAK	TFS(UniMod:21)SSPPKPGDIFEVELAK	3	TFS(UniMod:21)SSPPKPGDIFEVELAK3	S	1357	3.03541e-06	5.03245e-05	2.43579
O75367	O75367	H2AY_HUMAN	MACROH2A1	Core histone macro-H2A.1	1	GKLEAIITPPPAK	GKLEAIIT(UniMod:21)PPPAK	2	GKLEAIIT(UniMod:21)PPPAK2	T	129	3.08411e-06	5.09705e-05	-1.25332
Q53QV2	Q53QV2	LBH_HUMAN	LBH	Protein LBH	1	DRLPSIVVEPTEGEVESGELR	DRLPS(UniMod:21)IVVEPTEGEVESGELR	3	DRLPS(UniMod:21)IVVEPTEGEVESGELR3	S	63	3.18586e-06	5.25251e-05	1.79212
Q9UN36	Q9UN36	NDRG2_HUMAN	NDRG2	Protein NDRG2	1	TASLTSAASVDGNR	T(UniMod:21)ASLTSAASVDGNR	2	T(UniMod:21)ASLTSAASVDGNR2	T	330	3.1882e-06	5.25251e-05	1.46151
P06748	P06748	NPM_HUMAN	NPM1	Nucleophosmin	1	LLSISGK	LLS(UniMod:21)ISGK	1	LLS(UniMod:21)ISGK1	S	137	3.21143e-06	5.28248e-05	-1.63688
Q13541	Q13541	4EBP1_HUMAN	EIF4EBP1	Eukaryotic translation initiation factor 4E-binding protein 1	1	DLPTIPGVTSPSSDEPPMEASQSHLR	DLPTIPGVT(UniMod:21)SPSSDEPPMEASQSHLR	3	DLPTIPGVT(UniMod:21)SPSSDEPPMEASQSHLR3	T	82	3.33732e-06	5.46382e-05	-1.65782
Q9P289	Q9P289	STK26_HUMAN	STK26	Serine/threonine-protein kinase 26	1	ENNTHPEWSFTTVR	ENNTHPEWSFTT(UniMod:21)VR	3	ENNTHPEWSFTT(UniMod:21)VR3	T	328	3.36233e-06	5.49617e-05	-1.50385
Q7Z5H3	Q7Z5H3	RHG22_HUMAN	ARHGAP22	Rho GTPase-activating protein 22	1	TSSLDGAAVAVLSR	TS(UniMod:21)SLDGAAVAVLSR	2	TS(UniMod:21)SLDGAAVAVLSR2	S	394	3.39174e-06	5.53562e-05	-2.32876
Q12923	Q12923	PTN13_HUMAN	PTPN13	Tyrosine-protein phosphatase non-receptor type 13	1	TFSSSPPKPGDIFEVELAK	T(UniMod:21)FSSSPPKPGDIFEVELAK	2	T(UniMod:21)FSSSPPKPGDIFEVELAK2	T	1355	3.50062e-06	5.70443e-05	1.76627
Q15036	Q15036	SNX17_HUMAN	SNX17	Sorting nexin-17	1	VTSSVPLPSGSTSSPGR	VTSSVPLPS(UniMod:21)GSTSSPGR	2	VTSSVPLPS(UniMod:21)GSTSSPGR2	S	331	3.54809e-06	5.76609e-05	-1.55909
P30419	P30419	NMT1_HUMAN	NMT1	Glycylpeptide N-tetradecanoyltransferase 1	1	GGLSPANDTGAK	GGLS(UniMod:21)PANDTGAK	2	GGLS(UniMod:21)PANDTGAK2	S	47	3.54947e-06	5.76609e-05	-1.14335
Q96P47	Q96P47	AGAP3_HUMAN	AGAP3	Arf-GAP with GTPase, ANK repeat and PH domain-containing protein 3	1	IETIAASSTPTPIR	IETIAAS(UniMod:21)STPTPIR	2	IETIAAS(UniMod:21)STPTPIR2	S	322	3.58733e-06	5.81858e-05	1.59941
O43310	O43310	CTIF_HUMAN	CTIF	CBP80/20-dependent translation initiation factor	1	LEDTAGDTGHSSLEAPRSPDTLAPVASER	LEDTAGDTGHSSLEAPRS(UniMod:21)PDTLAPVASER	3	LEDTAGDTGHSSLEAPRS(UniMod:21)PDTLAPVASER3	S	299	3.6119e-06	5.84938e-05	-1.62796
P18615	P18615	NELFE_HUMAN	NELFE	Negative elongation factor E	1	SLYESFVSSSDR	S(UniMod:21)LYESFVSSSDR	2	S(UniMod:21)LYESFVSSSDR2	S	131	3.62584e-06	5.8629e-05	-1.14676
P78310	P78310	CXAR_HUMAN	CXADR	Coxsackievirus and adenovirus receptor	1	MGAIPVMIPAQSK	MGAIPVMIPAQS(UniMod:21)K	2	MGAIPVMIPAQS(UniMod:21)K2	S	359	3.6524e-06	5.89675e-05	2.01123
Q99569	Q99569	PKP4_HUMAN	PKP4	Plakophilin-4	1	VASPSQGQVGSSSPKR	VASPSQGQVGSSS(UniMod:21)PKR	3	VASPSQGQVGSSS(UniMod:21)PKR3	S	337	3.66552e-06	5.90882e-05	1.33201
Q7Z6J9	Q7Z6J9	SEN54_HUMAN	TSEN54	tRNA-splicing endonuclease subunit Sen54	1	GPGGPFQLLGSLGPSPGPAR	GPGGPFQLLGSLGPS(UniMod:21)PGPAR	3	GPGGPFQLLGSLGPS(UniMod:21)PGPAR3	S	267	3.72902e-06	5.99274e-05	-1.42406
Q5T5P2	Q5T5P2	SKT_HUMAN	KIAA1217	Sickle tail protein homolog	1	SMVVPGNATIPR	SMVVPGNAT(UniMod:21)IPR	2	SMVVPGNAT(UniMod:21)IPR2	T	345	3.76998e-06	6.04929e-05	2.54264
Q9Y4H2	Q9Y4H2	IRS2_HUMAN	IRS2	Insulin receptor substrate 2	1	TYSLTTPAR	TYS(UniMod:21)LTTPAR	2	TYS(UniMod:21)LTTPAR2	S	577	3.7934e-06	6.07756e-05	-2.00894
Q14160	Q14160	SCRIB_HUMAN	SCRIB	Protein scribble homolog	1	MKSLEQDALR	MKS(UniMod:21)LEQDALR	2	MKS(UniMod:21)LEQDALR2	S	1508	3.82416e-06	6.10817e-05	1.74459
Q9H6F5	Q9H6F5	CCD86_HUMAN	CCDC86	Coiled-coil domain-containing protein 86	1	LQQGAGLESPQGQPEPGAASPQR	LQQGAGLES(UniMod:21)PQGQPEPGAASPQR	3	LQQGAGLES(UniMod:21)PQGQPEPGAASPQR3	S	80	3.91527e-06	6.24418e-05	-1.05691
Q9H6F5	Q9H6F5	CCD86_HUMAN	CCDC86	Coiled-coil domain-containing protein 86	1	LGGLRPESPESLTSVSR	LGGLRPES(UniMod:21)PESLTSVSR	3	LGGLRPES(UniMod:21)PESLTSVSR3	S	18	3.95445e-06	6.28752e-05	-1.24242
Q05655	Q05655	KPCD_HUMAN	PRKCD	Protein kinase C delta type	1	NLIDSMDQSAFAGFSFVNPK	NLIDSMDQSAFAGFS(UniMod:21)FVNPK	2	NLIDSMDQSAFAGFS(UniMod:21)FVNPK2	S	664	3.99805e-06	6.34721e-05	1.37529
Q96JY6	Q96JY6	PDLI2_HUMAN	PDLIM2	PDZ and LIM domain protein 2	1	SFQSLACSPGLPAADR	S(UniMod:21)FQSLAC(UniMod:4)SPGLPAADR	2	S(UniMod:21)FQSLAC(UniMod:4)SPGLPAADR2	S	154	4.05681e-06	6.42103e-05	1.48089
Q8TD19	Q8TD19	NEK9_HUMAN	NEK9	Serine/threonine-protein kinase Nek9	1	HCDSINSDFGSESGGCGDSSPGPSASQGPR	HC(UniMod:4)DSINSDFGSESGGC(UniMod:4)GDSS(UniMod:21)PGPSASQGPR	3	HC(UniMod:4)DSINSDFGSESGGC(UniMod:4)GDSS(UniMod:21)PGPSASQGPR3	S	49	4.10004e-06	6.47968e-05	-1.03216
Q8TF72	Q8TF72	SHRM3_HUMAN	SHROOM3	Protein Shroom3	1	VLGATSFR	VLGATS(UniMod:21)FR	2	VLGATS(UniMod:21)FR2	S	940	4.13259e-06	6.52127e-05	2.58302
Q15678	Q15678	PTN14_HUMAN	PTPN14	Tyrosine-protein phosphatase non-receptor type 14	1	GILHTDSQSQSLR	GILHTDSQSQS(UniMod:21)LR	3	GILHTDSQSQS(UniMod:21)LR3	S	465	4.19939e-06	6.61672e-05	2.56777
P24821	P24821	TENA_HUMAN	TNC	Tenascin	1	LPVGSQCSVDLESASGEK	LPVGSQC(UniMod:4)SVDLESAS(UniMod:21)GEK	2	LPVGSQC(UniMod:4)SVDLESAS(UniMod:21)GEK2	S	82	4.20647e-06	6.61696e-05	2.44771
Q5T0W9	Q5T0W9	FA83B_HUMAN	FAM83B	Protein FAM83B	1	RHSYAGEQPETVPYLLLNR	RHSY(UniMod:21)AGEQPETVPYLLLNR	3	RHSY(UniMod:21)AGEQPETVPYLLLNR3	Y	389	4.21217e-06	6.61696e-05	-2.75879
Q53TN4	Q53TN4	CYBR1_HUMAN	CYBRD1	Plasma membrane ascorbate-dependent reductase CYBRD1	1	GSMPAYSGNNMDKSDSELNSEVAAR	GSMPAYS(UniMod:21)GNNMDKSDSELNSEVAAR	3	GSMPAYS(UniMod:21)GNNMDKSDSELNSEVAAR3	S	253	4.40703e-06	6.87502e-05	1.4464
Q99569	Q99569	PKP4_HUMAN	PKP4	Plakophilin-4	1	DGWNQNHFITPVSTLERDR	DGWNQNHFITPVST(UniMod:21)LERDR	3	DGWNQNHFITPVST(UniMod:21)LERDR3	T	1017	4.40794e-06	6.87502e-05	1.16625
Q641Q2;Q9Y4E1	Q9Y4E1;Q641Q2	WAC2A_HUMAN;WAC2C_HUMAN	WASHC2A;WASHC2C	WASH complex subunit 2A	0	HSDLFSSSSPWDK	HSDLFSS(UniMod:21)SSPWDK	2	HSDLFSS(UniMod:21)SSPWDK2	S	785	4.40925e-06	6.87502e-05	-1.65556
O60832	O60832	DKC1_HUMAN	DKC1	H/ACA ribonucleoprotein complex subunit DKC1	1	AGLESGAEPGDGDSDTTK	AGLES(UniMod:21)GAEPGDGDSDTTK	2	AGLES(UniMod:21)GAEPGDGDSDTTK2	S	485	4.43554e-06	6.90574e-05	-1.09143
Q9P206	Q9P206	K1522_HUMAN	KIAA1522	Uncharacterized protein KIAA1522	1	CSLHSASPASVR	C(UniMod:4)SLHSAS(UniMod:21)PASVR	2	C(UniMod:4)SLHSAS(UniMod:21)PASVR2	S	337	4.50901e-06	7.00971e-05	1.55101
Q05D32	Q05D32	CTSL2_HUMAN	CTDSPL2	CTD small phosphatase-like protein 2	1	DIDNNLITSTPR	DIDNNLITST(UniMod:21)PR	2	DIDNNLITST(UniMod:21)PR2	T	86	4.55917e-06	7.07718e-05	-1.11137
Q5JTD0	Q5JTD0	TJAP1_HUMAN	TJAP1	Tight junction-associated protein 1	1	HLHSGQEAASPGPAPSLAPGAVVPTSVIAR	HLHSGQEAAS(UniMod:21)PGPAPSLAPGAVVPTSVIAR	3	HLHSGQEAAS(UniMod:21)PGPAPSLAPGAVVPTSVIAR3	S	214	4.58053e-06	7.09982e-05	-1.22016
P47736	P47736	RPGP1_HUMAN	RAP1GAP	Rap1 GTPase-activating protein 1	1	RSSAIGIENIQEVQEK	RS(UniMod:21)SAIGIENIQEVQEK	2	RS(UniMod:21)SAIGIENIQEVQEK2	S	498	4.59723e-06	7.11518e-05	2.29645
Q9UEY8	Q9UEY8	ADDG_HUMAN	ADD3	Gamma-adducin	1	IEEVLSPEGSPSKSPSK	IEEVLSPEGSPSKS(UniMod:21)PSK	2	IEEVLSPEGSPSKS(UniMod:21)PSK2	S	681	4.64215e-06	7.15928e-05	1.40494
Q9H3Z4	Q9H3Z4	DNJC5_HUMAN	DNAJC5	DnaJ homolog subfamily C member 5	1	SLSTSGESLYHVLGLDK	SLSTS(UniMod:21)GESLYHVLGLDK	3	SLSTS(UniMod:21)GESLYHVLGLDK3	S	12	4.64231e-06	7.15928e-05	1.62775
Q5T5P2	Q5T5P2	SKT_HUMAN	KIAA1217	Sickle tail protein homolog	1	PISPSPSAILER	PIS(UniMod:21)PSPSAILER	2	PIS(UniMod:21)PSPSAILER2	S	361	4.64622e-06	7.15928e-05	2.75527
Q9C0H5	Q9C0H5	RHG39_HUMAN	ARHGAP39	Rho GTPase-activating protein 39	1	QLVYVEQAGSSPK	QLVYVEQAGSS(UniMod:21)PK	2	QLVYVEQAGSS(UniMod:21)PK2	S	407	4.65644e-06	7.16449e-05	1.1276
Q8TEW0	Q8TEW0	PARD3_HUMAN	PARD3	Partitioning defective 3 homolog	1	QDVPPSPSQVAR	QDVPPS(UniMod:21)PSQVAR	2	QDVPPS(UniMod:21)PSQVAR2	S	1335	4.68e-06	7.19019e-05	1.86154
Q9NSY1	Q9NSY1	BMP2K_HUMAN	BMP2K	BMP-2-inducible protein kinase	1	RDSQSSNEFLTISDSK	RDS(UniMod:21)QSSNEFLTISDSK	2	RDS(UniMod:21)QSSNEFLTISDSK2	S	1029	4.74526e-06	7.25786e-05	1.28616
Q17RY0	Q17RY0	CPEB4_HUMAN	CPEB4	Cytoplasmic polyadenylation element-binding protein 4	1	QQLSPSPGQEAGILPETEK	QQLSPS(UniMod:21)PGQEAGILPETEK	3	QQLSPS(UniMod:21)PGQEAGILPETEK3	S	99	4.74639e-06	7.25786e-05	2.19149
P41182	P41182	BCL6_HUMAN	BCL6	B-cell lymphoma 6 protein	1	GLVSPQSPQK	GLVSPQS(UniMod:21)PQK	2	GLVSPQS(UniMod:21)PQK2	S	333	4.75176e-06	7.25786e-05	2.1488
Q8WXI2	Q8WXI2	CNKR2_HUMAN	CNKSR2	Connector enhancer of kinase suppressor of ras 2	1	LRPISMPVEYNWVGDYEDPNK	LRPIS(UniMod:21)MPVEYNWVGDYEDPNK	3	LRPIS(UniMod:21)MPVEYNWVGDYEDPNK3	S	441	4.79271e-06	7.30975e-05	2.99551
Q86UU1	Q86UU1	PHLB1_HUMAN	PHLDB1	Pleckstrin homology-like domain family B member 1	1	TFSDGLATR	TFS(UniMod:21)DGLATR	2	TFS(UniMod:21)DGLATR2	S	430	4.81568e-06	7.3285e-05	2.54566
Q9UQ35	Q9UQ35	SRRM2_HUMAN	SRRM2	Serine/arginine repetitive matrix protein 2	1	MALPPQEDATASPPRQK	MALPPQEDATAS(UniMod:21)PPRQK	3	MALPPQEDATAS(UniMod:21)PPRQK3	S	1179	4.81899e-06	7.3285e-05	-1.47957
Q14160	Q14160	SCRIB_HUMAN	SCRIB	Protein scribble homolog	1	RATPHPSELK	RAT(UniMod:21)PHPSELK	2	RAT(UniMod:21)PHPSELK2	T	475	4.84021e-06	7.3501e-05	2.37918
Q9Y2K2	Q9Y2K2	SIK3_HUMAN	SIK3	Serine/threonine-protein kinase SIK3	1	QLSADSAEAHSLNVNR	QLS(UniMod:21)ADSAEAHSLNVNR	3	QLS(UniMod:21)ADSAEAHSLNVNR3	S	866	4.86925e-06	7.38351e-05	1.73059
Q2M2I8	Q2M2I8	AAK1_HUMAN	AAK1	AP2-associated protein kinase 1	1	RILSDVTHSAVFGVPASK	RILS(UniMod:21)DVTHSAVFGVPASK	3	RILS(UniMod:21)DVTHSAVFGVPASK3	S	637	4.90645e-06	7.42916e-05	1.68399
Q8WW38	Q8WW38	FOG2_HUMAN	ZFPM2	Zinc finger protein ZFPM2	1	VFPNPESERNSPDVSYER	VFPNPESERNS(UniMod:21)PDVSYER	2	VFPNPESERNS(UniMod:21)PDVSYER2	S	904	5.00582e-06	7.55778e-05	2.05669
Q9UBF8	Q9UBF8	PI4KB_HUMAN	PI4KB	Phosphatidylinositol 4-kinase beta	1	RLSEQLAHTPTAFK	RLS(UniMod:21)EQLAHTPTAFK	3	RLS(UniMod:21)EQLAHTPTAFK3	S	511	5.0621e-06	7.63176e-05	1.69836
Q2M2I8	Q2M2I8	AAK1_HUMAN	AAK1	AP2-associated protein kinase 1	1	RILSDVTHSAVFGVPASK	RILS(UniMod:21)DVTHSAVFGVPASK	2	RILS(UniMod:21)DVTHSAVFGVPASK2	S	637	5.17255e-06	7.7759e-05	1.31667
Q7Z4H7	Q7Z4H7	HAUS6_HUMAN	HAUS6	HAUS augmin-like complex subunit 6	1	NQIPRTPENLITEIR	NQIPRT(UniMod:21)PENLITEIR	3	NQIPRT(UniMod:21)PENLITEIR3	T	584	5.23991e-06	7.86588e-05	-2.0483
Q15003	Q15003	CND2_HUMAN	NCAPH	Condensin complex subunit 2	1	VFDLQFSTDSPR	VFDLQFSTDS(UniMod:21)PR	2	VFDLQFSTDS(UniMod:21)PR2	S	81	5.27495e-06	7.90626e-05	-1.19167
P49023	P49023	PAXI_HUMAN	PXN	Paxillin	1	VGEEEHVYSFPNK	VGEEEHVYS(UniMod:21)FPNK	3	VGEEEHVYS(UniMod:21)FPNK3	S	119	5.37867e-06	8.0296e-05	2.28451
Q9Y2F5	Q9Y2F5	ICE1_HUMAN	ICE1	Little elongation complex subunit 1	1	IRQEVGPPLPPLLAPLIATPPR	IRQEVGPPLPPLLAPLIAT(UniMod:21)PPR	3	IRQEVGPPLPPLLAPLIAT(UniMod:21)PPR3	T	1642	5.37963e-06	8.0296e-05	-1.98153
O95402	O95402	MED26_HUMAN	MED26	Mediator of RNA polymerase II transcription subunit 26	1	AGLSPAEPLLSR	AGLS(UniMod:21)PAEPLLSR	2	AGLS(UniMod:21)PAEPLLSR2	S	361	5.50051e-06	8.1635e-05	-1.19194
Q01105	Q01105	SET_HUMAN	SET	Protein SET	1	RQSPLPPQK	RQS(UniMod:21)PLPPQK	2	RQS(UniMod:21)PLPPQK2	S	7	5.54404e-06	8.21647e-05	2.13282
Q99569	Q99569	PKP4_HUMAN	PKP4	Plakophilin-4	1	TGSVGIGNLQR	T(UniMod:21)GSVGIGNLQR	2	T(UniMod:21)GSVGIGNLQR2	T	445	5.58019e-06	8.25836e-05	1.98881
P26232;P35221	P26232;P35221	CTNA1_HUMAN;CTNA2_HUMAN	CTNNA1;CTNNA2	Catenin alpha-2	0	SRTSVQTEDDQLIAGQSAR	SRT(UniMod:21)SVQTEDDQLIAGQSAR	3	SRT(UniMod:21)SVQTEDDQLIAGQSAR3	T	653	5.65669e-06	8.348e-05	2.91287
Q5VT25	Q5VT25	MRCKA_HUMAN	CDC42BPA	Serine/threonine-protein kinase MRCK alpha	1	EFSGGSYSAK	EFSGGS(UniMod:21)YSAK	2	EFSGGS(UniMod:21)YSAK2	S	1654	5.9199e-06	8.7119e-05	1.66335
P22059	P22059	OSBP1_HUMAN	OSBP	Oxysterol-binding protein 1	1	RTGSNISGASSDISLDEQYK	RT(UniMod:21)GSNISGASSDISLDEQYK	2	RT(UniMod:21)GSNISGASSDISLDEQYK2	T	377	5.93611e-06	8.72351e-05	1.59127
Q00613	Q00613	HSF1_HUMAN	HSF1	Heat shock factor protein 1	1	GHTDTEGRPPSPPPTSTPEK	GHTDTEGRPPS(UniMod:21)PPPTSTPEK	3	GHTDTEGRPPS(UniMod:21)PPPTSTPEK3	S	363	6.001e-06	8.7918e-05	1.07963
Q6GQQ9	Q6GQQ9	OTU7B_HUMAN	OTUD7B	OTU domain-containing protein 7B	1	GISHASSSIVSLAR	GIS(UniMod:21)HASSSIVSLAR	3	GIS(UniMod:21)HASSSIVSLAR3	S	100	6.00745e-06	8.7918e-05	2.03091
Q12857	Q12857	NFIA_HUMAN	NFIA	Nuclear factor 1 A-type	1	SVEDEMDSPGEEPFYTGQGR	SVEDEMDS(UniMod:21)PGEEPFYTGQGR	3	SVEDEMDS(UniMod:21)PGEEPFYTGQGR3	S	287	6.00776e-06	8.7918e-05	1.79685
Q5QJE6	Q5QJE6	TDIF2_HUMAN	DNTTIP2	Deoxynucleotidyltransferase terminal-interacting protein 2	1	QILIACSPVSSVR	QILIAC(UniMod:4)SPVS(UniMod:21)SVR	2	QILIAC(UniMod:4)SPVS(UniMod:21)SVR2	S	130	6.0419e-06	8.82944e-05	-1.11496
P18206	P18206	VINC_HUMAN	VCL	Vinculin	1	DPSASPGDAGEQAIR	DPSAS(UniMod:21)PGDAGEQAIR	2	DPSAS(UniMod:21)PGDAGEQAIR2	S	290	6.09056e-06	8.88814e-05	2.92395
Q7Z417	Q7Z417	NUFP2_HUMAN	NUFIP2	Nuclear fragile X mental retardation-interacting protein 2	1	DYEIESQNPLASPTNTLLGSAK	DYEIESQNPLAS(UniMod:21)PTNTLLGSAK	3	DYEIESQNPLAS(UniMod:21)PTNTLLGSAK3	S	629	6.11583e-06	8.91261e-05	-1.2452
Q12923	Q12923	PTN13_HUMAN	PTPN13	Tyrosine-protein phosphatase non-receptor type 13	1	GSPNLTLPK	GS(UniMod:21)PNLTLPK	2	GS(UniMod:21)PNLTLPK2	S	2032	6.15675e-06	8.95977e-05	3.33127
Q9NPH3	Q9NPH3	IL1AP_HUMAN	IL1RAP	Interleukin-1 receptor accessory protein	1	SSSDEQGLSYSSLK	S(UniMod:21)SSDEQGLSYSSLK	2	S(UniMod:21)SSDEQGLSYSSLK2	S	555	6.21343e-06	9.01722e-05	1.93896
Q15678	Q15678	PTN14_HUMAN	PTPN14	Tyrosine-protein phosphatase non-receptor type 14	1	YVSGSSPDLVTR	YVSGSS(UniMod:21)PDLVTR	2	YVSGSS(UniMod:21)PDLVTR2	S	594	6.43523e-06	9.31331e-05	2.11938
Q99959	Q99959	PKP2_HUMAN	PKP2	Plakophilin-2	1	TSSVPEYVYNLHLVENDFVGGR	T(UniMod:21)SSVPEYVYNLHLVENDFVGGR	3	T(UniMod:21)SSVPEYVYNLHLVENDFVGGR3	T	80	6.45156e-06	9.32407e-05	2.00531
Q8N4X5	Q8N4X5	AF1L2_HUMAN	AFAP1L2	Actin filament-associated protein 1-like 2	1	ISFPPSCPDAVVATPPGASPPVK	ISFPPSC(UniMod:4)PDAVVATPPGAS(UniMod:21)PPVK	3	ISFPPSC(UniMod:4)PDAVVATPPGAS(UniMod:21)PPVK3	S	650	6.52903e-06	9.42302e-05	3.40938
Q8TEW8	Q8TEW8	PAR3L_HUMAN	PARD3B	Partitioning defective 3 homolog B	1	LGTPLLVR	LGT(UniMod:21)PLLVR	2	LGT(UniMod:21)PLLVR2	T	133	6.58813e-06	9.46929e-05	2.47438
Q8TD19	Q8TD19	NEK9_HUMAN	NEK9	Serine/threonine-protein kinase Nek9	1	VASEAPLEHKPQVEASSPR	VASEAPLEHKPQVEASS(UniMod:21)PR	3	VASEAPLEHKPQVEASS(UniMod:21)PR3	S	869	6.5882e-06	9.46929e-05	-1.44629
Q9Y4H2	Q9Y4H2	IRS2_HUMAN	IRS2	Insulin receptor substrate 2	1	SPGEYINIDFGEPGAR	S(UniMod:21)PGEYINIDFGEPGAR	2	S(UniMod:21)PGEYINIDFGEPGAR2	S	915	6.70018e-06	9.61706e-05	-2.18028
Q9H792	Q9H792	PEAK1_HUMAN	PEAK1	Inactive tyrosine-protein kinase PEAK1	1	TDQEAPNASQPTPPPLPK	TDQEAPNASQPT(UniMod:21)PPPLPK	2	TDQEAPNASQPT(UniMod:21)PPPLPK2	T	1151	6.80257e-06	9.73735e-05	1.3637
Q8IVL1	Q8IVL1	NAV2_HUMAN	NAV2	Neuron navigator 2	1	YPDVASPTLR	YPDVAS(UniMod:21)PTLR	2	YPDVAS(UniMod:21)PTLR2	S	1319	6.91878e-06	9.89017e-05	1.99681
O14497	O14497	ARI1A_HUMAN	ARID1A	AT-rich interactive domain-containing protein 1A	1	VSSPAPMEGGEEEEELLGPK	VS(UniMod:21)SPAPMEGGEEEEELLGPK	3	VS(UniMod:21)SPAPMEGGEEEEELLGPK3	S	1754	7.01021e-06	9.99699e-05	2.04056
Q9UBY5	Q9UBY5	LPAR3_HUMAN	LPAR3	Lysophosphatidic acid receptor 3	1	SDTGSQYIEDSISQGAVCNK	S(UniMod:21)DTGSQYIEDSISQGAVC(UniMod:4)NK	2	S(UniMod:21)DTGSQYIEDSISQGAVC(UniMod:4)NK2	S	331	7.01259e-06	9.99699e-05	1.94188
Q96RK0	Q96RK0	CIC_HUMAN	CIC	Protein capicua homolog	1	NSTDLDSAPEDPTSPK	NSTDLDSAPEDPTS(UniMod:21)PK	2	NSTDLDSAPEDPTS(UniMod:21)PK2	S	1409	7.07061e-06	0.00010066	1.59439
Q8TEW0	Q8TEW0	PARD3_HUMAN	PARD3	Partitioning defective 3 homolog	1	SKSMDLGIADETK	S(UniMod:21)KSMDLGIADETK	2	S(UniMod:21)KSMDLGIADETK2	S	850	7.193e-06	0.000102034	1.23854
Q8TEW8	Q8TEW8	PAR3L_HUMAN	PARD3B	Partitioning defective 3 homolog B	1	RNDNSILHPLGTCSPQDK	RNDNSILHPLGTC(UniMod:4)S(UniMod:21)PQDK	3	RNDNSILHPLGTC(UniMod:4)S(UniMod:21)PQDK3	S	645	7.20605e-06	0.000102034	1.54929
Q92754	Q92754;P05549;Q92481;Q6VUC0	AP2C_HUMAN	TFAP2C	Transcription factor AP-2 gamma	0	RLSPPECLNASLLGGVLR	RLS(UniMod:21)PPEC(UniMod:4)LNASLLGGVLR	3	RLS(UniMod:21)PPEC(UniMod:4)LNASLLGGVLR3	S	252	7.21906e-06	0.00010208	-1.75117
Q9Y2K2	Q9Y2K2	SIK3_HUMAN	SIK3	Serine/threonine-protein kinase SIK3	1	RASDGGANIQLHAQQLLK	RAS(UniMod:21)DGGANIQLHAQQLLK	2	RAS(UniMod:21)DGGANIQLHAQQLLK2	S	551	7.23188e-06	0.000102111	1.45874
O95425	O95425	SVIL_HUMAN	SVIL	Supervillin	1	YQTQPVTLGEVEQVQSGK	Y(UniMod:21)QTQPVTLGEVEQVQSGK	3	Y(UniMod:21)QTQPVTLGEVEQVQSGK3	Y	850	7.24074e-06	0.000102111	2.06385
P06733	P06733	ENOA_HUMAN	ENO1	Alpha-enolase	1	SGKYDLDFK	S(UniMod:21)GKYDLDFK	2	S(UniMod:21)GKYDLDFK2	S	254	7.3432e-06	0.000103417	1.18247
Q9H7F0	Q9H7F0	AT133_HUMAN	ATP13A3	Polyamine-transporting ATPase 13A3	1	LVHDSLEDLQMTR	LVHDS(UniMod:21)LEDLQMTR	3	LVHDS(UniMod:21)LEDLQMTR3	S	817	7.55331e-06	0.000105853	-1.85879
Q13322	Q13322	GRB10_HUMAN	GRB10	Growth factor receptor-bound protein 10	1	SVSENSLVAMDFSGQTGR	SVS(UniMod:21)ENSLVAMDFSGQTGR	2	SVS(UniMod:21)ENSLVAMDFSGQTGR2	S	428	7.55658e-06	0.000105853	1.94708
O95049	O95049	ZO3_HUMAN	TJP3	Tight junction protein ZO-3	1	SPGGGSEANGLALVSGFK	S(UniMod:21)PGGGSEANGLALVSGFK	3	S(UniMod:21)PGGGSEANGLALVSGFK3	S	164	7.67973e-06	0.000107291	-2.35611
Q13009	Q13009	TIAM1_HUMAN	TIAM1	Rho guanine nucleotide exchange factor TIAM1	1	TESLPSSQQYVPFGGKR	T(UniMod:21)ESLPSSQQYVPFGGKR	3	T(UniMod:21)ESLPSSQQYVPFGGKR3	T	1405	7.73628e-06	0.000107937	1.00035
Q12923	Q12923	PTN13_HUMAN	PTPN13	Tyrosine-protein phosphatase non-receptor type 13	1	SSTSDVLDIQKPPLSHQTFLNK	S(UniMod:21)STSDVLDIQKPPLSHQTFLNK	3	S(UniMod:21)STSDVLDIQKPPLSHQTFLNK3	S	214	7.75696e-06	0.000108082	2.56292
Q8N2F6	Q8N2F6	ARM10_HUMAN	ARMC10	Armadillo repeat-containing protein 10	1	SAGALEEGTSEGQLCGR	S(UniMod:21)AGALEEGTSEGQLC(UniMod:4)GR	2	S(UniMod:21)AGALEEGTSEGQLC(UniMod:4)GR2	S	45	7.79705e-06	0.000108496	1.5363
Q9BXW6	Q9BXW6	OSBL1_HUMAN	OSBPL1A	Oxysterol-binding protein-related protein 1	1	SFEEEGEHLGSR	S(UniMod:21)FEEEGEHLGSR	2	S(UniMod:21)FEEEGEHLGSR2	S	499	7.83584e-06	0.000108891	-1.15283
Q5VWQ8	Q5VWQ8	DAB2P_HUMAN	DAB2IP	Disabled homolog 2-interacting protein	1	GDSPELKPR	GDS(UniMod:21)PELKPR	2	GDS(UniMod:21)PELKPR2	S	978	7.9155e-06	0.000109853	1.60419
Q63HR2	Q63HR2	TNS2_HUMAN	TNS2	Tensin-2	1	SFSLDPLMER	SFS(UniMod:21)LDPLMER	2	SFS(UniMod:21)LDPLMER2	S	120	7.96852e-06	0.000110372	2.83133
Q86W92	Q86W92	LIPB1_HUMAN	PPFIBP1	Liprin-beta-1	1	SSSLGNLKK	SSS(UniMod:21)LGNLKK	2	SSS(UniMod:21)LGNLKK2	S	466	7.97398e-06	0.000110372	2.17454
Q92574	Q92574	TSC1_HUMAN	TSC1	Hamartin	1	NKSESQCDEDGMTSSLSESLK	NKS(UniMod:21)ESQC(UniMod:4)DEDGMTSSLSESLK	3	NKS(UniMod:21)ESQC(UniMod:4)DEDGMTSSLSESLK3	S	1100	8.06578e-06	0.000111495	1.78024
P15408	P15408	FOSL2_HUMAN	FOSL2	Fos-related antigen 2	1	QEPLEEDSPSSSSAGLDK	QEPLEEDS(UniMod:21)PSSSSAGLDK	2	QEPLEEDS(UniMod:21)PSSSSAGLDK2	S	230	8.10973e-06	0.000111955	-1.66739
Q9BTX1	Q9BTX1	NDC1_HUMAN	NDC1	Nucleoporin NDC1	1	KLNSPEETAFQTPK	KLNS(UniMod:21)PEETAFQTPK	2	KLNS(UniMod:21)PEETAFQTPK2	S	406	8.1375e-06	0.00011219	-1.34574
Q01484	Q01484	ANK2_HUMAN	ANK2	Ankyrin-2	1	GGSPIIQEPEEPSEHREESSPR	GGS(UniMod:21)PIIQEPEEPSEHREESSPR	3	GGS(UniMod:21)PIIQEPEEPSEHREESSPR3	S	3823	8.3262e-06	0.000114641	1.99182
Q8NEY1	Q8NEY1	NAV1_HUMAN	NAV1	Neuron navigator 1	1	GQLTNIVSPTAATTPR	GQLTNIVS(UniMod:21)PTAATTPR	2	GQLTNIVS(UniMod:21)PTAATTPR2	S	1000	8.37951e-06	0.000115224	-1.73093
Q96FV9	Q96FV9	THOC1_HUMAN	THOC1	THO complex subunit 1	1	SPTPPLFSLPEAR	S(UniMod:21)PTPPLFSLPEAR	2	S(UniMod:21)PTPPLFSLPEAR2	S	2	8.45134e-06	0.000116059	-1.77804
Q9H6F5	Q9H6F5	CCD86_HUMAN	CCDC86	Coiled-coil domain-containing protein 86	1	QQDLHLESPQRQPEYSPESPR	QQDLHLES(UniMod:21)PQRQPEYSPESPR	3	QQDLHLES(UniMod:21)PQRQPEYSPESPR3	S	102	8.48327e-06	0.000116193	-1.05497
Q13015	Q13015	AF1Q_HUMAN	MLLT11	Protein AF1q	1	APIASIHSFELDLL	APIAS(UniMod:21)IHSFELDLL	2	APIAS(UniMod:21)IHSFELDLL2	S	81	8.60906e-06	0.000117609	3.06198
O00559	O00559	RCAS1_HUMAN	EBAG9	Receptor-binding cancer antigen expressed on SiSo cells	1	KLSGDQITLPTTVDYSSVPK	KLSGDQITLPT(UniMod:21)TVDYSSVPK	2	KLSGDQITLPT(UniMod:21)TVDYSSVPK2	T	44	8.63401e-06	0.000117658	1.09966
P51003	P51003	PAPOA_HUMAN	PAPOLA	Poly(A) polymerase alpha	1	HYGITSPISLAAPK	HYGITS(UniMod:21)PISLAAPK	2	HYGITS(UniMod:21)PISLAAPK2	S	24	8.63516e-06	0.000117658	-1.20423
Q53ET0	Q53ET0	CRTC2_HUMAN	CRTC2	CREB-regulated transcription coactivator 2	1	RVPLSPLSLLAGPADAR	RVPLS(UniMod:21)PLSLLAGPADAR	3	RVPLS(UniMod:21)PLSLLAGPADAR3	S	433	8.75945e-06	0.000119197	-1.01622
O75427	O75427	LRCH4_HUMAN	LRCH4	Leucine-rich repeat and calponin homology domain-containing protein 4	1	GSALGDLAPSRPPSFSPCPAEDLFPGHR	GSALGDLAPSRPPS(UniMod:21)FSPC(UniMod:4)PAEDLFPGHR	3	GSALGDLAPSRPPS(UniMod:21)FSPC(UniMod:4)PAEDLFPGHR3	S	279	8.82283e-06	0.000119904	1.50358
Q86UE4	Q86UE4	LYRIC_HUMAN	MTDH	Protein LYRIC	1	SETSWESPK	SETSWES(UniMod:21)PK	1	SETSWES(UniMod:21)PK1	S	568	9.07667e-06	0.000123193	1.59626
P35222	P35222	CTNB1_HUMAN	CTNNB1	Catenin beta-1	1	LSVELTSSLFR	LS(UniMod:21)VELTSSLFR	2	LS(UniMod:21)VELTSSLFR2	S	675	9.09384e-06	0.000123267	1.89817
Q15746	Q15746	MYLK_HUMAN	MYLK	Myosin light chain kinase, smooth muscle	1	GGSPPWAANSQPQPPR	GGS(UniMod:21)PPWAANSQPQPPR	2	GGS(UniMod:21)PPWAANSQPQPPR2	S	305	9.3125e-06	0.000126068	2.95261
Q7L804	Q7L804	RFIP2_HUMAN	RAB11FIP2	Rab11 family-interacting protein 2	1	TLSFDTSK	TLS(UniMod:21)FDTSK	2	TLS(UniMod:21)FDTSK2	S	277	9.33968e-06	0.000126233	2.63008
Q00587	Q00587	BORG5_HUMAN	CDC42EP1	Cdc42 effector protein 1	1	ASWESLDEEWRAPQAGSR	ASWES(UniMod:21)LDEEWRAPQAGSR	3	ASWES(UniMod:21)LDEEWRAPQAGSR3	S	353	9.34881e-06	0.000126233	1.58279
O95684	O95684	CEP43_HUMAN	CEP43	Centrosomal protein 43	1	GPTTGEGALDLSDVHSPPKSPEGK	GPTTGEGALDLS(UniMod:21)DVHSPPKSPEGK	3	GPTTGEGALDLS(UniMod:21)DVHSPPKSPEGK3	S	152	9.38166e-06	0.000126514	1.32196
Q7Z5K2	Q7Z5K2	WAPL_HUMAN	WAPL	Wings apart-like protein homolog	1	RPESPSEISPIK	RPES(UniMod:21)PSEISPIK	2	RPES(UniMod:21)PSEISPIK2	S	221	9.43241e-06	0.000127034	-1.09995
Q9H501	Q9H501	ESF1_HUMAN	ESF1	ESF1 homolog	1	IDSNISPKK	IDSNIS(UniMod:21)PKK	2	IDSNIS(UniMod:21)PKK2	S	153	9.44667e-06	0.000127063	-1.48266
Q9UK76	Q9UK76	JUPI1_HUMAN	JPT1	Jupiter microtubule associated homolog 1	1	PVPAAPVPSPVAPAPVPSR	PVPAAPVPS(UniMod:21)PVAPAPVPSR	3	PVPAAPVPS(UniMod:21)PVAPAPVPSR3	S	131	9.52689e-06	0.000127978	-1.83433
Q16890	Q16890	TPD53_HUMAN	TPD52L1	Tumor protein D53	1	NSPTFKSFEER	NSPTFKS(UniMod:21)FEER	2	NSPTFKS(UniMod:21)FEER2	S	149	9.56793e-06	0.000128365	1.61738
Q9UK59	Q9UK59	DBR1_HUMAN	DBR1	Lariat debranching enzyme	1	RLSDEHEPEQR	RLS(UniMod:21)DEHEPEQR	3	RLS(UniMod:21)DEHEPEQR3	S	514	9.66918e-06	0.000129557	-1.3327
Q15678	Q15678	PTN14_HUMAN	PTPN14	Tyrosine-protein phosphatase non-receptor type 14	1	YVSGSSPDLVTR	YVS(UniMod:21)GSSPDLVTR	2	YVS(UniMod:21)GSSPDLVTR2	S	591	9.76487e-06	0.000130543	1.79235
Q14160	Q14160	SCRIB_HUMAN	SCRIB	Protein scribble homolog	1	NSLESISSIDRELSPEGPGK	NS(UniMod:21)LESISSIDRELSPEGPGK	2	NS(UniMod:21)LESISSIDRELSPEGPGK2	S	1220	9.93019e-06	0.000132546	1.53251
Q8N1G0	Q8N1G0	ZN687_HUMAN	ZNF687	Zinc finger protein 687	1	ATDIPASASPPPVAGVPFFK	ATDIPASAS(UniMod:21)PPPVAGVPFFK	2	ATDIPASAS(UniMod:21)PPPVAGVPFFK2	S	253	9.99897e-06	0.000132956	1.47987
Q6MZQ0	Q6MZQ0	PRR5L_HUMAN	PRR5L	Proline-rich protein 5-like	1	FMSSPVLSDLPR	FMSS(UniMod:21)PVLSDLPR	2	FMSS(UniMod:21)PVLSDLPR2	S	29	1.00954e-05	0.000134068	3.5862
Q8N1G0	Q8N1G0	ZN687_HUMAN	ZNF687	Zinc finger protein 687	1	ATDIPASASPPPVAGVPFFK	ATDIPASAS(UniMod:21)PPPVAGVPFFK	3	ATDIPASAS(UniMod:21)PPPVAGVPFFK3	S	253	1.01627e-05	0.00013479	1.38897
Q9Y2K2	Q9Y2K2	SIK3_HUMAN	SIK3	Serine/threonine-protein kinase SIK3	1	RFSDGAASIQAFK	RFS(UniMod:21)DGAASIQAFK	3	RFS(UniMod:21)DGAASIQAFK3	S	626	1.03158e-05	0.000136648	1.87767
Q96HP0	Q96HP0	DOCK6_HUMAN	DOCK6	Dedicator of cytokinesis protein 6	1	TTEPGIPKDEK	T(UniMod:21)TEPGIPKDEK	2	T(UniMod:21)TEPGIPKDEK2	T	94	1.04102e-05	0.000137725	1.86897
P13861	P13861	KAP2_HUMAN	PRKAR2A	cAMP-dependent protein kinase type II-alpha regulatory subunit	1	RVSVCAETYNPDEEEEDTDPR	RVS(UniMod:21)VC(UniMod:4)AETYNPDEEEEDTDPR	3	RVS(UniMod:21)VC(UniMod:4)AETYNPDEEEEDTDPR3	S	99	1.05746e-05	0.000139723	-1.98384
Q15717	Q15717	ELAV1_HUMAN	ELAVL1	ELAV-like protein 1	1	NVALLSQLYHSPAR	NVALLSQLYHS(UniMod:21)PAR	3	NVALLSQLYHS(UniMod:21)PAR3	S	202	1.07718e-05	0.000141971	-1.23209
Q9H019	Q9H019	MFR1L_HUMAN	MTFR1L	Mitochondrial fission regulator 1-like	1	ASFETLPNISDLCLR	AS(UniMod:21)FETLPNISDLC(UniMod:4)LR	2	AS(UniMod:21)FETLPNISDLC(UniMod:4)LR2	S	41	1.08955e-05	0.00014342	1.66966
Q9Y4H2	Q9Y4H2	IRS2_HUMAN	IRS2	Insulin receptor substrate 2	1	PVSVAGSPLSPGPVR	PVSVAGSPLS(UniMod:21)PGPVR	2	PVSVAGSPLS(UniMod:21)PGPVR2	S	391	1.09764e-05	0.000144305	-2.23633
Q15942	Q15942	ZYX_HUMAN	ZYX	Zyxin	1	LGHPEALSAGTGSPQPPSFTYAQQR	LGHPEALS(UniMod:21)AGTGSPQPPSFTYAQQR	4	LGHPEALS(UniMod:21)AGTGSPQPPSFTYAQQR4	S	303	1.10108e-05	0.000144575	1.70608
Q7Z417	Q7Z417	NUFP2_HUMAN	NUFIP2	Nuclear fragile X mental retardation-interacting protein 2	1	TSPQVLGSILK	TS(UniMod:21)PQVLGSILK	2	TS(UniMod:21)PQVLGSILK2	S	572	1.10978e-05	0.000145535	-1.09993
Q8N4X5	Q8N4X5	AF1L2_HUMAN	AFAP1L2	Actin filament-associated protein 1-like 2	1	KFSEPNTYIDGLPSQDR	KFSEPNT(UniMod:21)YIDGLPSQDR	3	KFSEPNT(UniMod:21)YIDGLPSQDR3	T	488	1.11861e-05	0.00014651	3.28637
Q16513	Q16513	PKN2_HUMAN	PKN2	Serine/threonine-protein kinase N2	1	QSMISTQNQYSTLSK	QS(UniMod:21)MISTQNQYSTLSK	2	QS(UniMod:21)MISTQNQYSTLSK2	S	310	1.12717e-05	0.000147079	1.60504
Q9Y2K2	Q9Y2K2	SIK3_HUMAN	SIK3	Serine/threonine-protein kinase SIK3	1	TWCGSPPYAAPELFEGK	TWC(UniMod:4)GS(UniMod:21)PPYAAPELFEGK	2	TWC(UniMod:4)GS(UniMod:21)PPYAAPELFEGK2	S	235	1.14629e-05	0.000149388	2.02368
Q6P996	Q6P996	PDXD1_HUMAN	PDXDC1	Pyridoxal-dependent decarboxylase domain-containing protein 1	1	GSDALSETSSVSHIEDLEK	GSDALSET(UniMod:21)SSVSHIEDLEK	3	GSDALSET(UniMod:21)SSVSHIEDLEK3	T	720	1.15482e-05	0.000150313	1.58738
Q86SQ0	Q86SQ0	PHLB2_HUMAN	PHLDB2	Pleckstrin homology-like domain family B member 2	1	RSPSPLGTSVR	RSPS(UniMod:21)PLGTSVR	2	RSPS(UniMod:21)PLGTSVR2	S	73	1.17695e-05	0.000153004	1.36905
Q12778	Q12778	FOXO1_HUMAN	FOXO1	Forkhead box protein O1	1	ASLQSGQEGAGDSPGSQFSK	ASLQSGQEGAGDS(UniMod:21)PGSQFSK	2	ASLQSGQEGAGDS(UniMod:21)PGSQFSK2	S	287	1.18329e-05	0.000153631	1.40806
P39880	P39880	CUX1_HUMAN	CUX1	Homeobox protein cut-like 1	1	AASREEPIEWEF	AAS(UniMod:21)REEPIEWEF	2	AAS(UniMod:21)REEPIEWEF2	S	1496	1.21552e-05	0.000157432	1.35952
O60307	O60307	MAST3_HUMAN	MAST3	Microtubule-associated serine/threonine-protein kinase 3	1	FAFSSEDEGVGPGPAGPK	FAFSS(UniMod:21)EDEGVGPGPAGPK	2	FAFSS(UniMod:21)EDEGVGPGPAGPK2	S	793	1.2209e-05	0.000157933	-1.57753
Q6ZRV2	Q6ZRV2	FA83H_HUMAN	FAM83H	Protein FAM83H	1	SLESCLLDLR	SLES(UniMod:21)C(UniMod:4)LLDLR	2	SLES(UniMod:21)C(UniMod:4)LLDLR2	S	788	1.22536e-05	0.000158315	-1.15741
Q13017	Q13017	RHG05_HUMAN	ARHGAP5	Rho GTPase-activating protein 5	1	GGIDNPAITSDQELDDK	GGIDNPAIT(UniMod:21)SDQELDDK	2	GGIDNPAIT(UniMod:21)SDQELDDK2	T	1217	1.23011e-05	0.000158733	1.17152
P98172	P98172	EFNB1_HUMAN	EFNB1	Ephrin-B1	1	AAALSLSTLASPK	AAALS(UniMod:21)LSTLASPK	2	AAALS(UniMod:21)LSTLASPK2	S	281	1.24048e-05	0.000159854	1.51768
Q86YS7	Q86YS7	C2CD5_HUMAN	C2CD5	C2 domain-containing protein 5	1	LSSPAAFLPACNSPSK	LSSPAAFLPAC(UniMod:4)NSPS(UniMod:21)K	2	LSSPAAFLPAC(UniMod:4)NSPS(UniMod:21)K2	S	272	1.24185e-05	0.000159854	-1.08643
Q13625	Q13625	ASPP2_HUMAN	TP53BP2	Apoptosis-stimulating of p53 protein 2	1	RSSITEPEGPNGPNIQK	RSS(UniMod:21)ITEPEGPNGPNIQK	2	RSS(UniMod:21)ITEPEGPNGPNIQK2	S	737	1.27208e-05	0.000163544	1.33036
O43488	O43488	ARK72_HUMAN	AKR7A2	Aflatoxin B1 aldehyde reductase member 2	1	FFGNSWAETYR	FFGNS(UniMod:21)WAETYR	2	FFGNS(UniMod:21)WAETYR2	S	255	1.27647e-05	0.000163908	1.82917
Q8N1I0	Q8N1I0	DOCK4_HUMAN	DOCK4	Dedicator of cytokinesis protein 4	1	MLFNHIGDGALPRSDPNLSAPEK	MLFNHIGDGALPRS(UniMod:21)DPNLSAPEK	3	MLFNHIGDGALPRS(UniMod:21)DPNLSAPEK3	S	1750	1.31594e-05	0.000168563	1.60818
O14639	O14639	ABLM1_HUMAN	ABLIM1	Actin-binding LIM protein 1	1	TSSESIYSRPGSSIPGSPGHTIYAK	TSSESIY(UniMod:21)SRPGSSIPGSPGHTIYAK	4	TSSESIY(UniMod:21)SRPGSSIPGSPGHTIYAK4	Y	357	1.32361e-05	0.000169339	2.32573
P15056	P15056	BRAF_HUMAN	BRAF	Serine/threonine-protein kinase B-raf	1	SASEPSLNR	SAS(UniMod:21)EPSLNR	2	SAS(UniMod:21)EPSLNR2	S	729	1.32578e-05	0.000169409	1.162
Q8N1I0	Q8N1I0	DOCK4_HUMAN	DOCK4	Dedicator of cytokinesis protein 4	1	RSPLSYPAVNR	RS(UniMod:21)PLSYPAVNR	2	RS(UniMod:21)PLSYPAVNR2	S	1631	1.34485e-05	0.000171636	1.71441
Q5VWQ8	Q5VWQ8	DAB2P_HUMAN	DAB2IP	Disabled homolog 2-interacting protein	1	PSSGTLASASPDWVGPSTR	PSSGT(UniMod:21)LASASPDWVGPSTR	2	PSSGT(UniMod:21)LASASPDWVGPSTR2	T	952	1.34893e-05	0.000171947	1.30065
Q8N3V7	Q8N3V7	SYNPO_HUMAN	SYNPO	Synaptopodin	1	DRASPAAAEEVVPEWASCLK	DRAS(UniMod:21)PAAAEEVVPEWASC(UniMod:4)LK	3	DRAS(UniMod:21)PAAAEEVVPEWASC(UniMod:4)LK3	S	685	1.36292e-05	0.000173448	3.11635
Q8NHQ8	Q8NHQ8	RASF8_HUMAN	RASSF8	Ras association domain-containing protein 8	1	TLYRQSLPPLAK	TLY(UniMod:21)RQSLPPLAK	3	TLY(UniMod:21)RQSLPPLAK3	Y	102	1.36401e-05	0.000173448	3.30963
Q9UJ70	Q9UJ70	NAGK_HUMAN	NAGK	N-acetyl-D-glucosamine kinase	1	SLGLSLSGGDQEDAGR	SLGLSLS(UniMod:21)GGDQEDAGR	2	SLGLSLS(UniMod:21)GGDQEDAGR2	S	76	1.36754e-05	0.000173578	1.60929
Q0ZGT2	Q0ZGT2	NEXN_HUMAN	NEXN	Nexilin	1	TISQEFLTPGK	TIS(UniMod:21)QEFLTPGK	2	TIS(UniMod:21)QEFLTPGK2	S	365	1.36835e-05	0.000173578	3.42996
Q15678	Q15678	PTN14_HUMAN	PTPN14	Tyrosine-protein phosphatase non-receptor type 14	1	TDPPAVNGASLGPSISEPDLTSVK	TDPPAVNGASLGPSIS(UniMod:21)EPDLTSVK	3	TDPPAVNGASLGPSIS(UniMod:21)EPDLTSVK3	S	809	1.3727e-05	0.00017371	1.6677
P49321	P49321	NASP_HUMAN	NASP	Nuclear autoantigenic sperm protein	1	VAQGATEKSPEDK	VAQGATEKS(UniMod:21)PEDK	2	VAQGATEKS(UniMod:21)PEDK2	S	451	1.3845e-05	0.000174678	1.93914
O75367	O75367	H2AY_HUMAN	MACROH2A1	Core histone macro-H2A.1	1	GKLEAIITPPPAK	GKLEAIIT(UniMod:21)PPPAK	3	GKLEAIIT(UniMod:21)PPPAK3	T	129	1.38535e-05	0.000174678	-1.19887
Q92621	Q92621	NU205_HUMAN	NUP205	Nuclear pore complex protein Nup205	1	SVSGFLHFDTATK	S(UniMod:21)VSGFLHFDTATK	2	S(UniMod:21)VSGFLHFDTATK2	S	1165	1.39916e-05	0.000176137	1.16129
O95817	O95817	BAG3_HUMAN	BAG3	BAG family molecular chaperone regulator 3	1	AAPSTAPAEATPPKPGEAEAPPK	AAPSTAPAEAT(UniMod:21)PPKPGEAEAPPK	3	AAPSTAPAEAT(UniMod:21)PPKPGEAEAPPK3	T	406	1.41116e-05	0.000177079	-1.57041
Q9Y490	Q9Y490	TLN1_HUMAN	TLN1	Talin-1	1	TSTPEDFIR	TST(UniMod:21)PEDFIR	2	TST(UniMod:21)PEDFIR2	T	2171	1.41483e-05	0.000177328	2.55873
Q01082	Q01082	SPTB2_HUMAN	SPTBN1	Spectrin beta chain, non-erythrocytic 1	1	HEVSASTQSTPASSR	HEVSASTQST(UniMod:21)PASSR	2	HEVSASTQST(UniMod:21)PASSR2	T	2320	1.42459e-05	0.000178337	1.53285
Q7Z434	Q7Z434	MAVS_HUMAN	MAVS	Mitochondrial antiviral-signaling protein	1	GPVSPSVSFQPLAR	GPVS(UniMod:21)PSVSFQPLAR	2	GPVS(UniMod:21)PSVSFQPLAR2	S	222	1.44654e-05	0.000180869	-1.1777
Q9NSK0	Q9NSK0	KLC4_HUMAN	KLC4	Kinesin light chain 4	1	AASLNYLNQPSAAPLQVSR	AAS(UniMod:21)LNYLNQPSAAPLQVSR	3	AAS(UniMod:21)LNYLNQPSAAPLQVSR3	S	590	1.45019e-05	0.000181109	1.74781
Q8TEW0	Q8TEW0	PARD3_HUMAN	PARD3	Partitioning defective 3 homolog	1	RISHSLYSGIEGLDESPSR	RIS(UniMod:21)HSLYSGIEGLDESPSR	3	RIS(UniMod:21)HSLYSGIEGLDESPSR3	S	715	1.45376e-05	0.000181339	1.34141
O14686	O14686	KMT2D_HUMAN	KMT2D	Histone-lysine N-methyltransferase 2D	1	ASEPLLSPPPFGESR	ASEPLLS(UniMod:21)PPPFGESR	2	ASEPLLS(UniMod:21)PPPFGESR2	S	2274	1.4597e-05	0.000181349	-1.01856
Q92922	Q92922	SMRC1_HUMAN	SMARCC1	SWI/SNF complex subunit SMARCC1	1	KHSPSPPPPTPTESR	KHSPS(UniMod:21)PPPPTPTESR	3	KHSPS(UniMod:21)PPPPTPTESR3	S	330	1.46021e-05	0.000181349	1.92263
P55265	P55265	DSRAD_HUMAN	ADAR	Double-stranded RNA-specific adenosine deaminase	1	SPVTTLLECMHK	S(UniMod:21)PVTTLLEC(UniMod:4)MHK	2	S(UniMod:21)PVTTLLEC(UniMod:4)MHK2	S	614	1.46023e-05	0.000181349	-1.1873
Q8N4C8	Q8N4C8	MINK1_HUMAN	MINK1	Misshapen-like kinase 1	1	SDSVLPASHGHLPQAGSLER	SDSVLPASHGHLPQAGS(UniMod:21)LER	2	SDSVLPASHGHLPQAGS(UniMod:21)LER2	S	763	1.46315e-05	0.000181431	1.03523
Q12923	Q12923	PTN13_HUMAN	PTPN13	Tyrosine-protein phosphatase non-receptor type 13	1	EARYSDGSIALDIFGPQK	EARYS(UniMod:21)DGSIALDIFGPQK	2	EARYS(UniMod:21)DGSIALDIFGPQK2	S	345	1.46624e-05	0.000181599	2.48089
O14497	O14497	ARI1A_HUMAN	ARID1A	AT-rich interactive domain-containing protein 1A	1	NPQMPQYSSPQPGSALSPR	NPQMPQYSSPQPGS(UniMod:21)ALSPR	3	NPQMPQYSSPQPGS(UniMod:21)ALSPR3	S	769	1.51127e-05	0.000186896	1.31046
O75962	O75962	TRIO_HUMAN	TRIO	Triple functional domain protein	1	SSMEMEGIFNHK	SS(UniMod:21)MEMEGIFNHK	2	SS(UniMod:21)MEMEGIFNHK2	S	1724	1.51258e-05	0.000186896	1.07649
Q5IJ48	Q5IJ48	CRUM2_HUMAN	CRB2	Protein crumbs homolog 2	1	LEMDSVLKVPPEER	LEMDS(UniMod:21)VLKVPPEER	3	LEMDS(UniMod:21)VLKVPPEER3	S	1274	1.53299e-05	0.000189196	1.86229
Q9Y6G9	Q9Y6G9	DC1L1_HUMAN	DYNC1LI1	Cytoplasmic dynein 1 light intermediate chain 1	1	DFQEYVEPGEDFPASPQR	DFQEYVEPGEDFPAS(UniMod:21)PQR	3	DFQEYVEPGEDFPAS(UniMod:21)PQR3	S	207	1.55761e-05	0.000192008	-1.13305
Q6R327	Q6R327	RICTR_HUMAN	RICTOR	Rapamycin-insensitive companion of mTOR	1	ALSYASLDK	ALS(UniMod:21)YASLDK	2	ALS(UniMod:21)YASLDK2	S	1385	1.56616e-05	0.000192835	1.1193
Q7Z7L8	Q7Z7L8	CK096_HUMAN	C11orf96	Uncharacterized protein C11orf96	1	SFLQSLECLR	SFLQS(UniMod:21)LEC(UniMod:4)LR	2	SFLQS(UniMod:21)LEC(UniMod:4)LR2	S	399	1.63605e-05	0.000200732	3.29838
Q15678	Q15678	PTN14_HUMAN	PTPN14	Tyrosine-protein phosphatase non-receptor type 14	1	ICTEQSNSPPPIRR	IC(UniMod:4)TEQSNS(UniMod:21)PPPIRR	3	IC(UniMod:4)TEQSNS(UniMod:21)PPPIRR3	S	324	1.64485e-05	0.000201575	1.80598
Q9UEY8	Q9UEY8	ADDG_HUMAN	ADD3	Gamma-adducin	1	IEEVLSPEGSPSKSPSK	IEEVLSPEGS(UniMod:21)PSKSPSK	3	IEEVLSPEGS(UniMod:21)PSKSPSK3	S	677	1.66967e-05	0.000204189	1.32829
Q14694	Q14694	UBP10_HUMAN	USP10	Ubiquitin carboxyl-terminal hydrolase 10	1	YSPPAISPLVSEK	YS(UniMod:21)PPAISPLVSEK	2	YS(UniMod:21)PPAISPLVSEK2	S	365	1.67007e-05	0.000204189	-1.59067
Q9H0K1	Q9H0K1	SIK2_HUMAN	SIK2	Serine/threonine-protein kinase SIK2	1	DLNFLEDNPSLKDIMLANQPSPR	DLNFLEDNPS(UniMod:21)LKDIMLANQPSPR	3	DLNFLEDNPS(UniMod:21)LKDIMLANQPSPR3	S	534	1.67768e-05	0.000204881	1.66068
Q15003	Q15003	CND2_HUMAN	NCAPH	Condensin complex subunit 2	1	KAPLNIPGTPVLEDFPQNDDEK	KAPLNIPGT(UniMod:21)PVLEDFPQNDDEK	3	KAPLNIPGT(UniMod:21)PVLEDFPQNDDEK3	T	49	1.68897e-05	0.000206018	-1.59972
Q07002	Q07002	CDK18_HUMAN	CDK18	Cyclin-dependent kinase 18	1	LQMESPDLPKPLSR	LQMES(UniMod:21)PDLPKPLSR	3	LQMES(UniMod:21)PDLPKPLSR3	S	117	1.69807e-05	0.000206879	3.42181
O00512	O00512	BCL9_HUMAN	BCL9	B-cell CLL/lymphoma 9 protein	1	AVTPVSQGSNSSSADPK	AVT(UniMod:21)PVSQGSNSSSADPK	2	AVT(UniMod:21)PVSQGSNSSSADPK2	T	315	1.69997e-05	0.000206879	1.62927
P46379	P46379	BAG6_HUMAN	BAG6	Large proline-rich protein BAG6	1	LQEDPNYSPQRFPNAQR	LQEDPNYS(UniMod:21)PQRFPNAQR	3	LQEDPNYS(UniMod:21)PQRFPNAQR3	S	1117	1.70639e-05	0.00020742	-1.1202
Q14160	Q14160	SCRIB_HUMAN	SCRIB	Protein scribble homolog	1	YSRSLEELLLDANQLR	Y(UniMod:21)SRSLEELLLDANQLR	3	Y(UniMod:21)SRSLEELLLDANQLR3	Y	34	1.71723e-05	0.000208254	1.96313
Q9Y2V2	Q9Y2V2	CHSP1_HUMAN	CARHSP1	Calcium-regulated heat-stable protein 1	1	GNVVPSPLPTRR	GNVVPS(UniMod:21)PLPTRR	2	GNVVPS(UniMod:21)PLPTRR2	S	41	1.74831e-05	0.000211778	1.10547
P29401	P29401	TKT_HUMAN	TKT	Transketolase	1	ILATPPQEDAPSVDIANIR	ILAT(UniMod:21)PPQEDAPSVDIANIR	3	ILAT(UniMod:21)PPQEDAPSVDIANIR3	T	287	1.77123e-05	0.000214306	-1.39444
Q9Y6A5	Q9Y6A5	TACC3_HUMAN	TACC3	Transforming acidic coiled-coil-containing protein 3	1	VSGSPEQAVEENLSSYSLDRR	VSGS(UniMod:21)PEQAVEENLSSYSLDRR	3	VSGS(UniMod:21)PEQAVEENLSSYSLDRR3	S	177	1.77938e-05	0.000215045	-1.7952
Q7Z6Z7	Q7Z6Z7	HUWE1_HUMAN	HUWE1	E3 ubiquitin-protein ligase HUWE1	1	SHHAASTTTAPTPAAR	SHHAAS(UniMod:21)TTTAPTPAAR	3	SHHAAS(UniMod:21)TTTAPTPAAR3	S	1089	1.7842e-05	0.000215354	-1.46927
Q9Y3X0	Q9Y3X0	CCDC9_HUMAN	CCDC9	Coiled-coil domain-containing protein 9	1	EGAASPAPETPQPTSPETSPK	EGAAS(UniMod:21)PAPETPQPTSPETSPK	2	EGAAS(UniMod:21)PAPETPQPTSPETSPK2	S	376	1.79153e-05	0.000215766	1.39793
P42166	P42166	LAP2A_HUMAN	TMPO	Lamina-associated polypeptide 2, isoform alpha	1	SHISDQSPLSSK	SHISDQS(UniMod:21)PLSSK	2	SHISDQS(UniMod:21)PLSSK2	S	351	1.79822e-05	0.000216323	-1.38946
Q9P206	Q9P206	K1522_HUMAN	KIAA1522	Uncharacterized protein KIAA1522	1	LRSVGAPGGAPTPALGPSAPQK	LRS(UniMod:21)VGAPGGAPTPALGPSAPQK	2	LRS(UniMod:21)VGAPGGAPTPALGPSAPQK2	S	832	1.81256e-05	0.000217799	1.55445
P42345	P42345	MTOR_HUMAN	MTOR	Serine/threonine-protein kinase mTOR	1	TDSYSAGQSVEILDGVELGEPAHK	T(UniMod:21)DSYSAGQSVEILDGVELGEPAHK	3	T(UniMod:21)DSYSAGQSVEILDGVELGEPAHK3	T	2446	1.81675e-05	0.000217895	1.40322
O75815	O75815	BCAR3_HUMAN	BCAR3	Breast cancer anti-estrogen resistance protein 3	1	TGSEPALSPAVVR	T(UniMod:21)GSEPALSPAVVR	2	T(UniMod:21)GSEPALSPAVVR2	T	368	1.81753e-05	0.000217895	2.91431
Q52LW3	Q52LW3	RHG29_HUMAN	ARHGAP29	Rho GTPase-activating protein 29	1	HLNSSQPSGFGPANSLEDVVR	HLNSS(UniMod:21)QPSGFGPANSLEDVVR	3	HLNSS(UniMod:21)QPSGFGPANSLEDVVR3	S	489	1.82292e-05	0.000218292	-1.08037
O15018	O15018	PDZD2_HUMAN	PDZD2	PDZ domain-containing protein 2	1	TDTQSPTNTGSPSSPQQK	TDTQSPTNTGS(UniMod:21)PSSPQQK	2	TDTQSPTNTGS(UniMod:21)PSSPQQK2	S	1103	1.8391e-05	0.000219885	1.53177
Q8NE71	Q8NE71	ABCF1_HUMAN	ABCF1	ATP-binding cassette sub-family F member 1	1	QQPPEPEWIGDGESTSPSDK	QQPPEPEWIGDGESTSPS(UniMod:21)DK	2	QQPPEPEWIGDGESTSPS(UniMod:21)DK2	S	24	1.84042e-05	0.000219885	-1.26633
Q68CZ2	Q68CZ2	TENS3_HUMAN	TNS3	Tensin-3	1	PMVSLLGSGRPTGSPLSAEFSGTR	PMVSLLGSGRPT(UniMod:21)GSPLSAEFSGTR	3	PMVSLLGSGRPT(UniMod:21)GSPLSAEFSGTR3	T	967	1.84955e-05	0.000220724	1.67102
Q9NQX3	Q9NQX3	GEPH_HUMAN	GPHN	Gephyrin	1	DTASLSTTPSESPR	DTASLSTT(UniMod:21)PSESPR	2	DTASLSTT(UniMod:21)PSESPR2	T	266	1.86653e-05	0.000222245	-1.83591
Q9NZN5	Q9NZN5	ARHGC_HUMAN	ARHGEF12	Rho guanine nucleotide exchange factor 12	1	IASHDFDPTDSSSKK	IAS(UniMod:21)HDFDPTDSSSKK	3	IAS(UniMod:21)HDFDPTDSSSKK3	S	41	1.87608e-05	0.000223128	1.58715
C9J069	C9J069	AJM1_HUMAN	AJM1	Apical junction component 1 homolog	1	APPGLTPAPASPPVLPR	APPGLTPAPAS(UniMod:21)PPVLPR	2	APPGLTPAPAS(UniMod:21)PPVLPR2	S	109	1.89597e-05	0.000225238	1.70652
Q8N3V7	Q8N3V7	SYNPO_HUMAN	SYNPO	Synaptopodin	1	AASPAKPSSLDLVPNLPK	AAS(UniMod:21)PAKPSSLDLVPNLPK	3	AAS(UniMod:21)PAKPSSLDLVPNLPK3	S	833	1.90238e-05	0.000225743	2.91043
Q04637	Q04637	IF4G1_HUMAN	EIF4G1	Eukaryotic translation initiation factor 4 gamma 1	1	EAALPPVSPLK	EAALPPVS(UniMod:21)PLK	2	EAALPPVS(UniMod:21)PLK2	S	1231	1.90899e-05	0.000226271	-1.32562
P55196	P55196	AFAD_HUMAN	AFDN	Afadin	1	ADHRSSPNVANQPPSPGGK	ADHRS(UniMod:21)SPNVANQPPSPGGK	2	ADHRS(UniMod:21)SPNVANQPPSPGGK2	S	1172	1.94953e-05	0.000230815	2.50777
Q7KZI7	Q7KZI7	MARK2_HUMAN	MARK2	Serine/threonine-protein kinase MARK2	1	VPVASPSAHNISSSGGAPDR	VPVASPS(UniMod:21)AHNISSSGGAPDR	2	VPVASPS(UniMod:21)AHNISSSGGAPDR2	S	571	2.05684e-05	0.000242971	1.58666
Q96Q89	Q96Q89	KI20B_HUMAN	KIF20B	Kinesin-like protein KIF20B	1	FGDFLQHSPSILQSK	FGDFLQHSPS(UniMod:21)ILQSK	3	FGDFLQHSPS(UniMod:21)ILQSK3	S	1742	2.10273e-05	0.000247895	-2.05123
P05387	P05387	RLA2_HUMAN	RPLP2	60S acidic ribosomal protein P2	1	YVASYLLAALGGNSSPSAK	YVASYLLAALGGNSS(UniMod:21)PSAK	2	YVASYLLAALGGNSS(UniMod:21)PSAK2	S	17	2.10542e-05	0.000247895	-1.58464
P51798	P51798	CLCN7_HUMAN	CLCN7	H(+)/Cl(-) exchange transporter 7	1	VGHMSSVELDDELLDPDMDPPHPFPK	VGHMSS(UniMod:21)VELDDELLDPDMDPPHPFPK	3	VGHMSS(UniMod:21)VELDDELLDPDMDPPHPFPK3	S	61	2.10562e-05	0.000247895	1.74799
Q9GZR7	Q9GZR7	DDX24_HUMAN	DDX24	ATP-dependent RNA helicase DDX24	1	AEAESDALPDDTVIESEALPSDIAAEAR	AEAES(UniMod:21)DALPDDTVIESEALPSDIAAEAR	3	AEAES(UniMod:21)DALPDDTVIESEALPSDIAAEAR3	S	295	2.12389e-05	0.000249486	-1.17857
Q7Z417	Q7Z417	NUFP2_HUMAN	NUFIP2	Nuclear fragile X mental retardation-interacting protein 2	1	RTSPQVLGSILK	RTS(UniMod:21)PQVLGSILK	2	RTS(UniMod:21)PQVLGSILK2	S	572	2.1432e-05	0.000251473	-1.03882
Q8IX90	Q8IX90	SKA3_HUMAN	SKA3	Spindle and kinetochore-associated protein 3	1	SPQLSDFGLER	S(UniMod:21)PQLSDFGLER	2	S(UniMod:21)PQLSDFGLER2	S	155	2.16673e-05	0.000253945	-1.72962
Q96JH7	Q96JH7	VCIP1_HUMAN	VCPIP1	Deubiquitinating protein VCPIP1	1	TVSPSTIR	TVS(UniMod:21)PSTIR	2	TVS(UniMod:21)PSTIR2	S	747	2.16913e-05	0.000253945	1.50257
Q8TF72	Q8TF72	SHRM3_HUMAN	SHROOM3	Protein Shroom3	1	EDSLPEESSAPDFANLK	EDS(UniMod:21)LPEESSAPDFANLK	2	EDS(UniMod:21)LPEESSAPDFANLK2	S	1441	2.2079e-05	0.000257595	2.25675
Q86X27	Q86X27	RGPS2_HUMAN	RALGPS2	Ras-specific guanine nucleotide-releasing factor RalGPS2	1	EDLVGPEVGASPQSGR	EDLVGPEVGAS(UniMod:21)PQSGR	2	EDLVGPEVGAS(UniMod:21)PQSGR2	S	308	2.21014e-05	0.000257595	-1.38747
Q9H792	Q9H792	PEAK1_HUMAN	PEAK1	Inactive tyrosine-protein kinase PEAK1	1	TDQEAPNASQPTPPPLPK	TDQEAPNASQPT(UniMod:21)PPPLPK	3	TDQEAPNASQPT(UniMod:21)PPPLPK3	T	1151	2.21334e-05	0.000257682	1.54998
O14497	O14497	ARI1A_HUMAN	ARID1A	AT-rich interactive domain-containing protein 1A	1	GPSPSPVGSPASVAQSR	GPS(UniMod:21)PSPVGSPASVAQSR	2	GPS(UniMod:21)PSPVGSPASVAQSR2	S	696	2.2166e-05	0.000257747	2.2717
P49023	P49023	PAXI_HUMAN	PXN	Paxillin	1	PGSQLDSMLGSLQSDLNK	PGSQLDSMLGS(UniMod:21)LQSDLNK	3	PGSQLDSMLGS(UniMod:21)LQSDLNK3	S	340	2.22711e-05	0.000258424	2.2469
Q9UEY8	Q9UEY8	ADDG_HUMAN	ADD3	Gamma-adducin	1	IEEVLSPEGSPSKSPSK	IEEVLSPEGSPSKSPS(UniMod:21)K	3	IEEVLSPEGSPSKSPS(UniMod:21)K3	S	683	2.2307e-05	0.000258554	1.50196
Q6UB99	Q6UB99	ANR11_HUMAN	ANKRD11	Ankyrin repeat domain-containing protein 11	1	VANSPTMVNLLLGK	VANS(UniMod:21)PTMVNLLLGK	2	VANS(UniMod:21)PTMVNLLLGK2	S	276	2.23691e-05	0.000258987	-1.45819
Q96EY5	Q96EY5	MB12A_HUMAN	MVB12A	Multivesicular body subunit 12A	1	RNDSIYEASSLYGISAMDGVPFTLHPR	RNDSIYEAS(UniMod:21)SLYGISAMDGVPFTLHPR	3	RNDSIYEAS(UniMod:21)SLYGISAMDGVPFTLHPR3	S	207	2.25945e-05	0.000261308	1.67942
Q15746	Q15746	MYLK_HUMAN	MYLK	Myosin light chain kinase, smooth muscle	1	KVHSPQQVDFR	KVHS(UniMod:21)PQQVDFR	3	KVHS(UniMod:21)PQQVDFR3	S	947	2.26414e-05	0.000261562	1.89471
Q9UNZ2	Q9UNZ2	NSF1C_HUMAN	NSFL1C	NSFL1 cofactor p47	1	LGSTAPQVLSTSSPAQQAENEAK	LGSTAPQVLSTS(UniMod:21)SPAQQAENEAK	3	LGSTAPQVLSTS(UniMod:21)SPAQQAENEAK3	S	271	2.27386e-05	0.000262396	-1.20571
P06241;P12931	P06239;P06241;P12931;P07947	FYN_HUMAN;SRC_HUMAN	FYN;SRC	Tyrosine-protein kinase Fyn	0	LIEDNEYTAR	LIEDNEY(UniMod:21)TAR	2	LIEDNEY(UniMod:21)TAR2	Y	420	2.28558e-05	0.000263168	2.06908
P50479	P50479	PDLI4_HUMAN	PDLIM4	PDZ and LIM domain protein 4	1	IHIDPEIQDGSPTTSR	IHIDPEIQDGS(UniMod:21)PTTSR	3	IHIDPEIQDGS(UniMod:21)PTTSR3	S	112	2.29716e-05	0.000263921	3.98014
Q15811	Q15811	ITSN1_HUMAN	ITSN1	Intersectin-1	1	AQSFDVASVPPVAEWAVPQSSR	AQS(UniMod:21)FDVASVPPVAEWAVPQSSR	3	AQS(UniMod:21)FDVASVPPVAEWAVPQSSR3	S	203	2.31076e-05	0.000265193	2.51631
Q96KB5	Q96KB5	TOPK_HUMAN	PBK	Lymphokine-activated killer T-cell-originated protein kinase	1	GLSHSPWAVK	GLSHS(UniMod:21)PWAVK	2	GLSHS(UniMod:21)PWAVK2	S	59	2.34689e-05	0.000269045	-2.00382
Q86SQ0	Q86SQ0	PHLB2_HUMAN	PHLDB2	Pleckstrin homology-like domain family B member 2	1	SPSPLGTSVR	SPS(UniMod:21)PLGTSVR	2	SPS(UniMod:21)PLGTSVR2	S	73	2.36936e-05	0.000271324	1.74928
P46013	P46013	KI67_HUMAN	MKI67	Proliferation marker protein Ki-67	1	GRDVESVQTPSK	GRDVESVQT(UniMod:21)PSK	2	GRDVESVQT(UniMod:21)PSK2	T	328	2.39388e-05	0.000273833	-1.65192
P11274	P11274	BCR_HUMAN	BCR	Breakpoint cluster region protein	1	PQPAPADGADPPPAEEPEARPDGEGSPGK	PQPAPADGADPPPAEEPEARPDGEGS(UniMod:21)PGK	3	PQPAPADGADPPPAEEPEARPDGEGS(UniMod:21)PGK3	S	122	2.40811e-05	0.00027486	-1.19407
O14639	O14639	ABLM1_HUMAN	ABLIM1	Actin-binding LIM protein 1	1	PGSSIPGSPGHTIYAK	PGSSIPGSPGHT(UniMod:21)IYAK	2	PGSSIPGSPGHT(UniMod:21)IYAK2	T	371	2.41156e-05	0.000274955	2.66696
Q9Y2H0	Q9Y2H0	DLGP4_HUMAN	DLGAP4	Disks large-associated protein 4	1	QNSATESADSIEIYVPEAQTR	QNSAT(UniMod:21)ESADSIEIYVPEAQTR	3	QNSAT(UniMod:21)ESADSIEIYVPEAQTR3	T	975	2.41555e-05	0.00027511	2.27746
Q96N67	Q96N67	DOCK7_HUMAN	DOCK7	Dedicator of cytokinesis protein 7	1	SMSIDDTPR	S(UniMod:21)MSIDDTPR	2	S(UniMod:21)MSIDDTPR2	S	180	2.4344e-05	0.000276956	1.07772
Q9P206	Q9P206	K1522_HUMAN	KIAA1522	Uncharacterized protein KIAA1522	1	TLSPSSGYSSQSGTPTLPPK	TLSPSSGYSSQS(UniMod:21)GTPTLPPK	2	TLSPSSGYSSQS(UniMod:21)GTPTLPPK2	S	529	2.46022e-05	0.000279331	1.79234
Q9UK76	Q9UK76	JUPI1_HUMAN	JPT1	Jupiter microtubule associated homolog 1	1	PVPAAPVPSPVAPAPVPSR	PVPAAPVPSPVAPAPVPS(UniMod:21)R	2	PVPAAPVPSPVAPAPVPS(UniMod:21)R2	S	140	2.46061e-05	0.000279331	-1.83149
P31350	P31350	RIR2_HUMAN	RRM2	Ribonucleoside-diphosphate reductase subunit M2	1	ENTPPALSGTR	ENT(UniMod:21)PPALSGTR	2	ENT(UniMod:21)PPALSGTR2	T	33	2.46629e-05	0.000279673	-1.83046
Q8NE71	Q8NE71	ABCF1_HUMAN	ABCF1	ATP-binding cassette sub-family F member 1	1	QQPPEPEWIGDGESTSPSDK	QQPPEPEWIGDGEST(UniMod:21)SPSDK	3	QQPPEPEWIGDGEST(UniMod:21)SPSDK3	T	21	2.47187e-05	0.000280003	-1.597
Q15772	Q15772	SPEG_HUMAN	SPEG	Striated muscle preferentially expressed protein kinase	1	SDSPPAPLRPWVPLR	SDS(UniMod:21)PPAPLRPWVPLR	3	SDS(UniMod:21)PPAPLRPWVPLR3	S	419	2.4861e-05	0.000281311	2.39974
O95239	O95239;Q2VIQ3	KIF4A_HUMAN	KIF4A	Chromosome-associated kinesin KIF4A	0	ALASNTSFFSGCSPIEEEAH	ALASNTSFFSGC(UniMod:4)S(UniMod:21)PIEEEAH	3	ALASNTSFFSGC(UniMod:4)S(UniMod:21)PIEEEAH3	S	1235	2.49312e-05	0.000281801	-1.6086
P21796	P21796	VDAC1_HUMAN	VDAC1	Voltage-dependent anion-selective channel protein 1	1	LTFDSSFSPNTGK	LTFDSSFS(UniMod:21)PNTGK	2	LTFDSSFS(UniMod:21)PNTGK2	S	104	2.53282e-05	0.000285672	-1.31576
Q9BRJ6	Q9BRJ6	CG050_HUMAN	C7orf50	Uncharacterized protein C7orf50	1	ELDEEGSDPPLPGR	ELDEEGS(UniMod:21)DPPLPGR	2	ELDEEGS(UniMod:21)DPPLPGR2	S	175	2.54661e-05	0.000286609	-1.64588
P35580	P35580	MYH10_HUMAN	MYH10	Myosin-10	1	IAECSSQLAEEEEK	IAEC(UniMod:4)SS(UniMod:21)QLAEEEEK	2	IAEC(UniMod:4)SS(UniMod:21)QLAEEEEK2	S	1023	2.57352e-05	0.000289018	1.24486
Q9BRQ0	Q9BRQ0	PYGO2_HUMAN	PYGO2	Pygopus homolog 2	1	GGGTPDANSLAPPGK	GGGT(UniMod:21)PDANSLAPPGK	2	GGGT(UniMod:21)PDANSLAPPGK2	T	302	2.58011e-05	0.000289166	1.01987
O60353	O60353	FZD6_HUMAN	FZD6	Frizzled-6	1	LREQDCGEPASPAASISR	LREQDC(UniMod:4)GEPAS(UniMod:21)PAASISR	3	LREQDC(UniMod:4)GEPAS(UniMod:21)PAASISR3	S	630	2.58247e-05	0.000289166	1.7568
O75161	O75161	NPHP4_HUMAN	NPHP4	Nephrocystin-4	1	IFSNQPDSPISASQDKR	IFSNQPDS(UniMod:21)PISASQDKR	2	IFSNQPDS(UniMod:21)PISASQDKR2	S	142	2.58313e-05	0.000289166	1.37236
Q9H6S3	Q9H6S3	ES8L2_HUMAN	EPS8L2	Epidermal growth factor receptor kinase substrate 8-like protein 2	1	HSPTSEPTPPGDALPPVSSPHTHR	HS(UniMod:21)PTSEPTPPGDALPPVSSPHTHR	3	HS(UniMod:21)PTSEPTPPGDALPPVSSPHTHR3	S	463	2.59067e-05	0.000289524	-1.97321
O15372	O15372	EIF3H_HUMAN	EIF3H	Eukaryotic translation initiation factor 3 subunit H	1	DFSPEALK	DFS(UniMod:21)PEALK	2	DFS(UniMod:21)PEALK2	S	183	2.59185e-05	0.000289524	-1.13621
O60504	O60504	VINEX_HUMAN	SORBS3	Vinexin	1	MADGGSPFLGR	MADGGS(UniMod:21)PFLGR	2	MADGGS(UniMod:21)PFLGR2	S	348	2.60582e-05	0.000290775	2.46295
P55196	P55196	AFAD_HUMAN	AFDN	Afadin	1	SQEELREDK	S(UniMod:21)QEELREDK	2	S(UniMod:21)QEELREDK2	S	1275	2.62758e-05	0.000292891	1.43338
Q9Y490	Q9Y490	TLN1_HUMAN	TLN1	Talin-1	1	VVAPTISSPVCQEQLVEAGR	VVAPTIS(UniMod:21)SPVC(UniMod:4)QEQLVEAGR	2	VVAPTIS(UniMod:21)SPVC(UniMod:4)QEQLVEAGR2	S	728	2.63228e-05	0.000293104	1.75195
Q6P1Q9	Q6P1Q9	MET2B_HUMAN	METTL2B	tRNA N(3)-methylcytidine methyltransferase METTL2B	1	TQTPPVEENVTQK	TQT(UniMod:21)PPVEENVTQK	2	TQT(UniMod:21)PPVEENVTQK2	T	154	2.64013e-05	0.000293516	-1.38498
Q0VDF9	Q0VDF9	HSP7E_HUMAN	HSPA14	Heat shock 70 kDa protein 14	1	FTVLFPSGTPLPAR	FTVLFPSGT(UniMod:21)PLPAR	2	FTVLFPSGT(UniMod:21)PLPAR2	T	420	2.64159e-05	0.000293516	-1.39856
Q8WWI1	Q8WWI1	LMO7_HUMAN	LMO7	LIM domain only protein 7	1	SRSTTELDDYSTNK	SRS(UniMod:21)TTELDDYSTNK	2	SRS(UniMod:21)TTELDDYSTNK2	S	1423	2.6603e-05	0.000295282	1.3637
P56945	P56945	BCAR1_HUMAN	BCAR1	Breast cancer anti-estrogen resistance protein 1	1	HLLAPGPQDIYDVPPVR	HLLAPGPQDIY(UniMod:21)DVPPVR	2	HLLAPGPQDIY(UniMod:21)DVPPVR2	Y	249	2.67509e-05	0.000296609	2.02868
Q96MK2	Q96MK2	RIPR3_HUMAN	RIPOR3	RIPOR family member 3	1	SASFAGFSSAQSR	SAS(UniMod:21)FAGFSSAQSR	2	SAS(UniMod:21)FAGFSSAQSR2	S	24	2.70772e-05	0.000299279	1.3527
Q13085	Q13085	ACACA_HUMAN	ACACA	Acetyl-CoA carboxylase 1	1	SSMSGLHLVK	SSMS(UniMod:21)GLHLVK	2	SSMS(UniMod:21)GLHLVK2	S	80	2.70774e-05	0.000299279	-1.54078
Q8IU81	Q8IU81	I2BP1_HUMAN	IRF2BP1	Interferon regulatory factor 2-binding protein 1	1	SHVLPEGRSPGPPALK	SHVLPEGRS(UniMod:21)PGPPALK	3	SHVLPEGRS(UniMod:21)PGPPALK3	S	66	2.72186e-05	0.000300316	1.28549
O94763	O94763	RMP_HUMAN	URI1	Unconventional prefoldin RPB5 interactor 1	1	SISCEEATCSDTSESILEEEPQENQK	SISC(UniMod:4)EEATC(UniMod:4)SDTSES(UniMod:21)ILEEEPQENQK	3	SISC(UniMod:4)EEATC(UniMod:4)SDTSES(UniMod:21)ILEEEPQENQK3	S	474	2.72851e-05	0.000300465	1.64431
P38432	P38432	COIL_HUMAN	COIL	Coilin	1	LGFSLTPSK	LGFSLT(UniMod:21)PSK	2	LGFSLT(UniMod:21)PSK2	T	303	2.73157e-05	0.000300465	-1.35631
Q04743	Q04743	EMX2_HUMAN	EMX2	Homeobox protein EMX2	1	FQGNDTSPESFLLHNALAR	FQGNDT(UniMod:21)SPESFLLHNALAR	3	FQGNDT(UniMod:21)SPESFLLHNALAR3	T	139	2.7328e-05	0.000300465	-1.23056
Q8IU81	Q8IU81	I2BP1_HUMAN	IRF2BP1	Interferon regulatory factor 2-binding protein 1	1	AGGASPAASSTAQPPTQHR	AGGAS(UniMod:21)PAASSTAQPPTQHR	2	AGGAS(UniMod:21)PAASSTAQPPTQHR2	S	453	2.81109e-05	0.000308186	1.01407
P61978	P61978	HNRPK_HUMAN	HNRNPK	Heterogeneous nuclear ribonucleoprotein K	1	IILDLISESPIK	IILDLIS(UniMod:21)ESPIK	2	IILDLIS(UniMod:21)ESPIK2	S	214	2.81185e-05	0.000308186	-1.40077
Q7Z478	Q7Z478	DHX29_HUMAN	DHX29	ATP-dependent RNA helicase DHX29	1	FQSPQIQATISPPLQPK	FQSPQIQATIS(UniMod:21)PPLQPK	2	FQSPQIQATIS(UniMod:21)PPLQPK2	S	200	2.81823e-05	0.000308501	-1.63645
O15530	Q6A1A2;O15530	PDPK1_HUMAN	PDPK1	3-phosphoinositide-dependent protein kinase 1	0	ANSFVGTAQYVSPELLTEK	ANS(UniMod:21)FVGTAQYVSPELLTEK	3	ANS(UniMod:21)FVGTAQYVSPELLTEK3	S	241	2.82061e-05	0.000308501	1.04087
P49327	P49327	FAS_HUMAN	FASN	Fatty acid synthase	1	ADEASELACPTPK	ADEASELAC(UniMod:4)PT(UniMod:21)PK	2	ADEASELAC(UniMod:4)PT(UniMod:21)PK2	T	2214	2.83142e-05	0.00030936	-1.90695
O43482	O43482	MS18B_HUMAN	OIP5	Protein Mis18-beta	1	GSSPLGPAGLGAEEPAAGPQLPSWLQPER	GSS(UniMod:21)PLGPAGLGAEEPAAGPQLPSWLQPER	3	GSS(UniMod:21)PLGPAGLGAEEPAAGPQLPSWLQPER3	S	48	2.85275e-05	0.000311366	-1.45536
O43491	O43491;Q9Y2J2	E41L2_HUMAN	EPB41L2	Band 4.1-like protein 2	0	FLTLGSK	FLTLGS(UniMod:21)K	1	FLTLGS(UniMod:21)K1	S	513	2.87335e-05	0.000313288	2.06178
O95402	O95402	MED26_HUMAN	MED26	Mediator of RNA polymerase II transcription subunit 26	1	QLHVLVPQSPPTDLPGLTR	QLHVLVPQS(UniMod:21)PPTDLPGLTR	3	QLHVLVPQS(UniMod:21)PPTDLPGLTR3	S	535	2.94744e-05	0.000320698	-1.33287
Q8TER5	Q8TER5	ARH40_HUMAN	ARHGEF40	Rho guanine nucleotide exchange factor 40	1	SPSPSLSSLLLPSSPGPR	SPSPSLS(UniMod:21)SLLLPSSPGPR	3	SPSPSLS(UniMod:21)SLLLPSSPGPR3	S	990	2.95451e-05	0.000321135	2.53688
Q9ULJ8	Q9ULJ8	NEB1_HUMAN	PPP1R9A	Neurabin-1	1	RTSLGEVSK	RTS(UniMod:21)LGEVSK	2	RTS(UniMod:21)LGEVSK2	S	840	2.96412e-05	0.000321525	1.78441
Q8TF72	Q8TF72	SHRM3_HUMAN	SHROOM3	Protein Shroom3	1	WAHAAREDSLPEESSAPDFANLK	WAHAAREDS(UniMod:21)LPEESSAPDFANLK	3	WAHAAREDS(UniMod:21)LPEESSAPDFANLK3	S	1441	2.96877e-05	0.000321525	2.04269
P55196	P55196	AFAD_HUMAN	AFDN	Afadin	1	SSPNVANQPPSPGGK	SSPNVANQPPS(UniMod:21)PGGK	2	SSPNVANQPPS(UniMod:21)PGGK2	S	1182	2.97094e-05	0.000321525	1.57646
Q9H7F0	Q9H7F0	AT133_HUMAN	ATP13A3	Polyamine-transporting ATPase 13A3	1	LVHDSLEDLQMTR	LVHDS(UniMod:21)LEDLQMTR	2	LVHDS(UniMod:21)LEDLQMTR2	S	817	2.97725e-05	0.000321605	-1.31363
Q15942	Q15942	ZYX_HUMAN	ZYX	Zyxin	1	FSPVTPK	FS(UniMod:21)PVTPK	1	FS(UniMod:21)PVTPK1	S	267	2.98504e-05	0.000322113	2.08572
Q8TF72	Q8TF72	SHRM3_HUMAN	SHROOM3	Protein Shroom3	1	EDSLPEESSAPDFANLK	EDSLPEES(UniMod:21)SAPDFANLK	3	EDSLPEES(UniMod:21)SAPDFANLK3	S	1446	3.03345e-05	0.000327001	1.41355
Q15717	Q15717	ELAV1_HUMAN	ELAVL1	ELAV-like protein 1	1	NVALLSQLYHSPARR	NVALLSQLYHS(UniMod:21)PARR	3	NVALLSQLYHS(UniMod:21)PARR3	S	202	3.04087e-05	0.000327294	-1.1291
Q8WWI1	Q8WWI1	LMO7_HUMAN	LMO7	LIM domain only protein 7	1	RGESLDNLDSPR	RGES(UniMod:21)LDNLDSPR	3	RGES(UniMod:21)LDNLDSPR3	S	1510	3.04242e-05	0.000327294	1.23309
Q9P260	Q9P260	RELCH_HUMAN	RELCH	RAB11-binding protein RELCH	1	QSGTPPGMGAPGVPGAAGVGGAGGR	QS(UniMod:21)GTPPGMGAPGVPGAAGVGGAGGR	2	QS(UniMod:21)GTPPGMGAPGVPGAAGVGGAGGR2	S	141	3.04962e-05	0.000327335	-1.50398
Q5SW79	Q5SW79	CE170_HUMAN	CEP170	Centrosomal protein of 170 kDa	1	QKSEEPSVSIPFLQTALLR	QKS(UniMod:21)EEPSVSIPFLQTALLR	2	QKS(UniMod:21)EEPSVSIPFLQTALLR2	S	446	3.04973e-05	0.000327335	2.46509
Q56NI9	Q56NI9	ESCO2_HUMAN	ESCO2	N-acetyltransferase ESCO2	1	LPSANQGSPFK	LPSANQGS(UniMod:21)PFK	2	LPSANQGS(UniMod:21)PFK2	S	75	3.05217e-05	0.000327335	-1.10468
Q0JRZ9	Q0JRZ9	FCHO2_HUMAN	FCHO2	F-BAR domain only protein 2	1	VSIGNITLSPAISR	VSIGNITLS(UniMod:21)PAISR	2	VSIGNITLS(UniMod:21)PAISR2	S	387	3.07396e-05	0.000329334	-1.6898
O14682	O14682	ENC1_HUMAN	ENC1	Ectoderm-neural cortex protein 1	1	HCLYVVGGHTAATGCLPASPSVSLK	HC(UniMod:4)LYVVGGHTAATGC(UniMod:4)LPAS(UniMod:21)PSVSLK	3	HC(UniMod:4)LYVVGGHTAATGC(UniMod:4)LPAS(UniMod:21)PSVSLK3	S	426	3.08331e-05	0.000329663	-2.29422
Q9Y490	Q9Y490	TLN1_HUMAN	TLN1	Talin-1	1	VVAPTISSPVCQEQLVEAGR	VVAPT(UniMod:21)ISSPVC(UniMod:4)QEQLVEAGR	3	VVAPT(UniMod:21)ISSPVC(UniMod:4)QEQLVEAGR3	T	726	3.14454e-05	0.000335524	1.61352
Q8TEW0	Q8TEW0	PARD3_HUMAN	PARD3	Partitioning defective 3 homolog	1	RISHSLYSGIEGLDESPSR	RIS(UniMod:21)HSLYSGIEGLDESPSR	2	RIS(UniMod:21)HSLYSGIEGLDESPSR2	S	715	3.22686e-05	0.000343608	1.42394
O43707;P12814	P12814;P35609;O43707;Q08043	ACTN1_HUMAN;ACTN4_HUMAN	ACTN1;ACTN4	Alpha-actinin-4	0	CQLEINFNTLQTK	C(UniMod:4)QLEINFNTLQT(UniMod:21)K	2	C(UniMod:4)QLEINFNTLQT(UniMod:21)K2	T	372	3.23644e-05	0.000343977	1.65236
P98172	P98172	EFNB1_HUMAN	EFNB1	Ephrin-B1	1	AAALSLSTLASPK	AAALSLS(UniMod:21)TLASPK	2	AAALSLS(UniMod:21)TLASPK2	S	283	3.23689e-05	0.000343977	2.38378
P15336	P15336	ATF2_HUMAN	ATF2	Cyclic AMP-dependent transcription factor ATF-2	1	PVTMVPSVPGIPGPSSPQPVQSEAK	PVTMVPSVPGIPGPS(UniMod:21)SPQPVQSEAK	3	PVTMVPSVPGIPGPS(UniMod:21)SPQPVQSEAK3	S	265	3.2815e-05	0.000348012	1.19493
Q9BPZ7	Q9BPZ7	SIN1_HUMAN	MAPKAP1	Target of rapamycin complex 2 subunit MAPKAP1	1	RTSFSFQK	RTS(UniMod:21)FSFQK	2	RTS(UniMod:21)FSFQK2	S	510	3.29158e-05	0.000348728	1.74729
Q9NYB9	Q9NYB9	ABI2_HUMAN	ABI2	Abl interactor 2	1	HTPPTIGGSLPYR	HTPPTIGGS(UniMod:21)LPYR	3	HTPPTIGGS(UniMod:21)LPYR3	S	368	3.29569e-05	0.000348811	1.49399
Q2M2I8	Q2M2I8	AAK1_HUMAN	AAK1	AP2-associated protein kinase 1	1	ILSDVTHSAVFGVPASK	ILS(UniMod:21)DVTHSAVFGVPASK	2	ILS(UniMod:21)DVTHSAVFGVPASK2	S	637	3.31585e-05	0.000349979	1.31427
Q9P1Y5	Q9P1Y5	CAMP3_HUMAN	CAMSAP3	Calmodulin-regulated spectrin-associated protein 3	1	HPLLSSGGPQSPLR	HPLLSSGGPQS(UniMod:21)PLR	2	HPLLSSGGPQS(UniMod:21)PLR2	S	368	3.31675e-05	0.000349979	-1.852
Q9NXH8	Q9NXH8	TOR4A_HUMAN	TOR4A	Torsin-4A	1	LLQPGGGPDVGTGAPRPGCSPR	LLQPGGGPDVGTGAPRPGC(UniMod:4)S(UniMod:21)PR	2	LLQPGGGPDVGTGAPRPGC(UniMod:4)S(UniMod:21)PR2	S	73	3.38227e-05	0.000356534	-1.26171
Q15398	Q15398	DLGP5_HUMAN	DLGAP5	Disks large-associated protein 5	1	SLTTECHLLDSPGLNCSNPFTQLER	SLTTEC(UniMod:4)HLLDS(UniMod:21)PGLNC(UniMod:4)SNPFTQLER	3	SLTTEC(UniMod:4)HLLDS(UniMod:21)PGLNC(UniMod:4)SNPFTQLER3	S	816	3.39893e-05	0.000357575	-1.0892
Q08AD1	Q08AD1	CAMP2_HUMAN	CAMSAP2	Calmodulin-regulated spectrin-associated protein 2	1	LNQSSPDNVTDTK	LNQSS(UniMod:21)PDNVTDTK	2	LNQSS(UniMod:21)PDNVTDTK2	S	599	3.39898e-05	0.000357575	-1.17925
Q13017	Q13017	RHG05_HUMAN	ARHGAP5	Rho GTPase-activating protein 5	1	GGIDNPAITSDQELDDKK	GGIDNPAITS(UniMod:21)DQELDDKK	2	GGIDNPAITS(UniMod:21)DQELDDKK2	S	1218	3.40454e-05	0.000357801	1.02691
Q9H7C4	Q9H7C4	SYNCI_HUMAN	SYNC	Syncoilin	1	RLSAQFENLMAESR	RLS(UniMod:21)AQFENLMAESR	3	RLS(UniMod:21)AQFENLMAESR3	S	325	3.42353e-05	0.000359437	3.61956
O43293	O43293	DAPK3_HUMAN	DAPK3	Death-associated protein kinase 3	1	SHSSLPPNNSYADFER	SHSS(UniMod:21)LPPNNSYADFER	2	SHSS(UniMod:21)LPPNNSYADFER2	S	312	3.42995e-05	0.00035975	1.00185
Q1KMD3	Q1KMD3	HNRL2_HUMAN	HNRNPUL2	Heterogeneous nuclear ribonucleoprotein U-like protein 2	1	AAEEQGDDQDSEK	AAEEQGDDQDS(UniMod:21)EK	2	AAEEQGDDQDS(UniMod:21)EK2	S	185	3.44402e-05	0.000360865	1.83382
P46013	P46013	KI67_HUMAN	MKI67	Proliferation marker protein Ki-67	1	LDLLGNLPGSK	LDLLGNLPGS(UniMod:21)K	2	LDLLGNLPGS(UniMod:21)K2	S	1937	3.50085e-05	0.000366453	-2.20274
O94875	O94875	SRBS2_HUMAN	SORBS2	Sorbin and SH3 domain-containing protein 2	1	SEPAVGPPR	S(UniMod:21)EPAVGPPR	2	S(UniMod:21)EPAVGPPR2	S	259	3.53179e-05	0.000369323	1.91937
P35611	P35611	ADDA_HUMAN	ADD1	Alpha-adducin	1	YSDVEVPASVTGYSFASDGDSGTCSPLR	YSDVEVPASVTGYSFASDGDS(UniMod:21)GTC(UniMod:4)SPLR	3	YSDVEVPASVTGYSFASDGDS(UniMod:21)GTC(UniMod:4)SPLR3	S	427	3.55834e-05	0.000370988	1.04451
P35712	P35712	SOX6_HUMAN	SOX6	Transcription factor SOX-6	1	MPSTPQPPNTAGTVSPTGIK	MPSTPQPPNTAGT(UniMod:21)VSPTGIK	2	MPSTPQPPNTAGT(UniMod:21)VSPTGIK2	T	397	3.56664e-05	0.000371484	2.35818
Q9UHF7	Q9UHF7	TRPS1_HUMAN	TRPS1	Zinc finger transcription factor Trps1	1	TDLLVNDNPDPAPLSPELQDFK	TDLLVNDNPDPAPLS(UniMod:21)PELQDFK	3	TDLLVNDNPDPAPLS(UniMod:21)PELQDFK3	S	216	3.57071e-05	0.000371538	1.69762
P55196	P55196	AFAD_HUMAN	AFDN	Afadin	1	SVTPASTLTK	SVTPAS(UniMod:21)TLTK	2	SVTPAS(UniMod:21)TLTK2	S	1333	3.61942e-05	0.000375581	1.73366
P22735	P22735	TGM1_HUMAN	TGM1	Protein-glutamine gamma-glutamyltransferase K	1	WGGNPLQPPTTPSPEPEPEPDGR	WGGNPLQPPTTPS(UniMod:21)PEPEPEPDGR	3	WGGNPLQPPTTPS(UniMod:21)PEPEPEPDGR3	S	24	3.6212e-05	0.000375581	2.07623
P18206	P18206	VINC_HUMAN	VCL	Vinculin	1	ALASQLQDSLK	ALASQLQDS(UniMod:21)LK	2	ALASQLQDS(UniMod:21)LK2	S	579	3.65316e-05	0.000378239	1.88685
[truncated: 1,628 more rows]

## Sheet: S3 C26A6 treated
Supplementary Data S3. DEP after treatment with C26A6 50 uM P-Value<0.05. Ctr = Control, T= Treated
[truncated: 372 more rows]

[truncated: 4 more sheets: S4 C26A6 treated Phospho, S5 MTDH transfected, S6 SND1 transfected, S7 Shared DEPs]
